# Supplementary material for: Smad3 deficiency promotes beta cell proliferation and function in db/db mice via restoring Pax6 expression
Source: Theranostics. 2021 Jan 1;11(6):2845–59. doi: 10.7150/thno.51857 (PMC7806493; doi:10.7150/thno.51857)
Supplement: Supplementary file 1 — Supplementary files, figures and tables. [file thnov11p2845s1.zip]

Archive with 11 entries (8 files):
- Supplementary files/
- Supplementary files/RNA-Seq KEGG_GO_S3KOdbdb vs S3WT dbdb .xlsx
- __MACOSX/
- __MACOSX/Supplementary files/
- __MACOSX/Supplementary files/._RNA-Seq KEGG_GO_S3KOdbdb vs S3WT dbdb .xlsx
- Supplementary files/.DS_Store
- __MACOSX/Supplementary files/._.DS_Store
- Supplementary files/RNA-Seq DEG Log2FoldChange_by_group.xlsx
- __MACOSX/Supplementary files/._RNA-Seq DEG Log2FoldChange_by_group.xlsx
- Supplementary files/(Revision) Suppl figures and tables.pdf
- __MACOSX/Supplementary files/._(Revision) Suppl figures and tables.pdf
