# Supplementary material for: Smad3 deficiency promotes beta cell proliferation and function in db/db mice via restoring Pax6 expression
Source: Theranostics. 2021 Jan 1;11(6):2845–59. doi: 10.7150/thno.51857 (PMC7806493; doi:10.7150/thno.51857)
Supplement: Supplementary file 1 — Supplementary files, figures and tables. [file thnov11p2845s1.zip › Supplementary files/RNA-Seq KEGG_GO_S3KOdbdb vs S3WT dbdb .xlsx]

## Sheet: KEGG_up
Category	Term	Count	%	PValue	Genes	List Total	Pop Hits	Pop Total	Fold Enrichment	Bonferroni	Benjamini	FDR
KEGG_PATHWAY	mmu05034:Alcoholism	63	1.417	3.14911e-06	ENSMUSG00000029819, ENSMUSG00000069270, ENSMUSG00000099583, ENSMUSG00000060678, ENSMUSG00000020785, ENSMUSG00000069272, ENSMUSG00000101972, ENSMUSG00000069274, ENSMUSG00000060743, ENSMUSG00000018500, ENSMUSG00000056895, ENSMUSG00000058385, ENSMUSG00000060093, ENSMUSG00000100210, ENSMUSG00000060639, ENSMUSG00000048240, ENSMUSG00000035041, ENSMUSG00000031748, ENSMUSG00000057614, ENSMUSG00000061482,…	1363	202	7720	1.76649	0.00090024	0.00090024	0.0041774
KEGG_PATHWAY	mmu04152:AMPK signaling pathway	44	0.989654	6.88097e-06	ENSMUSG00000017950, ENSMUSG00000020785, ENSMUSG00000048756, ENSMUSG00000025203, ENSMUSG00000029174, ENSMUSG00000069631, ENSMUSG00000021981, ENSMUSG00000033065, ENSMUSG00000003865, ENSMUSG00000029513, ENSMUSG00000005533, ENSMUSG00000020538, ENSMUSG00000024900, ENSMUSG00000041301, ENSMUSG00000005232, ENSMUSG00000035041, ENSMUSG00000040618, ENSMUSG00000044167, ENSMUSG00000002496, ENSMUSG00000028944,…	1363	127	7720	1.96232	0.00196603	0.000983498	0.00912764
KEGG_PATHWAY	mmu04115:p53 signaling pathway	27	0.607287	3.26258e-05	ENSMUSG00000040749, ENSMUSG00000040152, ENSMUSG00000019942, ENSMUSG00000022385, ENSMUSG00000021453, ENSMUSG00000031628, ENSMUSG00000015312, ENSMUSG00000032218, ENSMUSG00000038332, ENSMUSG00000034165, ENSMUSG00000002496, ENSMUSG00000002109, ENSMUSG00000062762, ENSMUSG00000028212, ENSMUSG00000036840, ENSMUSG00000004446, ENSMUSG00000032009, ENSMUSG00000054387, ENSMUSG00000003873, ENSMUSG00000034218,…	1363	67	7720	2.2825	0.00928774	0.00310555	0.0432714
KEGG_PATHWAY	mmu04931:Insulin resistance	36	0.809717	0.000199007	ENSMUSG00000033295, ENSMUSG00000005373, ENSMUSG00000027690, ENSMUSG00000024927, ENSMUSG00000026778, ENSMUSG00000003865, ENSMUSG00000029513, ENSMUSG00000020538, ENSMUSG00000043733, ENSMUSG00000024900, ENSMUSG00000022383, ENSMUSG00000005232, ENSMUSG00000035041, ENSMUSG00000034160, ENSMUSG00000040618, ENSMUSG00000044167, ENSMUSG00000028944, ENSMUSG00000032462, ENSMUSG00000024830, ENSMUSG00000029167,…	1363	110	7720	1.85367	0.055332	0.0141297	0.263673
KEGG_PATHWAY	mmu04110:Cell cycle	39	0.877193	0.000257324	ENSMUSG00000026842, ENSMUSG00000003031, ENSMUSG00000055024, ENSMUSG00000029472, ENSMUSG00000019942, ENSMUSG00000054115, ENSMUSG00000033502, ENSMUSG00000021453, ENSMUSG00000029003, ENSMUSG00000015312, ENSMUSG00000022314, ENSMUSG00000032402, ENSMUSG00000031016, ENSMUSG00000032218, ENSMUSG00000027330, ENSMUSG00000034165, ENSMUSG00000006398, ENSMUSG00000022346, ENSMUSG00000028212, ENSMUSG00000030867,…	1363	124	7720	1.78141	0.0709605	0.014613	0.340817
KEGG_PATHWAY	mmu05322:Systemic lupus erythematosus	44	0.989654	0.000327367	ENSMUSG00000018199, ENSMUSG00000099583, ENSMUSG00000069270, ENSMUSG00000060678, ENSMUSG00000101972, ENSMUSG00000069272, ENSMUSG00000068854, ENSMUSG00000069274, ENSMUSG00000060743, ENSMUSG00000056895, ENSMUSG00000016559, ENSMUSG00000058385, ENSMUSG00000062727, ENSMUSG00000060093, ENSMUSG00000100210, ENSMUSG00000096010, ENSMUSG00000060639, ENSMUSG00000063021, ENSMUSG00000067455, ENSMUSG00000068855,…	1363	147	7720	1.69534	0.0893915	0.0154859	0.433401
KEGG_PATHWAY	mmu03460:Fanconi anemia pathway	20	0.449843	0.000673192	ENSMUSG00000022545, ENSMUSG00000075569, ENSMUSG00000026429, ENSMUSG00000032512, ENSMUSG00000030528, ENSMUSG00000023953, ENSMUSG00000017146, ENSMUSG00000034023, ENSMUSG00000059772, ENSMUSG00000021461, ENSMUSG00000007570, ENSMUSG00000021668, ENSMUSG00000033458, ENSMUSG00000004018, ENSMUSG00000073436, ENSMUSG00000032815, ENSMUSG00000035367, ENSMUSG00000032498, ENSMUSG00000037991, ENSMUSG00000092118	1363	51	7720	2.22117	0.175186	0.0271389	0.889352
KEGG_PATHWAY	mmu04068:FoxO signaling pathway	40	0.899685	0.000678943	ENSMUSG00000027381, ENSMUSG00000052135, ENSMUSG00000022433, ENSMUSG00000003031, ENSMUSG00000048756, ENSMUSG00000055024, ENSMUSG00000054115, ENSMUSG00000034801, ENSMUSG00000029513, ENSMUSG00000005533, ENSMUSG00000078566, ENSMUSG00000021453, ENSMUSG00000015312, ENSMUSG00000032402, ENSMUSG00000005232, ENSMUSG00000032218, ENSMUSG00000028017, ENSMUSG00000040618, ENSMUSG00000025199, ENSMUSG00000044167,…	1363	134	7720	1.69074	0.176543	0.0239881	0.896919
KEGG_PATHWAY	mmu04150:mTOR signaling pathway	22	0.494827	0.000724874	ENSMUSG00000024830, ENSMUSG00000055980, ENSMUSG00000035804, ENSMUSG00000032308, ENSMUSG00000026254, ENSMUSG00000026812, ENSMUSG00000069631, ENSMUSG00000063358, ENSMUSG00000019699, ENSMUSG00000021981, ENSMUSG00000000215, ENSMUSG00000020901, ENSMUSG00000020108, ENSMUSG00000050310, ENSMUSG00000036707, ENSMUSG00000028278, ENSMUSG00000052889, ENSMUSG00000024122, ENSMUSG00000041658, ENSMUSG00000002496,…	1363	59	7720	2.11199	0.187297	0.0227798	0.957325
KEGG_PATHWAY	mmu05203:Viral carcinogenesis	60	1.34953	0.00142986	ENSMUSG00000060678, ENSMUSG00000003031, ENSMUSG00000069274, ENSMUSG00000024927, ENSMUSG00000000708, ENSMUSG00000056895, ENSMUSG00000058385, ENSMUSG00000060093, ENSMUSG00000060639, ENSMUSG00000035041, ENSMUSG00000006398, ENSMUSG00000061482, ENSMUSG00000060981, ENSMUSG00000034245, ENSMUSG00000021039, ENSMUSG00000010936, ENSMUSG00000001524, ENSMUSG00000021025, ENSMUSG00000063358, ENSMUSG00000028163,…	1363	231	7720	1.47116	0.33584	0.0400971	1.88025
KEGG_PATHWAY	mmu04930:Type II diabetes mellitus	19	0.42735	0.0014668	ENSMUSG00000020866, ENSMUSG00000055980, ENSMUSG00000035804, ENSMUSG00000034656, ENSMUSG00000040136, ENSMUSG00000063358, ENSMUSG00000027690, ENSMUSG00000015968, ENSMUSG00000020901, ENSMUSG00000000215, ENSMUSG00000004113, ENSMUSG00000041237, ENSMUSG00000041798, ENSMUSG00000096146, ENSMUSG00000047591, ENSMUSG00000029644, ENSMUSG00000051331, ENSMUSG00000029053, ENSMUSG00000032462	1363	50	7720	2.15231	0.342829	0.0374456	1.92839
KEGG_PATHWAY	mmu04910:Insulin signaling pathway	40	0.899685	0.00168846	ENSMUSG00000033295, ENSMUSG00000061981, ENSMUSG00000026254, ENSMUSG00000025537, ENSMUSG00000003865, ENSMUSG00000034801, ENSMUSG00000029513, ENSMUSG00000020538, ENSMUSG00000041798, ENSMUSG00000005232, ENSMUSG00000040618, ENSMUSG00000020312, ENSMUSG00000044167, ENSMUSG00000032737, ENSMUSG00000002496, ENSMUSG00000028944, ENSMUSG00000032462, ENSMUSG00000037643, ENSMUSG00000034342, ENSMUSG00000024830,…	1363	140	7720	1.61828	0.38326	0.0394753	2.21679
KEGG_PATHWAY	mmu04911:Insulin secretion	27	0.607287	0.00284454	ENSMUSG00000046159, ENSMUSG00000054477, ENSMUSG00000040136, ENSMUSG00000027690, ENSMUSG00000015968, ENSMUSG00000041798, ENSMUSG00000022994, ENSMUSG00000035041, ENSMUSG00000052889, ENSMUSG00000051331, ENSMUSG00000029644, ENSMUSG00000061601, ENSMUSG00000049044, ENSMUSG00000057897, ENSMUSG00000051177, ENSMUSG00000035804, ENSMUSG00000025958, ENSMUSG00000002908, ENSMUSG00000029778, ENSMUSG00000054934,…	1363	86	7720	1.77823	0.557226	0.0607456	3.70832
KEGG_PATHWAY	mmu04950:Maturity onset diabetes of the young	12	0.269906	0.00407269	ENSMUSG00000035804, ENSMUSG00000034701, ENSMUSG00000041798, ENSMUSG00000041237, ENSMUSG00000040891, ENSMUSG00000017950, ENSMUSG00000027690, ENSMUSG00000047591, ENSMUSG00000037025, ENSMUSG00000000215, ENSMUSG00000029644, ENSMUSG00000027168	1363	27	7720	2.51732	0.688753	0.0799885	5.26977
KEGG_PATHWAY	mmu05202:Transcriptional misregulation in cancer	44	0.989654	0.00454796	ENSMUSG00000035356, ENSMUSG00000029313, ENSMUSG00000099583, ENSMUSG00000001986, ENSMUSG00000025223, ENSMUSG00000003031, ENSMUSG00000101972, ENSMUSG00000057406, ENSMUSG00000060743, ENSMUSG00000042557, ENSMUSG00000068457, ENSMUSG00000028341, ENSMUSG00000024927, ENSMUSG00000018501, ENSMUSG00000016559, ENSMUSG00000036986, ENSMUSG00000005533, ENSMUSG00000100210, ENSMUSG00000037992, ENSMUSG00000026436,…	1363	166	7720	1.50129	0.72847	0.0832425	5.86771
KEGG_PATHWAY	mmu00310:Lysine degradation	18	0.404858	0.00617613	ENSMUSG00000013787, ENSMUSG00000003809, ENSMUSG00000021913, ENSMUSG00000045098, ENSMUSG00000023832, ENSMUSG00000006307, ENSMUSG00000015697, ENSMUSG00000010025, ENSMUSG00000057406, ENSMUSG00000034639, ENSMUSG00000027984, ENSMUSG00000029455, ENSMUSG00000059851, ENSMUSG00000057228, ENSMUSG00000035561, ENSMUSG00000039231, ENSMUSG00000026646, ENSMUSG00000071350	1363	52	7720	1.96061	0.829982	0.104829	7.88976
KEGG_PATHWAY	mmu04012:ErbB signaling pathway	26	0.584795	0.00700828	ENSMUSG00000052684, ENSMUSG00000024830, ENSMUSG00000026842, ENSMUSG00000003031, ENSMUSG00000066877, ENSMUSG00000020919, ENSMUSG00000029999, ENSMUSG00000019699, ENSMUSG00000063358, ENSMUSG00000020901, ENSMUSG00000027646, ENSMUSG00000034801, ENSMUSG00000062991, ENSMUSG00000009406, ENSMUSG00000030602, ENSMUSG00000026596, ENSMUSG00000028017, ENSMUSG00000052889, ENSMUSG00000020312, ENSMUSG00000039913,…	1363	87	7720	1.69268	0.866202	0.111588	8.90765

## Sheet: KEGG_down
Category	Term	Count	%	PValue	Genes	List Total	Pop Hits	Pop Total	Fold Enrichment	Bonferroni	Benjamini	FDR
KEGG_PATHWAY	mmu04974:Protein digestion and absorption	33	3.7415	4.26119e-21	ENSMUSG00000027570, ENSMUSG00000036938, ENSMUSG00000029882, ENSMUSG00000025064, ENSMUSG00000004098, ENSMUSG00000035165, ENSMUSG00000031896, ENSMUSG00000059412, ENSMUSG00000040907, ENSMUSG00000023433, ENSMUSG00000071517, ENSMUSG00000058579, ENSMUSG00000071553, ENSMUSG00000029661, ENSMUSG00000020241, ENSMUSG00000091345, ENSMUSG00000031273, ENSMUSG00000025650, ENSMUSG00000031274, ENSMUSG00000023243,…	358	88	7720	8.08659	1.03547e-18	1.03547e-18	5.51095e-18
KEGG_PATHWAY	mmu04972:Pancreatic secretion	24	2.72109	9.30825e-11	ENSMUSG00000011463, ENSMUSG00000029882, ENSMUSG00000036938, ENSMUSG00000054106, ENSMUSG00000031896, ENSMUSG00000059412, ENSMUSG00000040907, ENSMUSG00000023433, ENSMUSG00000046008, ENSMUSG00000024511, ENSMUSG00000078816, ENSMUSG00000071517, ENSMUSG00000071521, ENSMUSG00000058579, ENSMUSG00000057163, ENSMUSG00000071553, ENSMUSG00000031659, ENSMUSG00000040061, ENSMUSG00000029522, ENSMUSG00000025091,…	358	100	7720	5.17542	2.26191e-08	1.13095e-08	1.20383e-07
KEGG_PATHWAY	mmu04512:ECM-receptor interaction	19	2.1542	7.57736e-08	ENSMUSG00000029304, ENSMUSG00000004098, ENSMUSG00000017344, ENSMUSG00000002944, ENSMUSG00000028364, ENSMUSG00000026725, ENSMUSG00000001506, ENSMUSG00000015533, ENSMUSG00000001119, ENSMUSG00000026043, ENSMUSG00000029661, ENSMUSG00000034664, ENSMUSG00000020241, ENSMUSG00000026193, ENSMUSG00000091345, ENSMUSG00000031273, ENSMUSG00000031274, ENSMUSG00000020592, ENSMUSG00000026837	358	88	7720	4.65592	1.84128e-05	6.13765e-06	9.79973e-05
KEGG_PATHWAY	mmu05146:Amoebiasis	19	2.1542	6.06856e-06	ENSMUSG00000004098, ENSMUSG00000042842, ENSMUSG00000001506, ENSMUSG00000000290, ENSMUSG00000078816, ENSMUSG00000026043, ENSMUSG00000021253, ENSMUSG00000020573, ENSMUSG00000040061, ENSMUSG00000029661, ENSMUSG00000051439, ENSMUSG00000026193, ENSMUSG00000044734, ENSMUSG00000031273, ENSMUSG00000031274, ENSMUSG00000024697, ENSMUSG00000034792, ENSMUSG00000026073, ENSMUSG00000026837	358	117	7720	3.50189	0.00147358	0.000368598	0.00784813
KEGG_PATHWAY	mmu04611:Platelet activation	20	2.26757	8.13412e-06	ENSMUSG00000032946, ENSMUSG00000027347, ENSMUSG00000004098, ENSMUSG00000029925, ENSMUSG00000001506, ENSMUSG00000015533, ENSMUSG00000020787, ENSMUSG00000098488, ENSMUSG00000026786, ENSMUSG00000021457, ENSMUSG00000026043, ENSMUSG00000031659, ENSMUSG00000020573, ENSMUSG00000040061, ENSMUSG00000029661, ENSMUSG00000047250, ENSMUSG00000034664, ENSMUSG00000058715, ENSMUSG00000056220, ENSMUSG00000026837	358	131	7720	3.29225	0.00197465	0.000395242	0.0105193
KEGG_PATHWAY	mmu04973:Carbohydrate digestion and absorption	10	1.13379	0.000100374	ENSMUSG00000068587, ENSMUSG00000020573, ENSMUSG00000096569, ENSMUSG00000093931, ENSMUSG00000040907, ENSMUSG00000059412, ENSMUSG00000011034, ENSMUSG00000026354, ENSMUSG00000074268, ENSMUSG00000096770	358	42	7720	5.13434	0.0240971	0.00405711	0.129735
KEGG_PATHWAY	mmu04510:Focal adhesion	23	2.60771	0.000215683	ENSMUSG00000029304, ENSMUSG00000004098, ENSMUSG00000017344, ENSMUSG00000028364, ENSMUSG00000026725, ENSMUSG00000001506, ENSMUSG00000020053, ENSMUSG00000015533, ENSMUSG00000028864, ENSMUSG00000078816, ENSMUSG00000001119, ENSMUSG00000033220, ENSMUSG00000026043, ENSMUSG00000020573, ENSMUSG00000029661, ENSMUSG00000034664, ENSMUSG00000020241, ENSMUSG00000026193, ENSMUSG00000091345, ENSMUSG00000031273,…	358	207	7720	2.39603	0.0510667	0.00746014	0.278583
KEGG_PATHWAY	mmu04975:Fat digestion and absorption	9	1.02041	0.000279006	ENSMUSG00000029522, ENSMUSG00000025091, ENSMUSG00000002944, ENSMUSG00000042179, ENSMUSG00000020609, ENSMUSG00000046008, ENSMUSG00000024225, ENSMUSG00000026818, ENSMUSG00000032083	358	38	7720	5.10732	0.06556	0.00844017	0.360236
KEGG_PATHWAY	mmu00500:Starch and sucrose metabolism	8	0.907029	0.000526227	ENSMUSG00000068587, ENSMUSG00000019989, ENSMUSG00000096569, ENSMUSG00000093931, ENSMUSG00000032648, ENSMUSG00000074268, ENSMUSG00000096770, ENSMUSG00000037370	358	32	7720	5.39106	0.120065	0.0141114	0.678431
KEGG_PATHWAY	mmu05200:Pathways in cancer	34	3.85488	0.000711933	ENSMUSG00000000440, ENSMUSG00000027347, ENSMUSG00000060843, ENSMUSG00000015533, ENSMUSG00000020053, ENSMUSG00000028864, ENSMUSG00000042826, ENSMUSG00000031740, ENSMUSG00000040016, ENSMUSG00000020573, ENSMUSG00000019464, ENSMUSG00000035105, ENSMUSG00000034664, ENSMUSG00000022952, ENSMUSG00000026193, ENSMUSG00000031273, ENSMUSG00000031274, ENSMUSG00000031137, ENSMUSG00000048402, ENSMUSG00000002111,…	358	397	7720	1.84681	0.158914	0.0171572	0.916835
KEGG_PATHWAY	mmu04151:PI3K-Akt signaling pathway	30	3.40136	0.00161544	ENSMUSG00000004098, ENSMUSG00000017344, ENSMUSG00000028364, ENSMUSG00000020053, ENSMUSG00000015533, ENSMUSG00000028864, ENSMUSG00000042826, ENSMUSG00000021457, ENSMUSG00000020573, ENSMUSG00000029661, ENSMUSG00000034664, ENSMUSG00000020241, ENSMUSG00000026193, ENSMUSG00000091345, ENSMUSG00000031273, ENSMUSG00000031274, ENSMUSG00000031137, ENSMUSG00000029304, ENSMUSG00000026725, ENSMUSG00000001506,…	358	351	7720	1.8431	0.324883	0.0350852	2.06922
KEGG_PATHWAY	mmu05150:Staphylococcus aureus infection	9	1.02041	0.00188755	ENSMUSG00000048163, ENSMUSG00000024371, ENSMUSG00000090231, ENSMUSG00000079343, ENSMUSG00000073418, ENSMUSG00000037405, ENSMUSG00000026365, ENSMUSG00000000290, ENSMUSG00000024164	358	50	7720	3.88156	0.368153	0.0375364	2.41384
KEGG_PATHWAY	mmu04015:Rap1 signaling pathway	20	2.26757	0.00469342	ENSMUSG00000032946, ENSMUSG00000041992, ENSMUSG00000022148, ENSMUSG00000020053, ENSMUSG00000028864, ENSMUSG00000026786, ENSMUSG00000042826, ENSMUSG00000000290, ENSMUSG00000078816, ENSMUSG00000005320, ENSMUSG00000033220, ENSMUSG00000031659, ENSMUSG00000002489, ENSMUSG00000020573, ENSMUSG00000022309, ENSMUSG00000040061, ENSMUSG00000034664, ENSMUSG00000048915, ENSMUSG00000031137, ENSMUSG00000031380	358	214	7720	2.01535	0.681199	0.0841819	5.90286
KEGG_PATHWAY	mmu05144:Malaria	8	0.907029	0.00610196	ENSMUSG00000021253, ENSMUSG00000040249, ENSMUSG00000002944, ENSMUSG00000027962, ENSMUSG00000028864, ENSMUSG00000037405, ENSMUSG00000020592, ENSMUSG00000000290	358	48	7720	3.59404	0.774022	0.100789	7.61059

## Sheet: GO_up
Category	Term	Count	%	PValue	Genes	List Total	Pop Hits	Pop Total	Fold Enrichment	Bonferroni	Benjamini	FDR
GOTERM_BP_DIRECT	GO:0006355~regulation of transcription, DNA-templated	627	14.1026	1.1911e-20	ENSMUSG00000010476, ENSMUSG00000030544, ENSMUSG00000038797, ENSMUSG00000079165, ENSMUSG00000035285, ENSMUSG00000001517, ENSMUSG00000048756, ENSMUSG00000027651, ENSMUSG00000021109, ENSMUSG00000025616, ENSMUSG00000092416, ENSMUSG00000063383, ENSMUSG00000018501, ENSMUSG00000038418, ENSMUSG00000019564, ENSMUSG00000059866, ENSMUSG00000006058, ENSMUSG00000061911, ENSMUSG00000025612, ENSMUSG00000028901,…	3624	2279	18082	1.37272	7.67189e-17	7.67189e-17	2.32716e-17
GOTERM_BP_DIRECT	GO:0006351~transcription, DNA-templated	535	12.0333	1.55174e-20	ENSMUSG00000010476, ENSMUSG00000030544, ENSMUSG00000038797, ENSMUSG00000079165, ENSMUSG00000035285, ENSMUSG00000001517, ENSMUSG00000048756, ENSMUSG00000027651, ENSMUSG00000021109, ENSMUSG00000025616, ENSMUSG00000018501, ENSMUSG00000038418, ENSMUSG00000019564, ENSMUSG00000059866, ENSMUSG00000006058, ENSMUSG00000061911, ENSMUSG00000025612, ENSMUSG00000028901, ENSMUSG00000029587, ENSMUSG00000001017,…	3624	1885	18082	1.41612	9.99476e-17	4.99738e-17	3.03177e-17
GOTERM_BP_DIRECT	GO:0007049~cell cycle	209	4.70085	2.22958e-16	ENSMUSG00000030649, ENSMUSG00000001517, ENSMUSG00000027654, ENSMUSG00000025616, ENSMUSG00000018509, ENSMUSG00000020263, ENSMUSG00000006398, ENSMUSG00000031787, ENSMUSG00000042303, ENSMUSG00000058729, ENSMUSG00000035439, ENSMUSG00000029166, ENSMUSG00000021115, ENSMUSG00000047534, ENSMUSG00000032264, ENSMUSG00000027646, ENSMUSG00000015971, ENSMUSG00000051220, ENSMUSG00000085793, ENSMUSG00000062234,…	3624	614	18082	1.69839	1.43019e-12	4.7673e-13	4.32987e-13
GOTERM_BP_DIRECT	GO:0051301~cell division	136	3.05893	2.31012e-13	ENSMUSG00000033209, ENSMUSG00000095677, ENSMUSG00000025925, ENSMUSG00000030649, ENSMUSG00000066440, ENSMUSG00000022456, ENSMUSG00000029516, ENSMUSG00000025616, ENSMUSG00000027654, ENSMUSG00000033502, ENSMUSG00000018509, ENSMUSG00000020782, ENSMUSG00000006398, ENSMUSG00000031971, ENSMUSG00000031787, ENSMUSG00000035439, ENSMUSG00000024056, ENSMUSG00000029166, ENSMUSG00000021115, ENSMUSG00000047534,…	3624	374	18082	1.81437	1.48811e-09	3.72028e-10	4.51394e-10
GOTERM_BP_DIRECT	GO:0006974~cellular response to DNA damage stimulus	145	3.26136	3.50188e-12	ENSMUSG00000026842, ENSMUSG00000020474, ENSMUSG00000037761, ENSMUSG00000001517, ENSMUSG00000066440, ENSMUSG00000025616, ENSMUSG00000028702, ENSMUSG00000051235, ENSMUSG00000024824, ENSMUSG00000039231, ENSMUSG00000037474, ENSMUSG00000037262, ENSMUSG00000030086, ENSMUSG00000009628, ENSMUSG00000039748, ENSMUSG00000031446, ENSMUSG00000001524, ENSMUSG00000000148, ENSMUSG00000020380, ENSMUSG00000033596,…	3624	420	18082	1.72257	2.25555e-08	4.5111e-09	6.84189e-09
GOTERM_BP_DIRECT	GO:0007067~mitotic nuclear division	105	2.36167	8.83917e-12	ENSMUSG00000033209, ENSMUSG00000095677, ENSMUSG00000025925, ENSMUSG00000030649, ENSMUSG00000027654, ENSMUSG00000025616, ENSMUSG00000029516, ENSMUSG00000018509, ENSMUSG00000031971, ENSMUSG00000031787, ENSMUSG00000006398, ENSMUSG00000035439, ENSMUSG00000024056, ENSMUSG00000021115, ENSMUSG00000029166, ENSMUSG00000047534, ENSMUSG00000032264, ENSMUSG00000001855, ENSMUSG00000015971, ENSMUSG00000051220,…	3624	277	18082	1.89133	5.6933e-08	9.48883e-09	1.72698e-08
GOTERM_BP_DIRECT	GO:0016569~covalent chromatin modification	100	2.24921	4.97832e-11	ENSMUSG00000010453, ENSMUSG00000022702, ENSMUSG00000005470, ENSMUSG00000025616, ENSMUSG00000068457, ENSMUSG00000018501, ENSMUSG00000039231, ENSMUSG00000029712, ENSMUSG00000034245, ENSMUSG00000025316, ENSMUSG00000020086, ENSMUSG00000006527, ENSMUSG00000090115, ENSMUSG00000029703, ENSMUSG00000040891, ENSMUSG00000026646, ENSMUSG00000071350, ENSMUSG00000036940, ENSMUSG00000078671, ENSMUSG00000070495,…	3624	266	18082	1.87576	3.20653e-07	4.58076e-08	9.72656e-08
GOTERM_BP_DIRECT	GO:0000183~chromatin silencing at rDNA	33	0.74224	5.56761e-10	ENSMUSG00000099583, ENSMUSG00000060678, ENSMUSG00000101972, ENSMUSG00000069274, ENSMUSG00000060743, ENSMUSG00000042557, ENSMUSG00000016559, ENSMUSG00000100210, ENSMUSG00000060093, ENSMUSG00000096010, ENSMUSG00000057236, ENSMUSG00000038214, ENSMUSG00000036315, ENSMUSG00000039231, ENSMUSG00000029642, ENSMUSG00000060639, ENSMUSG00000040054, ENSMUSG00000031609, ENSMUSG00000026803, ENSMUSG00000067455,…	3624	55	18082	2.99371	3.58609e-06	4.48262e-07	1.08779e-06
GOTERM_BP_DIRECT	GO:0006334~nucleosome assembly	48	1.07962	5.52826e-09	ENSMUSG00000049539, ENSMUSG00000099583, ENSMUSG00000060678, ENSMUSG00000101972, ENSMUSG00000068854, ENSMUSG00000005470, ENSMUSG00000055067, ENSMUSG00000038984, ENSMUSG00000069274, ENSMUSG00000060743, ENSMUSG00000018974, ENSMUSG00000056895, ENSMUSG00000039485, ENSMUSG00000016559, ENSMUSG00000058385, ENSMUSG00000062727, ENSMUSG00000060093, ENSMUSG00000100210, ENSMUSG00000096010, ENSMUSG00000058773,…	3624	104	18082	2.30285	3.56069e-05	3.95638e-06	1.0801e-05
GOTERM_BP_DIRECT	GO:0006281~DNA repair	108	2.42915	6.72014e-09	ENSMUSG00000026842, ENSMUSG00000020474, ENSMUSG00000037761, ENSMUSG00000001517, ENSMUSG00000066440, ENSMUSG00000028702, ENSMUSG00000051235, ENSMUSG00000024824, ENSMUSG00000025612, ENSMUSG00000037262, ENSMUSG00000039748, ENSMUSG00000009628, ENSMUSG00000031446, ENSMUSG00000001524, ENSMUSG00000020380, ENSMUSG00000033596, ENSMUSG00000039623, ENSMUSG00000015971, ENSMUSG00000029591, ENSMUSG00000018449,…	3624	318	18082	1.69455	4.32835e-05	4.32843e-06	1.31297e-05
GOTERM_BP_DIRECT	GO:0016310~phosphorylation	178	4.0036	5.86436e-08	ENSMUSG00000029613, ENSMUSG00000026842, ENSMUSG00000024969, ENSMUSG00000032308, ENSMUSG00000022433, ENSMUSG00000020785, ENSMUSG00000033276, ENSMUSG00000029516, ENSMUSG00000050002, ENSMUSG00000030110, ENSMUSG00000033065, ENSMUSG00000035769, ENSMUSG00000052155, ENSMUSG00000025199, ENSMUSG00000053693, ENSMUSG00000042249, ENSMUSG00000022263, ENSMUSG00000000276, ENSMUSG00000021115, ENSMUSG00000004815,…	3624	612	18082	1.4512	0.000377652	3.43379e-05	0.000114577
GOTERM_BP_DIRECT	GO:0032776~DNA methylation on cytosine	21	0.472335	1.89373e-07	ENSMUSG00000020661, ENSMUSG00000099583, ENSMUSG00000060678, ENSMUSG00000101972, ENSMUSG00000069305, ENSMUSG00000069274, ENSMUSG00000060743, ENSMUSG00000069267, ENSMUSG00000027478, ENSMUSG00000016559, ENSMUSG00000091405, ENSMUSG00000100210, ENSMUSG00000060093, ENSMUSG00000096010, ENSMUSG00000060639, ENSMUSG00000081058, ENSMUSG00000067455, ENSMUSG00000061482, ENSMUSG00000074403, ENSMUSG00000060981,…	3624	32	18082	3.27437	0.00121901	0.000101641	0.000369994
GOTERM_BP_DIRECT	GO:0016567~protein ubiquitination	114	2.5641	2.46865e-07	ENSMUSG00000028986, ENSMUSG00000066892, ENSMUSG00000034413, ENSMUSG00000025893, ENSMUSG00000030319, ENSMUSG00000031642, ENSMUSG00000025612, ENSMUSG00000041961, ENSMUSG00000006398, ENSMUSG00000017386, ENSMUSG00000020305, ENSMUSG00000055675, ENSMUSG00000033596, ENSMUSG00000020114, ENSMUSG00000025217, ENSMUSG00000035298, ENSMUSG00000056153, ENSMUSG00000031384, ENSMUSG00000021277, ENSMUSG00000028436,…	3624	362	18082	1.57128	0.00158879	0.000122305	0.00048232
GOTERM_BP_DIRECT	GO:0007059~chromosome segregation	40	0.899685	2.93086e-07	ENSMUSG00000026275, ENSMUSG00000039298, ENSMUSG00000035354, ENSMUSG00000028678, ENSMUSG00000027635, ENSMUSG00000031858, ENSMUSG00000022978, ENSMUSG00000020914, ENSMUSG00000002324, ENSMUSG00000045273, ENSMUSG00000017146, ENSMUSG00000031879, ENSMUSG00000021965, ENSMUSG00000022314, ENSMUSG00000047777, ENSMUSG00000027331, ENSMUSG00000026039, ENSMUSG00000002055, ENSMUSG00000024056, ENSMUSG00000036223,…	3624	89	18082	2.24248	0.00188599	0.000134832	0.000572626
GOTERM_BP_DIRECT	GO:0045815~positive regulation of gene expression, epigenetic	21	0.472335	3.89985e-07	ENSMUSG00000099583, ENSMUSG00000060678, ENSMUSG00000101972, ENSMUSG00000069305, ENSMUSG00000069274, ENSMUSG00000060743, ENSMUSG00000069267, ENSMUSG00000016559, ENSMUSG00000091405, ENSMUSG00000100210, ENSMUSG00000060093, ENSMUSG00000096010, ENSMUSG00000060639, ENSMUSG00000081058, ENSMUSG00000026803, ENSMUSG00000067455, ENSMUSG00000061482, ENSMUSG00000074403, ENSMUSG00000034341, ENSMUSG00000060981,…	3624	33	18082	3.17515	0.00250874	0.000167446	0.000761944
GOTERM_BP_DIRECT	GO:0006468~protein phosphorylation	163	3.66622	1.41364e-06	ENSMUSG00000029613, ENSMUSG00000026842, ENSMUSG00000024969, ENSMUSG00000032308, ENSMUSG00000022433, ENSMUSG00000020785, ENSMUSG00000033276, ENSMUSG00000029516, ENSMUSG00000069631, ENSMUSG00000030110, ENSMUSG00000032501, ENSMUSG00000029513, ENSMUSG00000052155, ENSMUSG00000025199, ENSMUSG00000053693, ENSMUSG00000042249, ENSMUSG00000022263, ENSMUSG00000021115, ENSMUSG00000064090, ENSMUSG00000026834,…	3624	576	18082	1.41196	0.00906391	0.000568915	0.0027619
GOTERM_BP_DIRECT	GO:0030030~cell projection organization	56	1.25956	2.01864e-06	ENSMUSG00000046985, ENSMUSG00000040860, ENSMUSG00000018199, ENSMUSG00000075273, ENSMUSG00000020930, ENSMUSG00000033276, ENSMUSG00000039632, ENSMUSG00000043987, ENSMUSG00000068394, ENSMUSG00000042050, ENSMUSG00000056919, ENSMUSG00000025857, ENSMUSG00000002496, ENSMUSG00000038042, ENSMUSG00000063145, ENSMUSG00000073650, ENSMUSG00000029469, ENSMUSG00000027496, ENSMUSG00000020776, ENSMUSG00000020014,…	3624	151	18082	1.85042	0.0129179	0.000764537	0.00394392
GOTERM_BP_DIRECT	GO:0006335~DNA replication-dependent nucleosome assembly	20	0.449843	2.2854e-06	ENSMUSG00000099583, ENSMUSG00000060678, ENSMUSG00000101972, ENSMUSG00000069305, ENSMUSG00000005470, ENSMUSG00000069274, ENSMUSG00000069267, ENSMUSG00000091405, ENSMUSG00000100210, ENSMUSG00000060093, ENSMUSG00000096010, ENSMUSG00000057236, ENSMUSG00000060639, ENSMUSG00000022945, ENSMUSG00000081058, ENSMUSG00000067455, ENSMUSG00000061482, ENSMUSG00000074403, ENSMUSG00000060981, ENSMUSG00000064288	3624	33	18082	3.02395	0.0146125	0.000817461	0.00446509
GOTERM_BP_DIRECT	GO:0000122~negative regulation of transcription from RNA polymerase II promoter	196	4.40846	4.91013e-06	ENSMUSG00000001517, ENSMUSG00000048756, ENSMUSG00000021109, ENSMUSG00000018501, ENSMUSG00000038418, ENSMUSG00000038793, ENSMUSG00000000282, ENSMUSG00000031393, ENSMUSG00000025612, ENSMUSG00000030256, ENSMUSG00000032633, ENSMUSG00000042812, ENSMUSG00000025782, ENSMUSG00000061393, ENSMUSG00000072872, ENSMUSG00000069267, ENSMUSG00000019768, ENSMUSG00000069895, ENSMUSG00000047638, ENSMUSG00000026646,…	3624	729	18082	1.34149	0.0311314	0.00166315	0.0095929
GOTERM_BP_DIRECT	GO:0006357~regulation of transcription from RNA polymerase II promoter	117	2.63158	6.44386e-06	ENSMUSG00000048756, ENSMUSG00000025616, ENSMUSG00000018501, ENSMUSG00000006058, ENSMUSG00000026436, ENSMUSG00000052565, ENSMUSG00000036931, ENSMUSG00000051510, ENSMUSG00000074622, ENSMUSG00000037674, ENSMUSG00000004815, ENSMUSG00000045248, ENSMUSG00000025782, ENSMUSG00000031706, ENSMUSG00000028163, ENSMUSG00000054717, ENSMUSG00000051224, ENSMUSG00000047638, ENSMUSG00000040891, ENSMUSG00000037174,…	3624	397	18082	1.47046	0.0406555	0.0020731	0.0125892
GOTERM_BP_DIRECT	GO:0006336~DNA replication-independent nucleosome assembly	16	0.359874	1.36605e-05	ENSMUSG00000060678, ENSMUSG00000022702, ENSMUSG00000069305, ENSMUSG00000005470, ENSMUSG00000069274, ENSMUSG00000060743, ENSMUSG00000016559, ENSMUSG00000091405, ENSMUSG00000060093, ENSMUSG00000057236, ENSMUSG00000096010, ENSMUSG00000060639, ENSMUSG00000067455, ENSMUSG00000061482, ENSMUSG00000060981, ENSMUSG00000064288	3624	25	18082	3.19329	0.084228	0.00418113	0.0266863
GOTERM_BP_DIRECT	GO:0045893~positive regulation of transcription, DNA-templated	158	3.55376	1.38676e-05	ENSMUSG00000034430, ENSMUSG00000010476, ENSMUSG00000009569, ENSMUSG00000030544, ENSMUSG00000026843, ENSMUSG00000039361, ENSMUSG00000026638, ENSMUSG00000040761, ENSMUSG00000001517, ENSMUSG00000048756, ENSMUSG00000021109, ENSMUSG00000025616, ENSMUSG00000030110, ENSMUSG00000020889, ENSMUSG00000038418, ENSMUSG00000050199, ENSMUSG00000020888, ENSMUSG00000031393, ENSMUSG00000021268, ENSMUSG00000031870,…	3624	576	18082	1.36865	0.0854485	0.00405184	0.0270907
GOTERM_BP_DIRECT	GO:0006366~transcription from RNA polymerase II promoter	50	1.12461	1.58222e-05	ENSMUSG00000052684, ENSMUSG00000031134, ENSMUSG00000049295, ENSMUSG00000025223, ENSMUSG00000029071, ENSMUSG00000003051, ENSMUSG00000021109, ENSMUSG00000020919, ENSMUSG00000029135, ENSMUSG00000058881, ENSMUSG00000038418, ENSMUSG00000020888, ENSMUSG00000024922, ENSMUSG00000052942, ENSMUSG00000026946, ENSMUSG00000032402, ENSMUSG00000039117, ENSMUSG00000071076, ENSMUSG00000022109, ENSMUSG00000005045,…	3624	138	18082	1.8078	0.0968905	0.00442113	0.0309086
GOTERM_BP_DIRECT	GO:0009749~response to glucose	33	0.74224	1.7608e-05	ENSMUSG00000034701, ENSMUSG00000032114, ENSMUSG00000003031, ENSMUSG00000005373, ENSMUSG00000031465, ENSMUSG00000017950, ENSMUSG00000040152, ENSMUSG00000055024, ENSMUSG00000037583, ENSMUSG00000038418, ENSMUSG00000026473, ENSMUSG00000020538, ENSMUSG00000031628, ENSMUSG00000022315, ENSMUSG00000029644, ENSMUSG00000059456, ENSMUSG00000020635, ENSMUSG00000026834, ENSMUSG00000061393, ENSMUSG00000029162,…	3624	78	18082	2.11095	0.107219	0.00471445	0.0343967
GOTERM_BP_DIRECT	GO:0080182~histone H3-K4 trimethylation	12	0.269906	3.28919e-05	ENSMUSG00000038214, ENSMUSG00000038369, ENSMUSG00000005609, ENSMUSG00000034832, ENSMUSG00000006307, ENSMUSG00000052565, ENSMUSG00000034160, ENSMUSG00000036181, ENSMUSG00000027304, ENSMUSG00000039834, ENSMUSG00000020257, ENSMUSG00000051627	3624	16	18082	3.74214	0.190922	0.00843861	0.0642442
GOTERM_BP_DIRECT	GO:0051726~regulation of cell cycle	42	0.944669	3.36614e-05	ENSMUSG00000052684, ENSMUSG00000026842, ENSMUSG00000003228, ENSMUSG00000038539, ENSMUSG00000020493, ENSMUSG00000025616, ENSMUSG00000035455, ENSMUSG00000026779, ENSMUSG00000054115, ENSMUSG00000040687, ENSMUSG00000000282, ENSMUSG00000021453, ENSMUSG00000015312, ENSMUSG00000034201, ENSMUSG00000037474, ENSMUSG00000071076, ENSMUSG00000034165, ENSMUSG00000002496, ENSMUSG00000028580, ENSMUSG00000051177,…	3624	112	18082	1.87107	0.194923	0.00830444	0.0657467
GOTERM_BP_DIRECT	GO:0045737~positive regulation of cyclin-dependent protein serine/threonine kinase activity	16	0.359874	4.82168e-05	ENSMUSG00000010175, ENSMUSG00000029166, ENSMUSG00000003031, ENSMUSG00000017499, ENSMUSG00000021258, ENSMUSG00000052525, ENSMUSG00000068744, ENSMUSG00000027646, ENSMUSG00000028252, ENSMUSG00000021548, ENSMUSG00000028718, ENSMUSG00000000184, ENSMUSG00000049489, ENSMUSG00000026349, ENSMUSG00000034165, ENSMUSG00000029068	3624	27	18082	2.95675	0.266972	0.0114368	0.0941631
GOTERM_BP_DIRECT	GO:0060271~cilium morphogenesis	56	1.25956	9.84207e-05	ENSMUSG00000075273, ENSMUSG00000018199, ENSMUSG00000033276, ENSMUSG00000043987, ENSMUSG00000039801, ENSMUSG00000033502, ENSMUSG00000056919, ENSMUSG00000038042, ENSMUSG00000063145, ENSMUSG00000006464, ENSMUSG00000029469, ENSMUSG00000038072, ENSMUSG00000022442, ENSMUSG00000020776, ENSMUSG00000020014, ENSMUSG00000023345, ENSMUSG00000024253, ENSMUSG00000029790, ENSMUSG00000022837, ENSMUSG00000001173,…	3624	170	18082	1.6436	0.469513	0.022387	0.192118
GOTERM_BP_DIRECT	GO:0032024~positive regulation of insulin secretion	23	0.517319	0.000102611	ENSMUSG00000067786, ENSMUSG00000026270, ENSMUSG00000020848, ENSMUSG00000024990, ENSMUSG00000044988, ENSMUSG00000037583, ENSMUSG00000033065, ENSMUSG00000026473, ENSMUSG00000024027, ENSMUSG00000022315, ENSMUSG00000041798, ENSMUSG00000029482, ENSMUSG00000026409, ENSMUSG00000040618, ENSMUSG00000050953, ENSMUSG00000042258, ENSMUSG00000030406, ENSMUSG00000021591, ENSMUSG00000051790, ENSMUSG00000057880,…	3624	50	18082	2.29518	0.483642	0.0225338	0.20029
GOTERM_BP_DIRECT	GO:0018105~peptidyl-serine phosphorylation	46	1.03464	0.00012893	ENSMUSG00000031529, ENSMUSG00000022433, ENSMUSG00000038967, ENSMUSG00000002205, ENSMUSG00000019942, ENSMUSG00000026779, ENSMUSG00000026778, ENSMUSG00000028078, ENSMUSG00000003810, ENSMUSG00000032855, ENSMUSG00000035725, ENSMUSG00000052889, ENSMUSG00000037337, ENSMUSG00000053693, ENSMUSG00000090100, ENSMUSG00000037643, ENSMUSG00000057897, ENSMUSG00000024576, ENSMUSG00000021115, ENSMUSG00000042978,…	3624	133	18082	1.7257	0.564166	0.0273035	0.251601
GOTERM_BP_DIRECT	GO:0007051~spindle organization	11	0.247413	0.000249726	ENSMUSG00000026857, ENSMUSG00000027496, ENSMUSG00000027331, ENSMUSG00000018474, ENSMUSG00000035354, ENSMUSG00000040549, ENSMUSG00000012443, ENSMUSG00000002055, ENSMUSG00000020897, ENSMUSG00000033952, ENSMUSG00000021572	3624	16	18082	3.43029	0.799849	0.0505696	0.486783
GOTERM_BP_DIRECT	GO:0051290~protein heterotetramerization	21	0.472335	0.000361348	ENSMUSG00000099583, ENSMUSG00000060678, ENSMUSG00000101972, ENSMUSG00000069305, ENSMUSG00000069274, ENSMUSG00000069267, ENSMUSG00000003808, ENSMUSG00000091405, ENSMUSG00000100210, ENSMUSG00000060093, ENSMUSG00000096010, ENSMUSG00000060639, ENSMUSG00000081058, ENSMUSG00000067455, ENSMUSG00000030978, ENSMUSG00000061482, ENSMUSG00000074403, ENSMUSG00000024109, ENSMUSG00000060981, ENSMUSG00000064288,…	3624	47	18082	2.22936	0.902496	0.0701627	0.703636
GOTERM_BP_DIRECT	GO:0045653~negative regulation of megakaryocyte differentiation	11	0.247413	0.000497539	ENSMUSG00000060093, ENSMUSG00000096010, ENSMUSG00000060678, ENSMUSG00000060639, ENSMUSG00000069305, ENSMUSG00000069274, ENSMUSG00000067455, ENSMUSG00000061482, ENSMUSG00000060981, ENSMUSG00000064288, ENSMUSG00000091405	3624	17	18082	3.22851	0.959459	0.0925663	0.967614
GOTERM_BP_DIRECT	GO:0051297~centrosome organization	16	0.359874	0.000565716	ENSMUSG00000030867, ENSMUSG00000040860, ENSMUSG00000027496, ENSMUSG00000039298, ENSMUSG00000002546, ENSMUSG00000018474, ENSMUSG00000035354, ENSMUSG00000025235, ENSMUSG00000040204, ENSMUSG00000078762, ENSMUSG00000040549, ENSMUSG00000044156, ENSMUSG00000005699, ENSMUSG00000036825, ENSMUSG00000048799, ENSMUSG00000035439	3624	32	18082	2.49476	0.973874	0.101654	1.09951
GOTERM_BP_DIRECT	GO:0000070~mitotic sister chromatid segregation	13	0.292398	0.000602623	ENSMUSG00000030867, ENSMUSG00000019813, ENSMUSG00000027331, ENSMUSG00000051378, ENSMUSG00000029516, ENSMUSG00000032264, ENSMUSG00000058290, ENSMUSG00000027635, ENSMUSG00000002055, ENSMUSG00000031922, ENSMUSG00000026622, ENSMUSG00000024056, ENSMUSG00000062510	3624	23	18082	2.82016	0.979404	0.105002	1.17084
GOTERM_BP_DIRECT	GO:0006260~DNA replication	41	0.922177	0.000733325	ENSMUSG00000019214, ENSMUSG00000030689, ENSMUSG00000030685, ENSMUSG00000042557, ENSMUSG00000022881, ENSMUSG00000030528, ENSMUSG00000039176, ENSMUSG00000023953, ENSMUSG00000017146, ENSMUSG00000058301, ENSMUSG00000057236, ENSMUSG00000006585, ENSMUSG00000021668, ENSMUSG00000037474, ENSMUSG00000037262, ENSMUSG00000024137, ENSMUSG00000037991, ENSMUSG00000020718, ENSMUSG00000007080, ENSMUSG00000032740,…	3624	123	18082	1.66317	0.99113	0.123003	1.42306
GOTERM_BP_DIRECT	GO:0034501~protein localization to kinetochore	8	0.179937	0.000871232	ENSMUSG00000047710, ENSMUSG00000069910, ENSMUSG00000022369, ENSMUSG00000032264, ENSMUSG00000019942, ENSMUSG00000040084, ENSMUSG00000027326, ENSMUSG00000020897	3624	10	18082	3.99161	0.996354	0.140781	1.68852
GOTERM_BP_DIRECT	GO:0045944~positive regulation of transcription from RNA polymerase II promoter	240	5.39811	0.000896139	ENSMUSG00000010476, ENSMUSG00000003575, ENSMUSG00000009569, ENSMUSG00000030544, ENSMUSG00000001517, ENSMUSG00000027651, ENSMUSG00000048756, ENSMUSG00000021109, ENSMUSG00000025616, ENSMUSG00000038418, ENSMUSG00000019564, ENSMUSG00000059866, ENSMUSG00000061911, ENSMUSG00000025612, ENSMUSG00000028901, ENSMUSG00000027765, ENSMUSG00000032633, ENSMUSG00000029167, ENSMUSG00000042812, ENSMUSG00000041187,…	3624	995	18082	1.2035	0.996895	0.140981	1.7364
GOTERM_BP_DIRECT	GO:0071805~potassium ion transmembrane transport	32	0.719748	0.000968302	ENSMUSG00000020331, ENSMUSG00000092083, ENSMUSG00000050556, ENSMUSG00000028033, ENSMUSG00000028051, ENSMUSG00000025221, ENSMUSG00000040724, ENSMUSG00000036353, ENSMUSG00000062785, ENSMUSG00000013495, ENSMUSG00000000197, ENSMUSG00000056258, ENSMUSG00000036760, ENSMUSG00000050138, ENSMUSG00000051726, ENSMUSG00000034402, ENSMUSG00000047976, ENSMUSG00000045053, ENSMUSG00000037579, ENSMUSG00000028420,…	3624	90	18082	1.77405	0.99805	0.147853	1.87497
GOTERM_BP_DIRECT	GO:0042384~cilium assembly	42	0.944669	0.0010564	ENSMUSG00000075273, ENSMUSG00000021013, ENSMUSG00000033276, ENSMUSG00000023473, ENSMUSG00000043987, ENSMUSG00000039801, ENSMUSG00000033502, ENSMUSG00000073733, ENSMUSG00000056919, ENSMUSG00000060176, ENSMUSG00000059834, ENSMUSG00000022621, ENSMUSG00000063145, ENSMUSG00000020319, ENSMUSG00000006464, ENSMUSG00000090100, ENSMUSG00000029469, ENSMUSG00000037890, ENSMUSG00000020776, ENSMUSG00000020014,…	3624	129	18082	1.62449	0.998895	0.156501	2.04389
GOTERM_BP_DIRECT	GO:0006352~DNA-templated transcription, initiation	17	0.382366	0.00111612	ENSMUSG00000038369, ENSMUSG00000060678, ENSMUSG00000069305, ENSMUSG00000069274, ENSMUSG00000031487, ENSMUSG00000091405, ENSMUSG00000060093, ENSMUSG00000096010, ENSMUSG00000039117, ENSMUSG00000060639, ENSMUSG00000011158, ENSMUSG00000014767, ENSMUSG00000067455, ENSMUSG00000061482, ENSMUSG00000022346, ENSMUSG00000060981, ENSMUSG00000064288	3624	37	18082	2.29248	0.999248	0.16091	2.15824
GOTERM_BP_DIRECT	GO:0034613~cellular protein localization	22	0.494827	0.00143455	ENSMUSG00000011751, ENSMUSG00000047976, ENSMUSG00000022433, ENSMUSG00000074030, ENSMUSG00000027378, ENSMUSG00000000142, ENSMUSG00000042557, ENSMUSG00000040021, ENSMUSG00000020888, ENSMUSG00000037720, ENSMUSG00000041688, ENSMUSG00000000037, ENSMUSG00000019986, ENSMUSG00000073733, ENSMUSG00000026596, ENSMUSG00000091512, ENSMUSG00000024855, ENSMUSG00000032826, ENSMUSG00000041658, ENSMUSG00000029053,…	3624	55	18082	1.99581	0.999904	0.197607	2.76585
GOTERM_BP_DIRECT	GO:0034765~regulation of ion transmembrane transport	43	0.967161	0.001478	ENSMUSG00000024589, ENSMUSG00000020331, ENSMUSG00000092083, ENSMUSG00000009246, ENSMUSG00000050556, ENSMUSG00000028051, ENSMUSG00000028033, ENSMUSG00000025221, ENSMUSG00000040118, ENSMUSG00000019194, ENSMUSG00000040724, ENSMUSG00000015968, ENSMUSG00000022843, ENSMUSG00000020723, ENSMUSG00000062785, ENSMUSG00000003352, ENSMUSG00000062609, ENSMUSG00000004113, ENSMUSG00000000197, ENSMUSG00000020882,…	3624	135	18082	1.58925	0.999927	0.198728	2.84847
GOTERM_BP_DIRECT	GO:0035023~regulation of Rho protein signal transduction	28	0.62978	0.00148085	ENSMUSG00000027699, ENSMUSG00000066406, ENSMUSG00000020021, ENSMUSG00000021662, ENSMUSG00000034801, ENSMUSG00000032875, ENSMUSG00000009621, ENSMUSG00000025555, ENSMUSG00000022957, ENSMUSG00000024013, ENSMUSG00000024304, ENSMUSG00000059495, ENSMUSG00000022263, ENSMUSG00000025656, ENSMUSG00000039713, ENSMUSG00000037946, ENSMUSG00000031511, ENSMUSG00000028919, ENSMUSG00000025504, ENSMUSG00000052609,…	3624	77	18082	1.81437	0.999928	0.195019	2.85389
GOTERM_BP_DIRECT	GO:0051571~positive regulation of histone H3-K4 methylation	10	0.224921	0.00148852	ENSMUSG00000005609, ENSMUSG00000029111, ENSMUSG00000034160, ENSMUSG00000029673, ENSMUSG00000027304, ENSMUSG00000027478, ENSMUSG00000000394, ENSMUSG00000002221, ENSMUSG00000017146, ENSMUSG00000021039	3624	16	18082	3.11845	0.999932	0.192018	2.86847
GOTERM_BP_DIRECT	GO:0007368~determination of left/right symmetry	29	0.652272	0.00156578	ENSMUSG00000066191, ENSMUSG00000047407, ENSMUSG00000027676, ENSMUSG00000046634, ENSMUSG00000039632, ENSMUSG00000061802, ENSMUSG00000073102, ENSMUSG00000038793, ENSMUSG00000014773, ENSMUSG00000052155, ENSMUSG00000009090, ENSMUSG00000070577, ENSMUSG00000038122, ENSMUSG00000038072, ENSMUSG00000026834, ENSMUSG00000042812, ENSMUSG00000061393, ENSMUSG00000024253, ENSMUSG00000014329, ENSMUSG00000033282,…	3624	81	18082	1.78637	0.999959	0.197012	3.01521
GOTERM_BP_DIRECT	GO:0009612~response to mechanical stimulus	24	0.539811	0.00176034	ENSMUSG00000052684, ENSMUSG00000003545, ENSMUSG00000019796, ENSMUSG00000031465, ENSMUSG00000029446, ENSMUSG00000041482, ENSMUSG00000040152, ENSMUSG00000022951, ENSMUSG00000024927, ENSMUSG00000027210, ENSMUSG00000027646, ENSMUSG00000020423, ENSMUSG00000024513, ENSMUSG00000019822, ENSMUSG00000020704, ENSMUSG00000071076, ENSMUSG00000041431, ENSMUSG00000039910, ENSMUSG00000036817, ENSMUSG00000027765,…	3624	63	18082	1.90077	0.999988	0.214515	3.38379
GOTERM_BP_DIRECT	GO:0032259~methylation	51	1.1471	0.00189864	ENSMUSG00000029179, ENSMUSG00000028247, ENSMUSG00000015697, ENSMUSG00000027384, ENSMUSG00000022842, ENSMUSG00000022160, ENSMUSG00000053286, ENSMUSG00000036009, ENSMUSG00000004268, ENSMUSG00000024019, ENSMUSG00000037525, ENSMUSG00000039231, ENSMUSG00000060098, ENSMUSG00000024726, ENSMUSG00000030888, ENSMUSG00000001909, ENSMUSG00000038046, ENSMUSG00000033554, ENSMUSG00000045098, ENSMUSG00000026707,…	3624	169	18082	1.50571	0.999995	0.225095	3.64496
GOTERM_BP_DIRECT	GO:0006906~vesicle fusion	20	0.449843	0.00192675	ENSMUSG00000024871, ENSMUSG00000044912, ENSMUSG00000027522, ENSMUSG00000020847, ENSMUSG00000020848, ENSMUSG00000058420, ENSMUSG00000049303, ENSMUSG00000033788, ENSMUSG00000030731, ENSMUSG00000027457, ENSMUSG00000019998, ENSMUSG00000026452, ENSMUSG00000027220, ENSMUSG00000035864, ENSMUSG00000061455, ENSMUSG00000036499, ENSMUSG00000031255, ENSMUSG00000041488, ENSMUSG00000016200, ENSMUSG00000068923	3624	49	18082	2.03654	0.999996	0.223931	3.69798
GOTERM_BP_DIRECT	GO:0034968~histone lysine methylation	9	0.202429	0.00241689	ENSMUSG00000013787, ENSMUSG00000039231, ENSMUSG00000006307, ENSMUSG00000055067, ENSMUSG00000015697, ENSMUSG00000026646, ENSMUSG00000071350, ENSMUSG00000034639, ENSMUSG00000031671	3624	14	18082	3.20754	1	0.267814	4.61779
GOTERM_BP_DIRECT	GO:0006400~tRNA modification	9	0.202429	0.00241689	ENSMUSG00000028653, ENSMUSG00000007610, ENSMUSG00000021550, ENSMUSG00000022704, ENSMUSG00000030942, ENSMUSG00000031960, ENSMUSG00000011254, ENSMUSG00000027487, ENSMUSG00000024037	3624	14	18082	3.20754	1	0.267814	4.61779
GOTERM_BP_DIRECT	GO:0071539~protein localization to centrosome	11	0.247413	0.00261738	ENSMUSG00000025162, ENSMUSG00000022064, ENSMUSG00000038301, ENSMUSG00000027496, ENSMUSG00000020807, ENSMUSG00000025235, ENSMUSG00000019988, ENSMUSG00000022833, ENSMUSG00000002055, ENSMUSG00000047248, ENSMUSG00000028718	3624	20	18082	2.74423	1	0.28179	4.99162
GOTERM_BP_DIRECT	GO:0000209~protein polyubiquitination	34	0.764732	0.00267706	ENSMUSG00000021720, ENSMUSG00000031529, ENSMUSG00000039328, ENSMUSG00000028960, ENSMUSG00000083695, ENSMUSG00000040746, ENSMUSG00000054115, ENSMUSG00000019295, ENSMUSG00000019189, ENSMUSG00000032217, ENSMUSG00000025702, ENSMUSG00000025427, ENSMUSG00000014470, ENSMUSG00000037474, ENSMUSG00000002109, ENSMUSG00000030966, ENSMUSG00000064061, ENSMUSG00000036822, ENSMUSG00000035293, ENSMUSG00000025234,…	3624	103	18082	1.64702	1	0.282541	5.10263
GOTERM_BP_DIRECT	GO:0070588~calcium ion transmembrane transport	30	0.674764	0.00296521	ENSMUSG00000020866, ENSMUSG00000027748, ENSMUSG00000031997, ENSMUSG00000020788, ENSMUSG00000046634, ENSMUSG00000040118, ENSMUSG00000015968, ENSMUSG00000020723, ENSMUSG00000036353, ENSMUSG00000003352, ENSMUSG00000004113, ENSMUSG00000032839, ENSMUSG00000000197, ENSMUSG00000037996, ENSMUSG00000032855, ENSMUSG00000020882, ENSMUSG00000041460, ENSMUSG00000057914, ENSMUSG00000030376, ENSMUSG00000051331,…	3624	88	18082	1.70097	1	0.302946	5.63688
GOTERM_BP_DIRECT	GO:0048511~rhythmic process	40	0.899685	0.00322208	ENSMUSG00000003575, ENSMUSG00000022433, ENSMUSG00000035509, ENSMUSG00000042557, ENSMUSG00000000708, ENSMUSG00000055024, ENSMUSG00000022160, ENSMUSG00000050199, ENSMUSG00000020889, ENSMUSG00000020914, ENSMUSG00000036986, ENSMUSG00000022383, ENSMUSG00000039231, ENSMUSG00000000568, ENSMUSG00000022389, ENSMUSG00000032238, ENSMUSG00000034160, ENSMUSG00000021144, ENSMUSG00000030256, ENSMUSG00000038550,…	3624	128	18082	1.55922	1	0.31951	6.11073
GOTERM_BP_DIRECT	GO:0001578~microtubule bundle formation	13	0.292398	0.00348736	ENSMUSG00000019261, ENSMUSG00000030867, ENSMUSG00000015222, ENSMUSG00000023009, ENSMUSG00000039298, ENSMUSG00000034201, ENSMUSG00000052727, ENSMUSG00000021573, ENSMUSG00000038943, ENSMUSG00000052105, ENSMUSG00000068744, ENSMUSG00000058690, ENSMUSG00000003779	3624	27	18082	2.40236	1	0.335763	6.59774
GOTERM_BP_DIRECT	GO:0010389~regulation of G2/M transition of mitotic cell cycle	8	0.179937	0.00393345	ENSMUSG00000034402, ENSMUSG00000021932, ENSMUSG00000027715, ENSMUSG00000020898, ENSMUSG00000027499, ENSMUSG00000026778, ENSMUSG00000026605, ENSMUSG00000041498	3624	12	18082	3.32634	1	0.364478	7.41127
GOTERM_BP_DIRECT	GO:0061512~protein localization to cilium	11	0.247413	0.00410753	ENSMUSG00000025162, ENSMUSG00000038301, ENSMUSG00000034848, ENSMUSG00000037890, ENSMUSG00000024169, ENSMUSG00000025235, ENSMUSG00000037098, ENSMUSG00000021114, ENSMUSG00000006464, ENSMUSG00000030323, ENSMUSG00000038122	3624	21	18082	2.61356	1	0.371932	7.7269
GOTERM_BP_DIRECT	GO:0006470~protein dephosphorylation	42	0.944669	0.00424201	ENSMUSG00000033295, ENSMUSG00000033278, ENSMUSG00000036057, ENSMUSG00000039384, ENSMUSG00000002228, ENSMUSG00000020151, ENSMUSG00000027843, ENSMUSG00000037887, ENSMUSG00000055493, ENSMUSG00000069255, ENSMUSG00000028909, ENSMUSG00000061130, ENSMUSG00000033502, ENSMUSG00000043733, ENSMUSG00000027784, ENSMUSG00000044340, ENSMUSG00000030002, ENSMUSG00000026176, ENSMUSG00000027330, ENSMUSG00000046442,…	3624	138	18082	1.51855	1	0.376299	7.97005
GOTERM_BP_DIRECT	GO:0043473~pigmentation	18	0.404858	0.00448657	ENSMUSG00000032202, ENSMUSG00000039395, ENSMUSG00000019726, ENSMUSG00000035158, ENSMUSG00000033253, ENSMUSG00000002043, ENSMUSG00000074811, ENSMUSG00000005672, ENSMUSG00000059327, ENSMUSG00000028556, ENSMUSG00000038417, ENSMUSG00000026303, ENSMUSG00000027615, ENSMUSG00000025188, ENSMUSG00000084897, ENSMUSG00000022346, ENSMUSG00000027312, ENSMUSG00000057667	3624	45	18082	1.99581	1	0.387924	8.41065
GOTERM_BP_DIRECT	GO:0050770~regulation of axonogenesis	13	0.292398	0.00500405	ENSMUSG00000029291, ENSMUSG00000058230, ENSMUSG00000015222, ENSMUSG00000024969, ENSMUSG00000028664, ENSMUSG00000096606, ENSMUSG00000047712, ENSMUSG00000024304, ENSMUSG00000034656, ENSMUSG00000042700, ENSMUSG00000030110, ENSMUSG00000060012, ENSMUSG00000056486	3624	28	18082	2.31656	1	0.416397	9.33637
GOTERM_BP_DIRECT	GO:0030155~regulation of cell adhesion	17	0.382366	0.00523542	ENSMUSG00000024421, ENSMUSG00000020919, ENSMUSG00000030110, ENSMUSG00000036986, ENSMUSG00000014956, ENSMUSG00000002799, ENSMUSG00000014773, ENSMUSG00000062352, ENSMUSG00000026596, ENSMUSG00000032855, ENSMUSG00000035725, ENSMUSG00000032796, ENSMUSG00000059456, ENSMUSG00000004043, ENSMUSG00000041498, ENSMUSG00000039217, ENSMUSG00000003269	3624	42	18082	2.01957	1	0.425503	9.74737
GOTERM_BP_DIRECT	GO:0031047~gene silencing by RNA	20	0.449843	0.00536943	ENSMUSG00000025239, ENSMUSG00000042500, ENSMUSG00000025571, ENSMUSG00000041415, ENSMUSG00000041912, ENSMUSG00000050213, ENSMUSG00000048647, ENSMUSG00000027951, ENSMUSG00000000838, ENSMUSG00000067150, ENSMUSG00000094936, ENSMUSG00000026174, ENSMUSG00000020515, ENSMUSG00000002227, ENSMUSG00000050966, ENSMUSG00000023051, ENSMUSG00000002731, ENSMUSG00000034724, ENSMUSG00000034610, ENSMUSG00000047888	3624	53	18082	1.88284	1	0.428401	9.98463

## Sheet: GO_down
Category	Term	Count	%	PValue	Genes	List Total	Pop Hits	Pop Total	Fold Enrichment	Bonferroni	Benjamini	FDR
GOTERM_BP_DIRECT	GO:0007155~cell adhesion	60	6.80272	1.10226e-13	ENSMUSG00000005947, ENSMUSG00000086596, ENSMUSG00000005338, ENSMUSG00000060843, ENSMUSG00000017344, ENSMUSG00000024053, ENSMUSG00000026574, ENSMUSG00000034664, ENSMUSG00000027962, ENSMUSG00000026193, ENSMUSG00000028583, ENSMUSG00000025650, ENSMUSG00000027356, ENSMUSG00000061080, ENSMUSG00000023274, ENSMUSG00000051323, ENSMUSG00000002944, ENSMUSG00000040205, ENSMUSG00000030577, ENSMUSG00000041731,…	752	485	18082	2.97467	3.40658e-10	3.40658e-10	1.99174e-10
GOTERM_BP_DIRECT	GO:0007586~digestion	15	1.70068	1.58501e-11	ENSMUSG00000029882, ENSMUSG00000036938, ENSMUSG00000054106, ENSMUSG00000071519, ENSMUSG00000096525, ENSMUSG00000071517, ENSMUSG00000071521, ENSMUSG00000058119, ENSMUSG00000057163, ENSMUSG00000025091, ENSMUSG00000054136, ENSMUSG00000031957, ENSMUSG00000024225, ENSMUSG00000062751, ENSMUSG00000029193	752	33	18082	10.9296	4.89768e-08	2.44884e-08	2.86348e-08
GOTERM_BP_DIRECT	GO:0006508~proteolysis	56	6.34921	1.11984e-08	ENSMUSG00000029882, ENSMUSG00000036938, ENSMUSG00000020473, ENSMUSG00000071519, ENSMUSG00000029436, ENSMUSG00000034825, ENSMUSG00000071517, ENSMUSG00000071553, ENSMUSG00000058579, ENSMUSG00000031740, ENSMUSG00000048992, ENSMUSG00000028111, ENSMUSG00000070867, ENSMUSG00000056899, ENSMUSG00000027318, ENSMUSG00000031445, ENSMUSG00000066512, ENSMUSG00000027408, ENSMUSG00000020905, ENSMUSG00000011463,…	752	582	18082	2.31363	3.46024e-05	1.15343e-05	2.0231e-05
GOTERM_BP_DIRECT	GO:0006954~inflammatory response	38	4.30839	1.23349e-07	ENSMUSG00000000440, ENSMUSG00000044583, ENSMUSG00000019850, ENSMUSG00000031712, ENSMUSG00000037860, ENSMUSG00000024659, ENSMUSG00000021624, ENSMUSG00000022504, ENSMUSG00000006519, ENSMUSG00000020573, ENSMUSG00000019464, ENSMUSG00000026177, ENSMUSG00000047250, ENSMUSG00000051439, ENSMUSG00000024907, ENSMUSG00000020592, ENSMUSG00000029304, ENSMUSG00000071356, ENSMUSG00000079516, ENSMUSG00000027358,…	752	344	18082	2.65616	0.000381076	9.52826e-05	0.000222842
GOTERM_BP_DIRECT	GO:0030199~collagen fibril organization	12	1.36054	3.40595e-07	ENSMUSG00000026043, ENSMUSG00000026574, ENSMUSG00000029661, ENSMUSG00000046714, ENSMUSG00000001506, ENSMUSG00000024529, ENSMUSG00000059901, ENSMUSG00000036545, ENSMUSG00000024087, ENSMUSG00000036446, ENSMUSG00000026837, ENSMUSG00000022371	752	39	18082	7.39853	0.00105189	0.000210466	0.000615318
GOTERM_BP_DIRECT	GO:0002376~immune system process	35	3.96825	2.70926e-05	ENSMUSG00000027485, ENSMUSG00000044583, ENSMUSG00000026822, ENSMUSG00000026399, ENSMUSG00000037860, ENSMUSG00000051212, ENSMUSG00000010142, ENSMUSG00000021457, ENSMUSG00000024659, ENSMUSG00000021624, ENSMUSG00000024349, ENSMUSG00000020573, ENSMUSG00000070034, ENSMUSG00000051439, ENSMUSG00000026365, ENSMUSG00000021795, ENSMUSG00000023274, ENSMUSG00000024371, ENSMUSG00000020641, ENSMUSG00000079343,…	752	383	18082	2.19734	0.0803088	0.013856	0.0489342
GOTERM_BP_DIRECT	GO:0070372~regulation of ERK1 and ERK2 cascade	9	1.02041	2.87477e-05	ENSMUSG00000002489, ENSMUSG00000021835, ENSMUSG00000027347, ENSMUSG00000032537, ENSMUSG00000040663, ENSMUSG00000026193, ENSMUSG00000053205, ENSMUSG00000021457, ENSMUSG00000019893	752	31	18082	6.98087	0.0850003	0.01261	0.0519228
GOTERM_BP_DIRECT	GO:0001649~osteoblast differentiation	15	1.70068	0.000244892	ENSMUSG00000029304, ENSMUSG00000045573, ENSMUSG00000027358, ENSMUSG00000008136, ENSMUSG00000028364, ENSMUSG00000001506, ENSMUSG00000020053, ENSMUSG00000001119, ENSMUSG00000031548, ENSMUSG00000021835, ENSMUSG00000026185, ENSMUSG00000039153, ENSMUSG00000020695, ENSMUSG00000021943, ENSMUSG00000048402	752	113	18082	3.19184	0.530839	0.0902642	0.441499
GOTERM_BP_DIRECT	GO:0030198~extracellular matrix organization	15	1.70068	0.000268731	ENSMUSG00000004098, ENSMUSG00000017344, ENSMUSG00000035258, ENSMUSG00000063727, ENSMUSG00000006369, ENSMUSG00000050335, ENSMUSG00000022665, ENSMUSG00000031825, ENSMUSG00000023886, ENSMUSG00000029675, ENSMUSG00000021186, ENSMUSG00000027750, ENSMUSG00000026193, ENSMUSG00000031273, ENSMUSG00000021136	752	114	18082	3.16384	0.564164	0.0881471	0.484377
GOTERM_BP_DIRECT	GO:0045087~innate immune response	33	3.7415	0.000323734	ENSMUSG00000027485, ENSMUSG00000044583, ENSMUSG00000026822, ENSMUSG00000026399, ENSMUSG00000037860, ENSMUSG00000052776, ENSMUSG00000021457, ENSMUSG00000024659, ENSMUSG00000021624, ENSMUSG00000024349, ENSMUSG00000006519, ENSMUSG00000070034, ENSMUSG00000051439, ENSMUSG00000026365, ENSMUSG00000023992, ENSMUSG00000021795, ENSMUSG00000024371, ENSMUSG00000079293, ENSMUSG00000020641, ENSMUSG00000079343,…	752	400	18082	1.98373	0.632305	0.0952079	0.583246
GOTERM_BP_DIRECT	GO:0030574~collagen catabolic process	7	0.793651	0.000356213	ENSMUSG00000028111, ENSMUSG00000036545, ENSMUSG00000000957, ENSMUSG00000020695, ENSMUSG00000025355, ENSMUSG00000031740, ENSMUSG00000057163	752	24	18082	7.01319	0.667426	0.0952361	0.641582
GOTERM_BP_DIRECT	GO:0007160~cell-matrix adhesion	12	1.36054	0.000362193	ENSMUSG00000026043, ENSMUSG00000002489, ENSMUSG00000004098, ENSMUSG00000017344, ENSMUSG00000020310, ENSMUSG00000034664, ENSMUSG00000026725, ENSMUSG00000027962, ENSMUSG00000026193, ENSMUSG00000015533, ENSMUSG00000059049, ENSMUSG00000000290	752	78	18082	3.69926	0.673517	0.089063	0.652319
GOTERM_BP_DIRECT	GO:0001666~response to hypoxia	20	2.26757	0.000418016	ENSMUSG00000031760, ENSMUSG00000045573, ENSMUSG00000027358, ENSMUSG00000042784, ENSMUSG00000032648, ENSMUSG00000015533, ENSMUSG00000000957, ENSMUSG00000020542, ENSMUSG00000025888, ENSMUSG00000031740, ENSMUSG00000006519, ENSMUSG00000021253, ENSMUSG00000035105, ENSMUSG00000059654, ENSMUSG00000027750, ENSMUSG00000027962, ENSMUSG00000026354, ENSMUSG00000032060, ENSMUSG00000026826, ENSMUSG00000031380	752	192	18082	2.50471	0.725263	0.0946014	0.752501
GOTERM_BP_DIRECT	GO:0042493~response to drug	29	3.28798	0.00044642	ENSMUSG00000000440, ENSMUSG00000048482, ENSMUSG00000026822, ENSMUSG00000040907, ENSMUSG00000015533, ENSMUSG00000031548, ENSMUSG00000024659, ENSMUSG00000031740, ENSMUSG00000008540, ENSMUSG00000006519, ENSMUSG00000028519, ENSMUSG00000024529, ENSMUSG00000024907, ENSMUSG00000031271, ENSMUSG00000032083, ENSMUSG00000022488, ENSMUSG00000005360, ENSMUSG00000063727, ENSMUSG00000001506, ENSMUSG00000028427,…	752	339	18082	2.05697	0.748357	0.0938525	0.803437
GOTERM_BP_DIRECT	GO:0007229~integrin-mediated signaling pathway	13	1.47392	0.000459138	ENSMUSG00000005947, ENSMUSG00000020310, ENSMUSG00000059901, ENSMUSG00000015533, ENSMUSG00000000290, ENSMUSG00000021457, ENSMUSG00000026043, ENSMUSG00000034664, ENSMUSG00000058715, ENSMUSG00000027318, ENSMUSG00000032083, ENSMUSG00000054892, ENSMUSG00000020120	752	93	18082	3.36116	0.758059	0.0902671	0.826238
GOTERM_BP_DIRECT	GO:0050732~negative regulation of peptidyl-tyrosine phosphorylation	6	0.680272	0.00049728	ENSMUSG00000024503, ENSMUSG00000022876, ENSMUSG00000020053, ENSMUSG00000026395, ENSMUSG00000015133, ENSMUSG00000031548	752	17	18082	8.48655	0.78497	0.0915915	0.894584
GOTERM_BP_DIRECT	GO:0071773~cellular response to BMP stimulus	8	0.907029	0.000503783	ENSMUSG00000021835, ENSMUSG00000069763, ENSMUSG00000027358, ENSMUSG00000039153, ENSMUSG00000008999, ENSMUSG00000040896, ENSMUSG00000031548, ENSMUSG00000032744	752	35	18082	5.49605	0.789249	0.0875235	0.906232
GOTERM_BP_DIRECT	GO:0042060~wound healing	13	1.47392	0.000506843	ENSMUSG00000028364, ENSMUSG00000001506, ENSMUSG00000015533, ENSMUSG00000026043, ENSMUSG00000021253, ENSMUSG00000019929, ENSMUSG00000026177, ENSMUSG00000059654, ENSMUSG00000024529, ENSMUSG00000026193, ENSMUSG00000045730, ENSMUSG00000020592, ENSMUSG00000004655	752	94	18082	3.3254	0.791234	0.0833506	0.911714
GOTERM_BP_DIRECT	GO:0048048~embryonic eye morphogenesis	5	0.566893	0.000507199	ENSMUSG00000053279, ENSMUSG00000015134, ENSMUSG00000020467, ENSMUSG00000017491, ENSMUSG00000024598	752	10	18082	12.0226	0.791464	0.0791954	0.912351
GOTERM_BP_DIRECT	GO:0035987~endodermal cell differentiation	7	0.793651	0.000704397	ENSMUSG00000032332, ENSMUSG00000017344, ENSMUSG00000026193, ENSMUSG00000000957, ENSMUSG00000025650, ENSMUSG00000001119, ENSMUSG00000031740	752	27	18082	6.23394	0.886659	0.103151	1.26494
GOTERM_BP_DIRECT	GO:0060100~positive regulation of phagocytosis, engulfment	5	0.566893	0.000770902	ENSMUSG00000022488, ENSMUSG00000000440, ENSMUSG00000002944, ENSMUSG00000015533, ENSMUSG00000016024	752	11	18082	10.9296	0.907727	0.107275	1.38359
GOTERM_BP_DIRECT	GO:0006898~receptor-mediated endocytosis	10	1.13379	0.000775167	ENSMUSG00000040249, ENSMUSG00000048058, ENSMUSG00000025044, ENSMUSG00000002944, ENSMUSG00000051439, ENSMUSG00000026726, ENSMUSG00000020609, ENSMUSG00000045730, ENSMUSG00000054580, ENSMUSG00000032083	752	60	18082	4.00754	0.908936	0.103196	1.39119
GOTERM_BP_DIRECT	GO:0071407~cellular response to organic cyclic compound	11	1.24717	0.00103761	ENSMUSG00000006519, ENSMUSG00000000440, ENSMUSG00000027358, ENSMUSG00000025044, ENSMUSG00000026185, ENSMUSG00000024087, ENSMUSG00000002459, ENSMUSG00000068220, ENSMUSG00000048402, ENSMUSG00000024349, ENSMUSG00000032902	752	75	18082	3.52663	0.959557	0.130183	1.85804
GOTERM_BP_DIRECT	GO:0035458~cellular response to interferon-beta	8	0.907029	0.00135716	ENSMUSG00000058163, ENSMUSG00000078921, ENSMUSG00000073489, ENSMUSG00000048852, ENSMUSG00000078920, ENSMUSG00000037860, ENSMUSG00000054072, ENSMUSG00000024349	752	41	18082	4.69175	0.984952	0.16042	2.42366
GOTERM_BP_DIRECT	GO:0071300~cellular response to retinoic acid	10	1.13379	0.0013943	ENSMUSG00000000440, ENSMUSG00000042784, ENSMUSG00000028364, ENSMUSG00000001506, ENSMUSG00000059146, ENSMUSG00000000753, ENSMUSG00000004655, ENSMUSG00000030796, ENSMUSG00000013584, ENSMUSG00000053110	752	65	18082	3.69926	0.986585	0.158405	2.4892
GOTERM_BP_DIRECT	GO:0010811~positive regulation of cell-substrate adhesion	8	0.907029	0.00157116	ENSMUSG00000064080, ENSMUSG00000029304, ENSMUSG00000022665, ENSMUSG00000023886, ENSMUSG00000020581, ENSMUSG00000017344, ENSMUSG00000035258, ENSMUSG00000021136	752	42	18082	4.58004	0.99224	0.170452	2.80073
GOTERM_BP_DIRECT	GO:0016337~single organismal cell-cell adhesion	13	1.47392	0.0017476	ENSMUSG00000032092, ENSMUSG00000040747, ENSMUSG00000022665, ENSMUSG00000026587, ENSMUSG00000060843, ENSMUSG00000027962, ENSMUSG00000037440, ENSMUSG00000028583, ENSMUSG00000037405, ENSMUSG00000006411, ENSMUSG00000000290, ENSMUSG00000032011, ENSMUSG00000023930	752	108	18082	2.89433	0.995505	0.181415	3.11056
GOTERM_BP_DIRECT	GO:0001503~ossification	12	1.36054	0.00209379	ENSMUSG00000021835, ENSMUSG00000029304, ENSMUSG00000027358, ENSMUSG00000046714, ENSMUSG00000030218, ENSMUSG00000020641, ENSMUSG00000022952, ENSMUSG00000032492, ENSMUSG00000000957, ENSMUSG00000036334, ENSMUSG00000008999, ENSMUSG00000021943	752	96	18082	3.00565	0.998461	0.206504	3.7158
GOTERM_BP_DIRECT	GO:0031346~positive regulation of cell projection organization	4	0.453515	0.00220292	ENSMUSG00000026822, ENSMUSG00000020467, ENSMUSG00000015533, ENSMUSG00000027376	752	7	18082	13.7401	0.998902	0.209417	3.90587
GOTERM_BP_DIRECT	GO:0016052~carbohydrate catabolic process	4	0.453515	0.00220292	ENSMUSG00000096569, ENSMUSG00000093931, ENSMUSG00000074268, ENSMUSG00000096770	752	7	18082	13.7401	0.998902	0.209417	3.90587
GOTERM_BP_DIRECT	GO:0050869~negative regulation of B cell activation	4	0.453515	0.00220292	ENSMUSG00000022876, ENSMUSG00000019850, ENSMUSG00000040247, ENSMUSG00000026288	752	7	18082	13.7401	0.998902	0.209417	3.90587
GOTERM_BP_DIRECT	GO:0007568~aging	17	1.92744	0.00233753	ENSMUSG00000040249, ENSMUSG00000045573, ENSMUSG00000020310, ENSMUSG00000031712, ENSMUSG00000000753, ENSMUSG00000000290, ENSMUSG00000022504, ENSMUSG00000026043, ENSMUSG00000030560, ENSMUSG00000021253, ENSMUSG00000026185, ENSMUSG00000019929, ENSMUSG00000027962, ENSMUSG00000049115, ENSMUSG00000032492, ENSMUSG00000032060, ENSMUSG00000028599	752	173	18082	2.36282	0.999277	0.214196	4.1398
GOTERM_BP_DIRECT	GO:0006956~complement activation	5	0.566893	0.00279215	ENSMUSG00000024371, ENSMUSG00000090231, ENSMUSG00000079343, ENSMUSG00000073418, ENSMUSG00000024164	752	15	18082	8.01507	0.999823	0.243236	4.92589
GOTERM_BP_DIRECT	GO:0007507~heart development	22	2.49433	0.00299076	ENSMUSG00000000440, ENSMUSG00000027204, ENSMUSG00000027358, ENSMUSG00000046714, ENSMUSG00000059146, ENSMUSG00000020542, ENSMUSG00000048450, ENSMUSG00000044338, ENSMUSG00000013584, ENSMUSG00000031740, ENSMUSG00000026043, ENSMUSG00000028780, ENSMUSG00000021835, ENSMUSG00000079243, ENSMUSG00000049577, ENSMUSG00000037279, ENSMUSG00000018581, ENSMUSG00000024529, ENSMUSG00000027962, ENSMUSG00000049115,…	752	261	18082	2.0268	0.999904	0.251159	5.26741
GOTERM_BP_DIRECT	GO:0006629~lipid metabolic process	33	3.7415	0.00302074	ENSMUSG00000027533, ENSMUSG00000030214, ENSMUSG00000026981, ENSMUSG00000029925, ENSMUSG00000016194, ENSMUSG00000050370, ENSMUSG00000026173, ENSMUSG00000025091, ENSMUSG00000029522, ENSMUSG00000042759, ENSMUSG00000038732, ENSMUSG00000047250, ENSMUSG00000042179, ENSMUSG00000024225, ENSMUSG00000032083, ENSMUSG00000032902, ENSMUSG00000076435, ENSMUSG00000026726, ENSMUSG00000029269, ENSMUSG00000046008,…	752	459	18082	1.72874	0.999913	0.24669	5.31885
GOTERM_BP_DIRECT	GO:0050731~positive regulation of peptidyl-tyrosine phosphorylation	12	1.36054	0.00313229	ENSMUSG00000023274, ENSMUSG00000022309, ENSMUSG00000017344, ENSMUSG00000002944, ENSMUSG00000020053, ENSMUSG00000048915, ENSMUSG00000028864, ENSMUSG00000032532, ENSMUSG00000037405, ENSMUSG00000021457, ENSMUSG00000015133, ENSMUSG00000023992	752	101	18082	2.85686	0.999938	0.248073	5.51005
GOTERM_BP_DIRECT	GO:0045453~bone resorption	6	0.680272	0.00324171	ENSMUSG00000028111, ENSMUSG00000032492, ENSMUSG00000045730, ENSMUSG00000001348, ENSMUSG00000015133, ENSMUSG00000033220	752	25	18082	5.77085	0.999956	0.249234	5.69726
GOTERM_BP_DIRECT	GO:0001657~ureteric bud development	8	0.907029	0.00345894	ENSMUSG00000021835, ENSMUSG00000048482, ENSMUSG00000046714, ENSMUSG00000008999, ENSMUSG00000020592, ENSMUSG00000017491, ENSMUSG00000007888, ENSMUSG00000031548	752	48	18082	4.00754	0.999978	0.257259	6.06786
GOTERM_BP_DIRECT	GO:0043065~positive regulation of apoptotic process	26	2.94785	0.00350047	ENSMUSG00000000440, ENSMUSG00000030717, ENSMUSG00000048482, ENSMUSG00000037820, ENSMUSG00000059146, ENSMUSG00000024087, ENSMUSG00000024659, ENSMUSG00000031548, ENSMUSG00000013584, ENSMUSG00000031740, ENSMUSG00000070034, ENSMUSG00000015134, ENSMUSG00000024907, ENSMUSG00000008999, ENSMUSG00000045730, ENSMUSG00000027358, ENSMUSG00000032532, ENSMUSG00000017491, ENSMUSG00000026288, ENSMUSG00000025888,…	752	335	18082	1.8662	0.99998	0.253865	6.13855
GOTERM_BP_DIRECT	GO:0032496~response to lipopolysaccharide	18	2.04082	0.0035859	ENSMUSG00000074604, ENSMUSG00000045573, ENSMUSG00000063727, ENSMUSG00000025888, ENSMUSG00000032334, ENSMUSG00000008540, ENSMUSG00000040016, ENSMUSG00000008318, ENSMUSG00000019464, ENSMUSG00000019929, ENSMUSG00000026177, ENSMUSG00000027962, ENSMUSG00000023078, ENSMUSG00000020609, ENSMUSG00000028599, ENSMUSG00000001348, ENSMUSG00000016024, ENSMUSG00000030247	752	197	18082	2.19702	0.999985	0.253317	6.28382
GOTERM_BP_DIRECT	GO:0042953~lipoprotein transport	5	0.566893	0.00360174	ENSMUSG00000000440, ENSMUSG00000025044, ENSMUSG00000002944, ENSMUSG00000026726, ENSMUSG00000020609	752	16	18082	7.51413	0.999986	0.24865	6.31072
GOTERM_BP_DIRECT	GO:0043627~response to estrogen	10	1.13379	0.00379586	ENSMUSG00000021253, ENSMUSG00000020911, ENSMUSG00000000440, ENSMUSG00000063727, ENSMUSG00000049115, ENSMUSG00000000957, ENSMUSG00000024907, ENSMUSG00000004655, ENSMUSG00000032083, ENSMUSG00000031740	752	75	18082	3.20603	0.999992	0.254565	6.63993
GOTERM_BP_DIRECT	GO:0009612~response to mechanical stimulus	9	1.02041	0.00438752	ENSMUSG00000026043, ENSMUSG00000000440, ENSMUSG00000019929, ENSMUSG00000028364, ENSMUSG00000002944, ENSMUSG00000027750, ENSMUSG00000000957, ENSMUSG00000048402, ENSMUSG00000031740	752	63	18082	3.43503	0.999999	0.28208	7.63659
GOTERM_BP_DIRECT	GO:0042475~odontogenesis of dentin-containing tooth	9	1.02041	0.00438752	ENSMUSG00000021835, ENSMUSG00000048251, ENSMUSG00000027358, ENSMUSG00000039153, ENSMUSG00000028364, ENSMUSG00000036169, ENSMUSG00000008999, ENSMUSG00000048450, ENSMUSG00000048402	752	63	18082	3.43503	0.999999	0.28208	7.63659
GOTERM_BP_DIRECT	GO:0001501~skeletal system development	12	1.36054	0.0048857	ENSMUSG00000026043, ENSMUSG00000021835, ENSMUSG00000050335, ENSMUSG00000027204, ENSMUSG00000029661, ENSMUSG00000046714, ENSMUSG00000039153, ENSMUSG00000001506, ENSMUSG00000022952, ENSMUSG00000032492, ENSMUSG00000078190, ENSMUSG00000048402	752	107	18082	2.69666	1	0.302553	8.46798
GOTERM_BP_DIRECT	GO:0071223~cellular response to lipoteichoic acid	4	0.453515	0.00496702	ENSMUSG00000002944, ENSMUSG00000051439, ENSMUSG00000016024, ENSMUSG00000023992	752	9	18082	10.6868	1	0.300802	8.60303
GOTERM_BP_DIRECT	GO:0060346~bone trabecula formation	4	0.453515	0.00496702	ENSMUSG00000001506, ENSMUSG00000031548, ENSMUSG00000024598, ENSMUSG00000031740	752	9	18082	10.6868	1	0.300802	8.60303
GOTERM_BP_DIRECT	GO:0002554~serotonin secretion by platelet	3	0.340136	0.00502563	ENSMUSG00000020787, ENSMUSG00000058715, ENSMUSG00000021457	752	3	18082	24.0452	1	0.298003	8.70023
GOTERM_BP_DIRECT	GO:0072138~mesenchymal cell proliferation involved in ureteric bud development	3	0.340136	0.00502563	ENSMUSG00000021835, ENSMUSG00000055653, ENSMUSG00000027358	752	3	18082	24.0452	1	0.298003	8.70023
GOTERM_BP_DIRECT	GO:0001525~angiogenesis	20	2.26757	0.00525612	ENSMUSG00000069763, ENSMUSG00000032625, ENSMUSG00000000392, ENSMUSG00000000957, ENSMUSG00000024087, ENSMUSG00000021457, ENSMUSG00000028717, ENSMUSG00000031740, ENSMUSG00000021835, ENSMUSG00000036144, ENSMUSG00000020573, ENSMUSG00000022665, ENSMUSG00000022309, ENSMUSG00000032537, ENSMUSG00000037279, ENSMUSG00000054136, ENSMUSG00000026193, ENSMUSG00000032011, ENSMUSG00000031380, ENSMUSG00000025355	752	239	18082	2.01215	1	0.303629	9.08157
GOTERM_BP_DIRECT	GO:0030324~lung development	13	1.47392	0.00548268	ENSMUSG00000055653, ENSMUSG00000030218, ENSMUSG00000036545, ENSMUSG00000020053, ENSMUSG00000000957, ENSMUSG00000016194, ENSMUSG00000005320, ENSMUSG00000013584, ENSMUSG00000021835, ENSMUSG00000031825, ENSMUSG00000024529, ENSMUSG00000028583, ENSMUSG00000048402	752	124	18082	2.52087	1	0.308786	9.45494
GOTERM_BP_DIRECT	GO:0008285~negative regulation of cell proliferation	28	3.1746	0.00551454	ENSMUSG00000000440, ENSMUSG00000020053, ENSMUSG00000035431, ENSMUSG00000024087, ENSMUSG00000031548, ENSMUSG00000013584, ENSMUSG00000091971, ENSMUSG00000079243, ENSMUSG00000026574, ENSMUSG00000000031, ENSMUSG00000059654, ENSMUSG00000022952, ENSMUSG00000032492, ENSMUSG00000024907, ENSMUSG00000008999, ENSMUSG00000028600, ENSMUSG00000055653, ENSMUSG00000027358, ENSMUSG00000020542, ENSMUSG00000048450,…	752	384	18082	1.7533	1	0.304799	9.50733
GOTERM_BP_DIRECT	GO:0045579~positive regulation of B cell differentiation	5	0.566893	0.0056689	ENSMUSG00000022488, ENSMUSG00000000957, ENSMUSG00000021457, ENSMUSG00000026288, ENSMUSG00000018654	752	18	18082	6.67923	1	0.306479	9.76075
GOTERM_BP_DIRECT	GO:0060216~definitive hemopoiesis	5	0.566893	0.0056689	ENSMUSG00000038692, ENSMUSG00000030116, ENSMUSG00000022952, ENSMUSG00000028717, ENSMUSG00000034041	752	18	18082	6.67923	1	0.306479	9.76075
