# Supplementary material for: Smad3 deficiency promotes beta cell proliferation and function in db/db mice via restoring Pax6 expression
Source: Theranostics. 2021 Jan 1;11(6):2845–59. doi: 10.7150/thno.51857 (PMC7806493; doi:10.7150/thno.51857)
Supplement: Supplementary file 1 — Supplementary files, figures and tables. [file thnov11p2845s1.zip › Supplementary files/RNA-Seq DEG Log2FoldChange_by_group.xlsx]

## Sheet: S3KO dbm vs S3WT dbm
	S3KO_dbm	S3WT_dbm	Sum	log2(S3KO_dbm/S3WT_dbm)
Gm22513	2.73	2572.1	2574.83	-9.87983
Pbsn	0	0	0	#DIV/0!
Gm10243	0.08	14.49	14.57	-7.50084
AY036118	49.02	8748.43	8797.45	-7.47951
1700047I17Rik2	0.01	1.41	1.42	-7.13955
Gm26244	6.47	826.34	832.81	-6.99683
Gm12918	0.25	28.24	28.49	-6.81967
Gm12245	0.03	3.37	3.4	-6.81164
Grip2	0.01	0.63	0.64	-5.97728
Gm8556	0.01	0.51	0.52	-5.67243
Snora28	1.26	56.44	57.7	-5.48522
Gm45356	0.04	1.67	1.71	-5.3837
Tbx4	0	0	0	#DIV/0!
Zfy2	0	0	0	#DIV/0!
Gm43888	0.05	1.63	1.68	-5.0268
Wnt3	0	0	0	#DIV/0!
1700108F19Rik	0.03	0.97	1	-5.01495
Il18rap	0.01	0.27	0.28	-4.75489
Kif14	0.01	0.27	0.28	-4.75489
Gm38302	0.03	0.78	0.81	-4.70044
Gm45426	0.02	0.47	0.49	-4.55459
Hhipl2	0.03	0.68	0.71	-4.5025
Gm37581	0.08	1.79	1.87	-4.48382
Lingo2	0.02	0.43	0.45	-4.42626
Itgb2l	0	0	0	#DIV/0!
Fndc1	0.02	0.42	0.44	-4.39232
G430049J08Rik	0.04	0.81	0.85	-4.33985
Islr2	0.02	0.4	0.42	-4.32193
Gm43213	0.02	0.4	0.42	-4.32193
Fgf23	0	0	0	#DIV/0!
Fgf6	0	0	0	#DIV/0!
Kctd19	0.02	0.39	0.41	-4.2854
Bub1	0.02	0.38	0.4	-4.24793
Gm37626	0.01	0.19	0.2	-4.24793
Fcrls	0.03	0.54	0.57	-4.16993
Vwa7	0.03	0.53	0.56	-4.14296
Tk1	0.05	0.87	0.92	-4.12102
Gm43502	0.03	0.52	0.55	-4.11548
Gm38263	0.02	0.34	0.36	-4.08746
Try10	0.73	12.26	12.99	-4.06992
Cfap157	0.04	0.67	0.71	-4.06609
Lhx2	0	0	0	#DIV/0!
Gm42591	0.12	1.99	2.11	-4.05166
Amy2a3	35.47	586.09	621.56	-4.04645
Amy2a2	35.47	586.09	621.56	-4.04645
Amy2a4	35.47	586.09	621.56	-4.04645
Gm26509	0.08	1.3	1.38	-4.02237
Il22ra1	0.03	0.48	0.51	-4
Cela3a	0.08	1.24	1.32	-3.9542
Gm38284	0.02	0.31	0.33	-3.9542
Gm37862	0.05	0.77	0.82	-3.94486
1700008O03Rik	0.03	0.46	0.49	-3.9386
Rdh9	0.06	0.92	0.98	-3.9386
Slc10a4	0.08	1.22	1.3	-3.93074
Gm14536	0.53	7.98	8.51	-3.91232
Gm15027	0.53	7.98	8.51	-3.91232
B930036N10Rik	0.02	0.3	0.32	-3.90689
Cnksr2	0.03	0.44	0.47	-3.87447
Ctrc	8.62	125.96	134.58	-3.86913
Tnfrsf4	0.07	1.02	1.09	-3.86507
Greb1	0.02	0.29	0.31	-3.85798
D7Ertd443e	0.03	0.43	0.46	-3.8413
Hmcn2	0.04	0.57	0.61	-3.83289
Cel	63.77	900.81	964.58	-3.82027
Gm12185	0.01	0.14	0.15	-3.80735
Gm3972	0.03	0.42	0.45	-3.80735
Gm19202	0.1	1.4	1.5	-3.80735
Gm37629	0.07	0.96	1.03	-3.77761
Tmed11	0.11	1.5	1.61	-3.76939
Ccdc169	0.02	0.27	0.29	-3.75489
Wap	0	0	0	#DIV/0!
A430010J10Rik	0.02	0.27	0.29	-3.75489
Klk1	9.77	131.62	141.39	-3.75188
Aqp12	0.21	2.82	3.03	-3.74723
Crip3	0.08	1.05	1.13	-3.71425
Myocd	0.01	0.13	0.14	-3.70044
Cela2a	127.89	1643.9	1771.79	-3.68415
Cpa1	56.63	715	771.63	-3.6583
Sspo	0.06	0.75	0.81	-3.64386
Cuzd1	1.32	16.18	17.5	-3.6156
C030029H02Rik	0.09	1.1	1.19	-3.61143
Galnt6os	0.1	1.21	1.31	-3.59694
Myf5	0	0	0	#DIV/0!
Bcan	0.05	0.6	0.65	-3.58496
Hhipl1	0.01	0.12	0.13	-3.58496
Treml2	0.01	0.12	0.13	-3.58496
Gm14858	0.04	0.48	0.52	-3.58496
Cpb1	33.08	390.42	423.5	-3.561
BC039771	0.05	0.59	0.64	-3.56071
Pnlip	113.97	1338.26	1452.23	-3.55363
Gm10530	0.06	0.7	0.76	-3.54432
Gm42603	0.03	0.35	0.38	-3.54432
Cela1	90.84	1058.55	1149.39	-3.54262
Gm3650	0.13	1.5	1.63	-3.52838
Gm37790	0.02	0.23	0.25	-3.52356
Gm37509	0.02	0.23	0.25	-3.52356
Gm43422	0.02	0.23	0.25	-3.52356
6330537M06Rik	0.04	0.46	0.5	-3.52356
Vwa3b	0.06	0.68	0.74	-3.5025
Amy2a1	117.51	1328.38	1445.89	-3.49881
Gm9929	0.04	0.45	0.49	-3.49185
Amy2a5	37.62	421.69	459.31	-3.48661
Gm38111	0.05	0.56	0.61	-3.48543
Sema6c	0.09	1	1.09	-3.47393
Plin4	0.01	0.11	0.12	-3.45943
Gm29394	0.18	1.98	2.16	-3.45943
Vmn2r88	0	0	0	#DIV/0!
Grm6	0	0	0	#DIV/0!
Nrk	0.01	0.11	0.12	-3.45943
Gm21269	0.01	0.11	0.12	-3.45943
Grid2ip	0.08	0.87	0.95	-3.44294
Ctrl	49.93	533.75	583.68	-3.41819
Gm17477	0.03	0.32	0.35	-3.41504
Tpx2	0.07	0.74	0.81	-3.4021
Nsun7	0.02	0.21	0.23	-3.39232
Gm43048	0.28	2.91	3.19	-3.37752
Ctrb1	158.75	1648.86	1807.61	-3.37664
Tcl1b5	0	0	0	#DIV/0!
Tff2	4.51	46.77	51.28	-3.37438
Pnliprp1	40.04	414.08	454.12	-3.3704
Siglecg	0.03	0.31	0.34	-3.36923
Gm14300	0.03	0.31	0.34	-3.36923
Dnmt3l	0	0	0	#DIV/0!
Aire	0	0	0	#DIV/0!
A930012L18Rik	0.03	0.31	0.34	-3.36923
Dcstamp	0.04	0.41	0.45	-3.35755
Gm38192	0.04	0.41	0.45	-3.35755
Gm33466	0.04	0.41	0.45	-3.35755
Gm15396	0.08	0.82	0.9	-3.35755
AB124611	0.06	0.61	0.67	-3.34577
Gm26861	0.07	0.71	0.78	-3.34239
Tnfsf13b	0.08	0.81	0.89	-3.33985
Gm42442	0.33	3.34	3.67	-3.33931
Prss2	76.49	773.94	850.43	-3.33888
Gm43871	0.18	1.82	2	-3.33787
Adam11	0.14	1.41	1.55	-3.3322
Coro6	0.02	0.2	0.22	-3.32193
Ankrd55	0.02	0.2	0.22	-3.32193
Galntl6	0.04	0.4	0.44	-3.32193
C130023A14Rik	0.02	0.2	0.22	-3.32193
Vmn1r4	0.03	0.3	0.33	-3.32193
Cela3b	66.35	662.04	728.39	-3.31875
Gm43896	0.21	2.08	2.29	-3.30812
Gm11865	0.09	0.89	0.98	-3.30581
Platr17	0.1	0.98	1.08	-3.29278
Fam228b	0.17	1.66	1.83	-3.28758
Acss3	0.03	0.29	0.32	-3.27302
Gje1	0.05	0.48	0.53	-3.26303
Il4	0	0	0	#DIV/0!
Nlrp4f	0.02	0.19	0.21	-3.24793
Gm38391	0.02	0.19	0.21	-3.24793
Gm8378	0.1	0.95	1.05	-3.24793
Dbh	0	0	0	#DIV/0!
2210010C04Rik	25.44	240.98	266.42	-3.24374
Cdh10	0.03	0.28	0.31	-3.22239
Gm45266	0.03	0.28	0.31	-3.22239
Reg1	36.8	342.69	379.49	-3.21913
Gp2	8.89	82.54	91.43	-3.21484
Gm44053	0.08	0.74	0.82	-3.20945
Hoxa10	0	0	0	#DIV/0!
Gm37234	0.05	0.46	0.51	-3.20163
Epha5	0.06	0.55	0.61	-3.1964
Gm18451	0.08	0.73	0.81	-3.18982
Mgat5b	0.03	0.27	0.3	-3.16993
Opcml	0.06	0.54	0.6	-3.16993
Zfp985	0.03	0.27	0.3	-3.16993
Vmn1r65	0.03	0.27	0.3	-3.16993
Nusap1	0.02	0.18	0.2	-3.16993
Abcc6	0.01	0.09	0.1	-3.16993
Fam186a	0.01	0.09	0.1	-3.16993
Lrrc75b	0.04	0.36	0.4	-3.16993
Gm14849	0.02	0.18	0.2	-3.16993
Gm17029	0.01	0.09	0.1	-3.16993
Gm26541	0.01	0.09	0.1	-3.16993
S100a5	0	0	0	#DIV/0!
Gm36944	0.02	0.18	0.2	-3.16993
Gm45120	0.53	4.77	5.3	-3.16993
Gm6478	0.12	1.07	1.19	-3.1565
Lrrc8e	0.09	0.8	0.89	-3.152
Gm27592	45.95	406.79	452.74	-3.14615
Adgrg5	0.05	0.44	0.49	-3.1375
Gpr35	0.04	0.35	0.39	-3.12928
Gm17611	0.1	0.87	0.97	-3.12102
S100a3	0.06	0.52	0.58	-3.11548
Phospho1	0.03	0.26	0.29	-3.11548
Gm15592	0.06	0.52	0.58	-3.11548
Gm43027	0.03	0.26	0.29	-3.11548
C1ql4	0	0	0	#DIV/0!
Gm15541	0.05	0.43	0.48	-3.10434
Gm38140	0.07	0.6	0.67	-3.09954
Slc13a2	0	0	0	#DIV/0!
Padi2	0.15	1.28	1.43	-3.09311
Tpo	0.02	0.17	0.19	-3.08746
Sebox	0	0	0	#DIV/0!
Slc25a48	0.02	0.17	0.19	-3.08746
Clca3a2	0.04	0.34	0.38	-3.08746
5033428I22Rik	0.02	0.17	0.19	-3.08746
Gm43999	0.02	0.17	0.19	-3.08746
4930526A20Rik	0.18	1.52	1.7	-3.078
Lrrc4c	0.14	1.18	1.32	-3.07529
Klk1b5	0.16	1.34	1.5	-3.06609
Ska3	0.03	0.25	0.28	-3.05889
Kcna4	0.03	0.25	0.28	-3.05889
Gm13093	0.03	0.25	0.28	-3.05889
Gm38156	0.03	0.25	0.28	-3.05889
Pam16	0.31	2.58	2.89	-3.05703
Ftcd	0	0	0	#DIV/0!
Gm12470	0.07	0.58	0.65	-3.05063
9530059O14Rik	0.07	0.58	0.65	-3.05063
Arl5c	0.05	0.41	0.46	-3.03562
Gm20522	0.1	0.82	0.92	-3.03562
Oas1h	0	0	0	#DIV/0!
Gm42597	0.05	0.41	0.46	-3.03562
Slc18a3	0.17	1.37	1.54	-3.01057
Sycn	18.83	151.72	170.55	-3.01031
Spo11	0.02	0.16	0.18	-3
Cnga3	0.03	0.24	0.27	-3
Fanci	0.01	0.08	0.09	-3
Nrg3	0.02	0.16	0.18	-3
Smtnl2	0.03	0.24	0.27	-3
Ticrr	0.06	0.48	0.54	-3
Kctd14	0.03	0.24	0.27	-3
Gm10286	0.01	0.08	0.09	-3
Gprin2	0.04	0.32	0.36	-3
Gm10545	0.01	0.08	0.09	-3
Col22a1	0.01	0.08	0.09	-3
2310039L15Rik	0.02	0.16	0.18	-3
1700063D05Rik	0.15	1.2	1.35	-3
Gm43760	0.02	0.16	0.18	-3
Gm43425	0.02	0.16	0.18	-3
Gm43881	0.03	0.24	0.27	-3
Gm44758	0.03	0.24	0.27	-3
9330121K16Rik	0.02	0.16	0.18	-3
Gm45268	0.32	2.55	2.87	-2.99435
Zbp1	0.12	0.95	1.07	-2.98489
Prss3	0.57	4.51	5.08	-2.98409
Gm36940	0.07	0.55	0.62	-2.974
Cnn1	0	0	0	#DIV/0!
Rec8	0.13	1.02	1.15	-2.97199
Gm37317	0.22	1.72	1.94	-2.96683
Gm13570	0.42	3.27	3.69	-2.96083
Rnase1	21.47	167.05	188.52	-2.95989
Gm23681	134.76	1048.26	1183.02	-2.95953
6330415B21Rik	0.09	0.7	0.79	-2.95936
Plppr3	0.08	0.62	0.7	-2.9542
Rspo2	0.04	0.31	0.35	-2.9542
Cyp4x1os	0.04	0.31	0.35	-2.9542
Gm45691	0.21	1.62	1.83	-2.94753
Pnliprp2	6.72	51.68	58.4	-2.94307
Dmc1	0.03	0.23	0.26	-2.9386
Gal	0.12	0.92	1.04	-2.9386
Il2ra	0.03	0.23	0.26	-2.9386
Cenph	0.06	0.46	0.52	-2.9386
Gm11821	0.09	0.69	0.78	-2.9386
Gm16046	0.08	0.61	0.69	-2.93074
Gm26718	0.05	0.38	0.43	-2.926
Tnfaip8l2	0.07	0.53	0.6	-2.92057
Papln	0.02	0.15	0.17	-2.90689
Dtl	0.02	0.15	0.17	-2.90689
Alk	0.08	0.6	0.68	-2.90689
Gm10425	0.04	0.3	0.34	-2.90689
Pax9	0	0	0	#DIV/0!
Gm43877	0.22	1.65	1.87	-2.90689
Spink1	4.35	32.48	36.83	-2.90046
Serpini2	1.59	11.87	13.46	-2.90022
D030068K23Rik	0.05	0.37	0.42	-2.88753
Dlx3	0	0	0	#DIV/0!
Susd3	0.06	0.44	0.5	-2.87447
1810010K12Rik	0.06	0.44	0.5	-2.87447
Gm10855	0.03	0.22	0.25	-2.87447
Gm44441	0.03	0.22	0.25	-2.87447
Zbtb16	0.26	1.9	2.16	-2.86942
Pou6f2	0.59	4.31	4.9	-2.8689
Gm14197	0.07	0.51	0.58	-2.86507
Mfsd13b	0.04	0.29	0.33	-2.85798
Amy2b	9.04	64.68	73.72	-2.83893
Mrc2	0.07	0.5	0.57	-2.8365
4933440M02Rik	0.25	1.78	2.03	-2.83188
Gm25788	30.5	214.2	244.7	-2.81208
Slitrk2	0.02	0.14	0.16	-2.80735
Tph1	0.01	0.07	0.08	-2.80735
Elfn2	0.01	0.07	0.08	-2.80735
Kcnq3	0.13	0.91	1.04	-2.80735
Olfr1178	0.02	0.14	0.16	-2.80735
Olfr525	0.04	0.28	0.32	-2.80735
Gm17344	0.06	0.42	0.48	-2.80735
Gm38255	0.02	0.14	0.16	-2.80735
Tsx	0.1	0.7	0.8	-2.80735
Hoxc13	0	0	0	#DIV/0!
Hoxc11	0	0	0	#DIV/0!
Hoxc8	0	0	0	#DIV/0!
Hoxc6	0	0	0	#DIV/0!
Necab1	0.07	0.49	0.56	-2.80735
Hist1h2bm	0.27	1.89	2.16	-2.80735
Gm42864	0.05	0.35	0.4	-2.80735
Gm23553	0.46	3.18	3.64	-2.78932
Cercam	0.1	0.69	0.79	-2.7866
Gm44146	0.1	0.69	0.79	-2.7866
Rho	0.09	0.62	0.71	-2.78427
Gm38241	0.09	0.62	0.71	-2.78427
1810010D01Rik	0.09	0.62	0.71	-2.78427
Zg16	37.96	261.11	299.07	-2.78211
Oacyl	0.08	0.55	0.63	-2.78136
Gm10293	0.15	1.03	1.18	-2.77961
Gm43483	0.21	1.44	1.65	-2.77761
Erp27	0.95	6.5	7.45	-2.77444
4930417O13Rik	0.06	0.41	0.47	-2.77259
Pstpip1	0.05	0.34	0.39	-2.76553
St6galnac3	0.15	1.02	1.17	-2.76553
Prima1	0.09	0.61	0.7	-2.76081
Prr5	0.04	0.27	0.31	-2.75489
Megf6	0.08	0.54	0.62	-2.75489
Gm43519	0.04	0.27	0.31	-2.75489
Arntl2	0.32	2.15	2.47	-2.74819
3425401B19Rik	0.07	0.47	0.54	-2.74723
Hpcal4	0.09	0.6	0.69	-2.73697
Nuf2	0.08	0.53	0.61	-2.72792
Gm7729	0.16	1.06	1.22	-2.72792
Dsg4	0	0	0	#DIV/0!
Evx2	0	0	0	#DIV/0!
Hoxd13	0	0	0	#DIV/0!
Hoxd12	0	0	0	#DIV/0!
BC001981	0.05	0.33	0.38	-2.72247
Gm43560	0.31	2.03	2.34	-2.71114
Bcl2l12	0.22	1.44	1.66	-2.71049
Gm37598	0.23	1.5	1.73	-2.70526
Spdef	0.1	0.65	0.75	-2.70044
Tnnt2	0.02	0.13	0.15	-2.70044
B230319C09Rik	0.04	0.26	0.3	-2.70044
Cpa3	0	0	0	#DIV/0!
Olfr596	0.02	0.13	0.15	-2.70044
Tox2	0.04	0.26	0.3	-2.70044
Gm12296	0.02	0.13	0.15	-2.70044
Gm17281	0.02	0.13	0.15	-2.70044
Gm44276	0.02	0.13	0.15	-2.70044
Gm45205	0.02	0.13	0.15	-2.70044
Reep1	0.17	1.1	1.27	-2.6939
Ifi27l2a	0.63	4.06	4.69	-2.68806
Try5	55.76	357.07	412.83	-2.6789
Pou5f2	0.21	1.34	1.55	-2.67377
Dmbt1	18.25	115.84	134.09	-2.66617
Iqgap3	0.24	1.52	1.76	-2.66297
Teddm1b	0.03	0.19	0.22	-2.66297
Gm10775	0.06	0.38	0.44	-2.66297
Gm21917	0.32	2.02	2.34	-2.65821
Slc39a5	0.79	4.98	5.77	-2.65622
Cpa2	26.41	166.06	192.47	-2.65255
Gm43776	0.07	0.44	0.51	-2.65208
Npas1	0	0	0	#DIV/0!
Gm32842	0.11	0.69	0.8	-2.64909
Apol10b	0.04	0.25	0.29	-2.64386
Chia1	0.04	0.25	0.29	-2.64386
Gm15530	0.16	1	1.16	-2.64386
Rgs6	0.09	0.56	0.65	-2.63743
Gjb2	0.09	0.56	0.65	-2.63743
Gm4221	0.18	1.12	1.3	-2.63743
Gm44794	0.25	1.55	1.8	-2.63227
Adgrb2	0.1	0.62	0.72	-2.63227
Gm16759	0.22	1.36	1.58	-2.62803
Gm44843	0.06	0.37	0.43	-2.62449
Gm21887	0.63	3.88	4.51	-2.62263
Gm43628	0.19	1.17	1.36	-2.62244
4930481A15Rik	0.2	1.23	1.43	-2.62059
Ces1e	0.07	0.43	0.5	-2.61891
Gm27030	0.21	1.29	1.5	-2.61891
B230303O12Rik	0.07	0.43	0.5	-2.61891
Gm15835	0.64	3.93	4.57	-2.61839
Gm15466	0.36	2.21	2.57	-2.61798
Ccnb1	0.1	0.61	0.71	-2.60881
D630003M21Rik	0.12	0.73	0.85	-2.60486
Gm27896	0.75	4.53	5.28	-2.59455
AW822252	0.25	1.51	1.76	-2.59455
Gm12902	0.39	2.35	2.74	-2.59111
Tssk3	0.06	0.36	0.42	-2.58496
Mybpc3	0	0	0	#DIV/0!
Zfp385c	0.05	0.3	0.35	-2.58496
Grm8	0.01	0.06	0.07	-2.58496
Aldh1a7	0.07	0.42	0.49	-2.58496
Adhfe1	0.03	0.18	0.21	-2.58496
Stra6l	0.04	0.24	0.28	-2.58496
Slc23a4	0.12	0.72	0.84	-2.58496
Stac	0.06	0.36	0.42	-2.58496
Acpp	0.05	0.3	0.35	-2.58496
Wee2	0.02	0.12	0.14	-2.58496
Serpinf2	0.03	0.18	0.21	-2.58496
Txlnb	0.02	0.12	0.14	-2.58496
Gli2	0.01	0.06	0.07	-2.58496
Olfr667	0.05	0.3	0.35	-2.58496
Sfmbt2	0.04	0.24	0.28	-2.58496
Tbx3os1	0.16	0.96	1.12	-2.58496
Gm38218	0.01	0.06	0.07	-2.58496
A130071D04Rik	0.02	0.12	0.14	-2.58496
9130221F21Rik	0.03	0.18	0.21	-2.58496
Gm20751	0.06	0.36	0.42	-2.58496
Prr27	0	0	0	#DIV/0!
Gm45805	0.2	1.2	1.4	-2.58496
Olfr1328	0.01	0.06	0.07	-2.58496
Try4	110.22	659.08	769.3	-2.58007
Sult2a8	0.63	3.76	4.39	-2.57731
Gm37331	0.12	0.71	0.83	-2.56478
Gm44586	0.08	0.47	0.55	-2.55459
Prkcg	0.07	0.41	0.48	-2.5502
Gm38000	0.12	0.7	0.82	-2.54432
1700112E06Rik	0.17	0.99	1.16	-2.54189
Gm15539	0.31	1.8	2.11	-2.53766
Gm26730	0.05	0.29	0.34	-2.53605
Gm17540	0.05	0.29	0.34	-2.53605
Itih1	0.18	1.04	1.22	-2.53051
Gm42766	0.27	1.56	1.83	-2.53051
Elavl3	0.08	0.46	0.54	-2.52356
Diaph3	0.04	0.23	0.27	-2.52356
Dapk2	0.08	0.46	0.54	-2.52356
Teddm2	0.04	0.23	0.27	-2.52356
Plcxd1	0.04	0.23	0.27	-2.52356
Gm38066	0.04	0.23	0.27	-2.52356
3110062G12Rik	0.15	0.86	1.01	-2.51937
Gm37459	2.85	16.32	19.17	-2.51761
Zfp385b	0.13	0.74	0.87	-2.50901
Itk	0.03	0.17	0.2	-2.5025
Bfsp1	0.03	0.17	0.2	-2.5025
Prrg3	0.06	0.34	0.4	-2.5025
Sdr9c7	0.03	0.17	0.2	-2.5025
Bmp8b	0	0	0	#DIV/0!
Gm16268	0.06	0.34	0.4	-2.5025
1810064F22Rik	0.09	0.51	0.6	-2.5025
Gm37018	0.3	1.7	2	-2.5025
Gm37005	0.06	0.34	0.4	-2.5025
Gm43598	0.03	0.17	0.2	-2.5025
Gm45265	0.03	0.17	0.2	-2.5025
Ccdc85a	0.11	0.62	0.73	-2.49476
Gm38278	0.11	0.62	0.73	-2.49476
4632432E15Rik	0.08	0.45	0.53	-2.49185
C330024D21Rik	0.08	0.45	0.53	-2.49185
Hk3	0.05	0.28	0.33	-2.48543
Stx19	0.05	0.28	0.33	-2.48543
Col6a5	0.05	0.28	0.33	-2.48543
Gm44102	0.17	0.95	1.12	-2.48239
4930519L02Rik	0.99	5.52	6.51	-2.47917
Rpl3l	0	0	0	#DIV/0!
1810020O05Rik	0.07	0.39	0.46	-2.47805
Gm24362	0.14	0.78	0.92	-2.47805
Snora9	15.39	85.72	101.11	-2.47764
Gm43694	0.58	3.22	3.8	-2.47294
Gm37065	0.59	3.27	3.86	-2.4705
Chrna3	0.15	0.83	0.98	-2.46815
Gmfg	0.15	0.83	0.98	-2.46815
Pon1	0	0	0	#DIV/0!
Rab6b	0.23	1.27	1.5	-2.46512
Lrrc74b	0.04	0.22	0.26	-2.45943
Sctr	0.04	0.22	0.26	-2.45943
Ifi202b	0.04	0.22	0.26	-2.45943
Phf24	0.04	0.22	0.26	-2.45943
Shh	0	0	0	#DIV/0!
Hs3st5	0.12	0.66	0.78	-2.45943
Olfr446	0.02	0.11	0.13	-2.45943
Gm45831	0.04	0.22	0.26	-2.45943
Htr3a	0.25	1.37	1.62	-2.45418
Pspn	0	0	0	#DIV/0!
Gm12424	0.44	2.41	2.85	-2.45346
Gm20388	1.06	5.8	6.86	-2.45199
Gm9845	0.41	2.24	2.65	-2.4498
Gm37490	0.11	0.6	0.71	-2.44746
1810012K16Rik	0.16	0.87	1.03	-2.44294
Fut1	0.21	1.14	1.35	-2.44057
Actrt3	0.07	0.38	0.45	-2.44057
Gm37652	0.07	0.38	0.45	-2.44057
4930431F12Rik	0.94	5.1	6.04	-2.43976
Gm15381	0.19	1.03	1.22	-2.43857
Upk1a	0.05	0.27	0.32	-2.43296
Aspm	0.05	0.27	0.32	-2.43296
Gm43323	0.05	0.27	0.32	-2.43296
Gm45201	0.05	0.27	0.32	-2.43296
Gm43316	0.28	1.51	1.79	-2.43105
Gm45140	0.18	0.97	1.15	-2.42999
Gm45558	0.08	0.43	0.51	-2.42626
Atp1a3	0.17	0.91	1.08	-2.42033
Cenpk	0.06	0.32	0.38	-2.41504
Ifi211	0.09	0.48	0.57	-2.41504
Ak8	0.09	0.48	0.57	-2.41504
Igf2bp3	0.03	0.16	0.19	-2.41504
Trpm1	0.03	0.16	0.19	-2.41504
Acer1	0.03	0.16	0.19	-2.41504
A830008E24Rik	0.03	0.16	0.19	-2.41504
Gm42679	0.09	0.48	0.57	-2.41504
Gm44046	0.03	0.16	0.19	-2.41504
Gm43870	0.12	0.64	0.76	-2.41504
Gm45287	0.03	0.16	0.19	-2.41504
Gm43046	0.25	1.33	1.58	-2.41143
Gm13161	0.16	0.85	1.01	-2.40939
Ebf4	0.13	0.69	0.82	-2.40808
Gm45148	0.36	1.91	2.27	-2.4075
Chrm2	0.2	1.06	1.26	-2.40599
Pla2g1b	3.67	19.44	23.11	-2.40518
Gm25902	0.39	2.06	2.45	-2.4011
Gm16222	0.11	0.58	0.69	-2.39855
Gm43320	0.23	1.21	1.44	-2.3953
Stx1b	0.16	0.84	1	-2.39232
Robo3	0.04	0.21	0.25	-2.39232
Gm10676	0.04	0.21	0.25	-2.39232
Gm43634	0.08	0.42	0.5	-2.39232
Gm37132	0.09	0.47	0.56	-2.38466
Gm43651	0.23	1.2	1.43	-2.38333
Gm15712	0.77	4.01	4.78	-2.38067
1810011H11Rik	0.05	0.26	0.31	-2.37851
Gm15694	0.5	2.6	3.1	-2.37851
Gm10997	0.05	0.26	0.31	-2.37851
Gm37524	0.97	5.04	6.01	-2.37737
Gm44435	0.16	0.83	0.99	-2.37504
Plcd4	0.43	2.23	2.66	-2.37464
Rab42	0.11	0.57	0.68	-2.37346
Gm11510	0.34	1.76	2.1	-2.37197
Apoc2	0	0	0	#DIV/0!
Cenpf	0.06	0.31	0.37	-2.36923
Fgf7	0.06	0.31	0.37	-2.36923
Il20rb	0.12	0.62	0.74	-2.36923
Zfp989	0.07	0.36	0.43	-2.36257
Gm15892	0.08	0.41	0.49	-2.35755
Gm45182	0.09	0.46	0.55	-2.35364
A930004D18Rik	0.19	0.97	1.16	-2.35199
Cstad	0.29	1.48	1.77	-2.35147
Gm28441	0.11	0.56	0.67	-2.34792
Cyp2c29	0	0	0	#DIV/0!
Gm38008	0.71	3.61	4.32	-2.34611
Gm44664	0.36	1.83	2.19	-2.34577
Gm12701	0.38	1.93	2.31	-2.34453
Nell2	0.13	0.66	0.79	-2.34395
5330406M23Rik	1.7	8.62	10.32	-2.34215
Gm37485	0.45	2.28	2.73	-2.34104
Gm24497	2388.81	12083.7	14472.5	-2.3387
Gm43883	0.18	0.91	1.09	-2.33787
Gm13323	0.19	0.96	1.15	-2.33703
Kif21b	0.39	1.97	2.36	-2.33665
4933405O20Rik	0.44	2.22	2.66	-2.33498
Chek2	0.9	4.54	5.44	-2.3347
Asb5	0.23	1.16	1.39	-2.33442
Wnt9a	0.04	0.2	0.24	-2.32193
Slc13a3	0.02	0.1	0.12	-2.32193
Zfpm2	0.01	0.05	0.06	-2.32193
Adamts20	0.01	0.05	0.06	-2.32193
Klhl30	0.02	0.1	0.12	-2.32193
Lrrc39	0.02	0.1	0.12	-2.32193
Piwil2	0.01	0.05	0.06	-2.32193
Rorb	0.01	0.05	0.06	-2.32193
Atg9b	0.04	0.2	0.24	-2.32193
Sema3d	0.02	0.1	0.12	-2.32193
Hfm1	0.01	0.05	0.06	-2.32193
Adra2c	0.02	0.1	0.12	-2.32193
Gm9801	0.02	0.1	0.12	-2.32193
Gpr156	0.01	0.05	0.06	-2.32193
Gm13615	0.04	0.2	0.24	-2.32193
Gm16010	0.02	0.1	0.12	-2.32193
4933431K23Rik	0.01	0.05	0.06	-2.32193
Gm8979	0.01	0.05	0.06	-2.32193
Gm37953	0.04	0.2	0.24	-2.32193
Gm19757	0.02	0.1	0.12	-2.32193
Il27ra	0.03	0.15	0.18	-2.32193
Gfap	0.05	0.25	0.3	-2.32193
Slc43a1	0.03	0.15	0.18	-2.32193
Gdf3	0.03	0.15	0.18	-2.32193
Atp8b3	0	0	0	#DIV/0!
Xkrx	0.03	0.15	0.18	-2.32193
Larp6	0.03	0.15	0.18	-2.32193
C1ql2	0.1	0.5	0.6	-2.32193
Rfx8	0.03	0.15	0.18	-2.32193
Syndig1	0.03	0.15	0.18	-2.32193
Lrrc55	0.03	0.15	0.18	-2.32193
C330002G04Rik	0.03	0.15	0.18	-2.32193
Gm37463	0.5	2.5	3	-2.32193
Gm10472	0.03	0.15	0.18	-2.32193
Gm44438	0.25	1.25	1.5	-2.32193
Gm44437	0.1	0.5	0.6	-2.32193
Gm45297	0.14	0.7	0.84	-2.32193
Gm45662	0.03	0.15	0.18	-2.32193
Gm45563	0.03	0.15	0.18	-2.32193
Gm18150	0.4	1.98	2.38	-2.30743
Hus1b	0.19	0.94	1.13	-2.30666
Cadm3	0.27	1.33	1.6	-2.30039
Rad54b	0.12	0.59	0.71	-2.29768
Gm43884	1.12	5.5	6.62	-2.29593
Gm37731	0.22	1.08	1.3	-2.29546
Gm37268	0.11	0.54	0.65	-2.29546
Gm15383	0.1	0.49	0.59	-2.29278
Dll3	0	0	0	#DIV/0!
Gm37396	0.2	0.98	1.18	-2.29278
Gm12576	0.09	0.44	0.53	-2.28951
Gm42556	0.15	0.73	0.88	-2.28293
Gm43829	0.21	1.02	1.23	-2.28011
Gm38359	0.28	1.36	1.64	-2.28011
Gm43843	0.14	0.68	0.82	-2.28011
Olfr600	0.13	0.63	0.76	-2.27684
Gm43847	0.26	1.26	1.52	-2.27684
Scnn1a	0.06	0.29	0.35	-2.27302
Ckap2l	0.06	0.29	0.35	-2.27302
Foxd3	0.06	0.29	0.35	-2.27302
Psg18	0	0	0	#DIV/0!
Gm16133	0.06	0.29	0.35	-2.27302
BC048559	0.06	0.29	0.35	-2.27302
Gm42576	0.34	1.64	1.98	-2.27009
Olfr250	0.11	0.53	0.64	-2.26849
Gm27019	1.04	5	6.04	-2.26534
Gm45038	0.57	2.74	3.31	-2.26514
4930404N11Rik	0.05	0.24	0.29	-2.26303
F730016J06Rik	0.15	0.72	0.87	-2.26303
Olfr671	0.05	0.24	0.29	-2.26303
Gm38005	0.05	0.24	0.29	-2.26303
4833411C07Rik	0.05	0.24	0.29	-2.26303
Gm14425	0.29	1.39	1.68	-2.26096
Gm45509	0.43	2.05	2.48	-2.25322
D630014O11Rik	0.29	1.38	1.67	-2.25054
Angptl4	0.08	0.38	0.46	-2.24793
Atp2c2	0.04	0.19	0.23	-2.24793
Gm5395	0.08	0.38	0.46	-2.24793
Gm16070	0.04	0.19	0.23	-2.24793
Hmgb2	0.63	2.99	3.62	-2.24672
Gm22460	16.17	76.74	92.91	-2.24666
Calb2	0	0	0	#DIV/0!
Gm43796	0.61	2.89	3.5	-2.24419
Olfr466	0.11	0.52	0.63	-2.24101
Has1	0	0	0	#DIV/0!
Gm36952	0.22	1.04	1.26	-2.24101
Gm16205	0.07	0.33	0.4	-2.23704
Olfr789	0.07	0.33	0.4	-2.23704
Lef1	0.13	0.61	0.74	-2.2303
Dock3	0.32	1.5	1.82	-2.22882
Gm38220	0.35	1.64	1.99	-2.22827
Slamf6	0.03	0.14	0.17	-2.22239
Klhl38	0.06	0.28	0.34	-2.22239
Myom3	0.03	0.14	0.17	-2.22239
Gm5105	0.09	0.42	0.51	-2.22239
Omg	0.06	0.28	0.34	-2.22239
Gm4793	0.03	0.14	0.17	-2.22239
Lsamp	0.21	0.98	1.19	-2.22239
Slc8a3	0.03	0.14	0.17	-2.22239
Gm20036	0.09	0.42	0.51	-2.22239
Ppnr	0.15	0.7	0.85	-2.22239
Gm42644	0.03	0.14	0.17	-2.22239
E330037G11Rik	0.21	0.98	1.19	-2.22239
Gm43875	0.58	2.7	3.28	-2.21883
Gm14321	0.14	0.65	0.79	-2.21501
Gm42658	0.14	0.65	0.79	-2.21501
Gm11815	0.33	1.53	1.86	-2.21299
4933413C19Rik	1.16	5.37	6.53	-2.2108
Col1a1	0.47	2.17	2.64	-2.20696
Mfsd4a	0.18	0.83	1.01	-2.20511
Vmn2r29	0.74	3.41	4.15	-2.20417
Serpinb8	0.05	0.23	0.28	-2.20163
Bean1	0.05	0.23	0.28	-2.20163
Ralyl	0.05	0.23	0.28	-2.20163
Hs6st2	0.05	0.23	0.28	-2.20163
Gm13332	0.05	0.23	0.28	-2.20163
Grm3	0	0	0	#DIV/0!
Gm18594	0.05	0.23	0.28	-2.20163
Gm37861	0.05	0.23	0.28	-2.20163
Gm45774	0.05	0.23	0.28	-2.20163
Zscan30	0.12	0.55	0.67	-2.1964
Srpx	0.12	0.55	0.67	-2.1964
Gm37366	0.12	0.55	0.67	-2.1964
Top2a	0.26	1.19	1.45	-2.19438
Gm43263	0.8	3.66	4.46	-2.19377
Slc3a1	0.21	0.96	1.17	-2.19265
Ptf1a	0.14	0.64	0.78	-2.19265
Gm10419	0.07	0.32	0.39	-2.19265
Gm15734	0.07	0.32	0.39	-2.19265
Gm42866	0.14	0.64	0.78	-2.19265
Mmp23	0.41	1.87	2.28	-2.18934
Snora44	20.1	91.53	111.63	-2.18705
Trpc2	0.2	0.91	1.11	-2.18587
Gm38042	0.42	1.91	2.33	-2.18511
Cacna1i	0.22	1	1.22	-2.18442
Gm42441	0.87	3.95	4.82	-2.18277
Gm15479	0.13	0.59	0.72	-2.1822
Dsn1	0.28	1.27	1.55	-2.18133
Gm44206	0.15	0.68	0.83	-2.18057
Gm26814	0.23	1.04	1.27	-2.17688
Gm38198	0.23	1.04	1.27	-2.17688
Gm37226	0.25	1.13	1.38	-2.17632
Haao	0.06	0.27	0.33	-2.16993
Ccdc18	0.06	0.27	0.33	-2.16993
Pax2	0	0	0	#DIV/0!
Zglp1	0.12	0.54	0.66	-2.16993
Gm15201	0.06	0.27	0.33	-2.16993
Pax5	0.02	0.09	0.11	-2.16993
Ptgis	0.04	0.18	0.22	-2.16993
Icos	0.02	0.09	0.11	-2.16993
Wbscr17	0.04	0.18	0.22	-2.16993
Lbx2	0.1	0.45	0.55	-2.16993
Hepacam	0.02	0.09	0.11	-2.16993
Il12b	0	0	0	#DIV/0!
Kctd16	0.16	0.72	0.88	-2.16993
Ccdc146	0.02	0.09	0.11	-2.16993
Gm4788	0.02	0.09	0.11	-2.16993
Gpx6	0	0	0	#DIV/0!
Gpx5	0	0	0	#DIV/0!
3010003L21Rik	0.04	0.18	0.22	-2.16993
Foxd2os	0.02	0.09	0.11	-2.16993
Gm16576	0.02	0.09	0.11	-2.16993
Gm20705	0.44	1.98	2.42	-2.16993
Olfr904	0.1	0.45	0.55	-2.16993
Gm26792	0.02	0.09	0.11	-2.16993
4930533D04Rik	0.1	0.45	0.55	-2.16993
Gm43820	0.04	0.18	0.22	-2.16993
Gm42722	0.08	0.36	0.44	-2.16993
Gm43594	0.16	0.72	0.88	-2.16993
Gm43084	0.16	0.72	0.88	-2.16993
Slc6a9	0.74	3.32	4.06	-2.16559
9930120I10Rik	0.27	1.21	1.48	-2.16398
Gm12294	0.19	0.85	1.04	-2.16146
Clps	60.51	270.52	331.03	-2.16049
Extl1	0.32	1.43	1.75	-2.15987
Gm37006	2.46	10.99	13.45	-2.15946
Gimap5	0.3	1.34	1.64	-2.1592
4833421G17Rik	0.28	1.25	1.53	-2.15843
Gm43874	1.81	8.08	9.89	-2.15837
Gm45795	0.26	1.16	1.42	-2.15754
Psg17	0	0	0	#DIV/0!
Psg19	0	0	0	#DIV/0!
Gm28792	0.24	1.07	1.31	-2.1565
Gm9429	0.09	0.4	0.49	-2.152
Gm45177	0.09	0.4	0.49	-2.152
Gm16558	0.34	1.51	1.85	-2.15094
Gm44084	0.25	1.11	1.36	-2.15056
Olfr655	0.07	0.31	0.38	-2.14684
Gm26703	0.07	0.31	0.38	-2.14684
Gm37606	0.07	0.31	0.38	-2.14684
Gm43903	0.14	0.62	0.76	-2.14684
Gm38223	0.36	1.59	1.95	-2.14296
Gm42770	0.39	1.72	2.11	-2.14086
Lim2	0	0	0	#DIV/0!
H3f3aos	0.3	1.32	1.62	-2.1375
Pcp2	0	0	0	#DIV/0!
Ahsg	0.05	0.22	0.27	-2.1375
Nrsn2	0.05	0.22	0.27	-2.1375
Tpbgl	0.05	0.22	0.27	-2.1375
Gm8696	0.28	1.23	1.51	-2.13516
Hist2h2ab	0.67	2.94	3.61	-2.13358
Ghrhr	0	0	0	#DIV/0!
Gm960	0.13	0.57	0.7	-2.13245
Gm28417	0.13	0.57	0.7	-2.13245
Gm43094	0.34	1.49	1.83	-2.13171
Gm12097	0.21	0.92	1.13	-2.13124
Abca13	0	0	0	#DIV/0!
Gm15186	0.16	0.7	0.86	-2.12928
9530052E02Rik	0.16	0.7	0.86	-2.12928
Gm43229	0.27	1.18	1.45	-2.12776
6720464F23Rik	0.19	0.83	1.02	-2.12711
Gm37271	0.11	0.48	0.59	-2.12553
Gm37834	2.62	11.42	14.04	-2.12392
Ggt1	1.88	8.18	10.06	-2.12137
Gm22839	0.43	1.87	2.3	-2.12063
Gm11642	0.23	1	1.23	-2.12029
Gria4	0.03	0.13	0.16	-2.11548
Scn11a	0.03	0.13	0.16	-2.11548
Plekhg2	0.69	2.99	3.68	-2.11548
Ccl24	0	0	0	#DIV/0!
Fbxo40	0.06	0.26	0.32	-2.11548
Gm12265	0.21	0.91	1.12	-2.11548
Gm28403	0.03	0.13	0.16	-2.11548
Pou1f1	0	0	0	#DIV/0!
Gm43281	0.15	0.65	0.8	-2.11548
Gm31166	0.06	0.26	0.32	-2.11548
Gm28791	0.41	1.77	2.18	-2.11005
Adgrg6	0.35	1.51	1.86	-2.10912
Gm4787	0.64	2.76	3.4	-2.10852
1110046J04Rik	0.32	1.38	1.7	-2.10852
Cd180	0.13	0.56	0.69	-2.10692
5430400D12Rik	0.13	0.56	0.69	-2.10692
Gm43338	0.13	0.56	0.69	-2.10692
Gm38235	0.36	1.55	1.91	-2.1062
Hapln2	0	0	0	#DIV/0!
Klhl1	0.1	0.43	0.53	-2.10434
Gm16523	0.3	1.29	1.59	-2.10434
Gm37884	0.1	0.43	0.53	-2.10434
Slc25a18	0	0	0	#DIV/0!
Gm45163	0.1	0.43	0.53	-2.10434
Gm42771	0.58	2.49	3.07	-2.10202
Gad2	0.07	0.3	0.37	-2.09954
9430002A10Rik	0.21	0.9	1.11	-2.09954
Olfr1160	0.07	0.3	0.37	-2.09954
9330179D12Rik	0.07	0.3	0.37	-2.09954
B230112I24Rik	1.62	6.94	8.56	-2.09894
Gm43880	1.29	5.52	6.81	-2.0973
Gm43411	0.18	0.77	0.95	-2.09686
Scube1	0.22	0.94	1.16	-2.09516
Gm19427	1.1	4.69	5.79	-2.09208
Cacna1e	0.2	0.85	1.05	-2.08746
Slc18a2	0.04	0.17	0.21	-2.08746
2810425M01Rik	0.04	0.17	0.21	-2.08746
Fxyd4	0	0	0	#DIV/0!
Gm7902	0.16	0.68	0.84	-2.08746
Gm24303	157.58	668.66	826.24	-2.08519
Cd209c	1.21	5.12	6.33	-2.08114
Gm45418	0.13	0.55	0.68	-2.08092
Matn4	0.09	0.38	0.47	-2.078
AU022751	0.09	0.38	0.47	-2.078
8030487O14Rik	0.09	0.38	0.47	-2.078
Gm10048	0.32	1.35	1.67	-2.07682
Gm44136	0.32	1.35	1.67	-2.07682
Ypel1	0.23	0.97	1.2	-2.07635
2410004P03Rik	0.14	0.59	0.73	-2.07529
G530011O06Rik	0.14	0.59	0.73	-2.07529
D430018E03Rik	0.14	0.59	0.73	-2.07529
Gm44144	0.93	3.91	4.84	-2.07187
Avpr1a	0.05	0.21	0.26	-2.07039
Ccnb2	0.05	0.21	0.26	-2.07039
Asb16	0.05	0.21	0.26	-2.07039
Krt17	0.05	0.21	0.26	-2.07039
Olfr1260	0.05	0.21	0.26	-2.07039
Cd8b1	0.05	0.21	0.26	-2.07039
Gm16163	0.15	0.63	0.78	-2.07039
Gm37780	0.15	0.63	0.78	-2.07039
Shbg	0	0	0	#DIV/0!
Gm37304	0.05	0.21	0.26	-2.07039
Gm20172	0.05	0.21	0.26	-2.07039
Gm43765	0.26	1.09	1.35	-2.06774
Gm42791	1.67	7	8.67	-2.06751
Phf19	0.16	0.67	0.83	-2.06609
Kcnip2	0.38	1.59	1.97	-2.06496
Barhl1	0.17	0.71	0.88	-2.06228
Prom2	0.17	0.71	0.88	-2.06228
Gm19967	0.23	0.96	1.19	-2.0614
Gm42842	0.59	2.46	3.05	-2.05987
Sgol1	0.06	0.25	0.31	-2.05889
Gm12018	0.06	0.25	0.31	-2.05889
Gm15512	0.06	0.25	0.31	-2.05889
Gm37995	0.54	2.25	2.79	-2.05889
Fcer1a	0	0	0	#DIV/0!
Zfp977	0.25	1.04	1.29	-2.05658
Casp14	0	0	0	#DIV/0!
Slit1	0.07	0.29	0.36	-2.05063
Gm43011	0.23	0.95	1.18	-2.04629
F13a1	0.24	0.99	1.23	-2.04439
Myzap	0.16	0.66	0.82	-2.04439
Tcp11	0.64	2.64	3.28	-2.04439
Gm43869	2.17	8.95	11.12	-2.04419
Gm37090	0.25	1.03	1.28	-2.04264
Nexn	0.09	0.37	0.46	-2.03953
Gm26736	0.18	0.74	0.92	-2.03953
Unc5cl	0.1	0.41	0.51	-2.03562
Gm37289	0.1	0.41	0.51	-2.03562
Gm37011	0.1	0.41	0.51	-2.03562
Gm43186	0.96	3.93	4.89	-2.03342
Gm43274	0.24	0.98	1.22	-2.02975
Olfr1322	2	8.15	10.15	-2.0268
Hsd17b13	0.67	2.73	3.4	-2.02667
Sncaip	0.15	0.61	0.76	-2.02385
Gm3513	0.67	2.72	3.39	-2.02137
Myl10	0	0	0	#DIV/0!
Gm15809	0.89	3.61	4.5	-2.02012
5430402O13Rik	0.18	0.73	0.91	-2.0199
Gm37198	0.2	0.81	1.01	-2.01792
Gm26037	1.24	5.02	6.26	-2.01735
Evx1	0	0	0	#DIV/0!
Naalad2	0.22	0.89	1.11	-2.0163
Gm13688	0.28	1.13	1.41	-2.01282
Gm43889	2.47	9.96	12.43	-2.01163
Gm37728	1.36	5.48	6.84	-2.01057
Gm45090	15.81	63.64	79.45	-2.0091
Parvb	0.81	3.26	4.07	-2.00888
Hsf2bp	0.02	0.08	0.1	-2
Cyp2a5	0	0	0	#DIV/0!
Ttc9b	0.03	0.12	0.15	-2
Adam21	0.02	0.08	0.1	-2
Pou2f2	0.05	0.2	0.25	-2
Dnah1	0.01	0.04	0.05	-2
Ptger1	0.06	0.24	0.3	-2
1700093K21Rik	0.07	0.28	0.35	-2
Il23a	0.05	0.2	0.25	-2
Slc23a3	0.03	0.12	0.15	-2
Cubn	0.01	0.04	0.05	-2
Galnt5	0.02	0.08	0.1	-2
Elf5	0.02	0.08	0.1	-2
Ltf	0.12	0.48	0.6	-2
Dclk3	0.05	0.2	0.25	-2
Cabp5	0	0	0	#DIV/0!
Strc	0.01	0.04	0.05	-2
Ncaph	0.1	0.4	0.5	-2
Lzts1	0.08	0.32	0.4	-2
Pkhd1l1	0.01	0.04	0.05	-2
Adamts3	0.02	0.08	0.1	-2
Tlr9	0.06	0.24	0.3	-2
Fam69c	0.03	0.12	0.15	-2
Magel2	0.01	0.04	0.05	-2
Gja5	0.04	0.16	0.2	-2
Olfr575	0.04	0.16	0.2	-2
Sh2d1a	0	0	0	#DIV/0!
Gm10521	0.03	0.12	0.15	-2
Naip3	0.02	0.08	0.1	-2
Agrp	0	0	0	#DIV/0!
Ascl4	0.03	0.12	0.15	-2
Gm13548	0.43	1.72	2.15	-2
Klhl33	0.09	0.36	0.45	-2
F830016B08Rik	0.15	0.6	0.75	-2
Gm28035	0.32	1.28	1.6	-2
Gm28818	0.33	1.32	1.65	-2
Gm37541	0.06	0.24	0.3	-2
Gm37382	0.09	0.36	0.45	-2
Gm37125	0.05	0.2	0.25	-2
Gm37736	0.05	0.2	0.25	-2
Gm43022	0.02	0.08	0.1	-2
Gm42768	1.13	4.52	5.65	-2
Tnfsf14	0	0	0	#DIV/0!
Gm5869	0.03	0.12	0.15	-2
Gm43006	0.09	0.36	0.45	-2
Cnga2	0	0	0	#DIV/0!
Gm43196	0.03	0.12	0.15	-2
Gm43660	0.01	0.04	0.05	-2
Gm44280	0.02	0.08	0.1	-2
Gm44996	0.02	0.08	0.1	-2
Gm37399	0.49	1.95	2.44	-1.99262
Gipc2	0.47	1.87	2.34	-1.99231
Prl4a1	0	0	0	#DIV/0!
Gm15981	0.43	1.71	2.14	-1.99159
Gm8189	0.98	3.89	4.87	-1.98892
Gm44033	0.24	0.95	1.19	-1.98489
Gm20778	0.47	1.86	2.33	-1.98457
Rdh1	0.23	0.91	1.14	-1.98423
Otx1	0	0	0	#DIV/0!
Aloxe3	0.22	0.87	1.09	-1.98351
Klhl41	0.44	1.74	2.18	-1.98351
Gm43873	0.43	1.7	2.13	-1.98313
P2rx5	0	0	0	#DIV/0!
Gm28277	0.18	0.71	0.89	-1.97982
2510017J16Rik	0.17	0.67	0.84	-1.97863
Gm11991	0.49	1.93	2.42	-1.97775
Cdhr4	0.16	0.63	0.79	-1.97728
Gm12668	0.16	0.63	0.79	-1.97728
Dpysl5	0.56	2.2	2.76	-1.974
Slc9b2	0.14	0.55	0.69	-1.974
Gm15549	0.28	1.1	1.38	-1.974
Olfr318	0.14	0.55	0.69	-1.974
Olfr1209	0.13	0.51	0.64	-1.97199
Tyrp1	0	0	0	#DIV/0!
Gm45532	0.13	0.51	0.64	-1.97199
Pdc	0	0	0	#DIV/0!
Gm45477	0.5	1.96	2.46	-1.97085
Prg4	0	0	0	#DIV/0!
Gm3052	1.37	5.37	6.74	-1.97075
Cenpi	0.36	1.41	1.77	-1.96963
Ank1	0.22	0.86	1.08	-1.96683
Chat	0.1	0.39	0.49	-1.96347
Fbxw24	0.1	0.39	0.49	-1.96347
Olfr1381	0.19	0.74	0.93	-1.96153
Adam8	0.27	1.05	1.32	-1.95936
BC064078	0.18	0.7	0.88	-1.95936
Gm38286	0.18	0.7	0.88	-1.95936
Layn	0.44	1.71	2.15	-1.95842
Upk3bl	0	0	0	#DIV/0!
Gm23583	0.96	3.73	4.69	-1.95807
Gm43606	1.26	4.89	6.15	-1.95641
Sptbn5	0.41	1.59	2	-1.95533
Gm19680	0.24	0.93	1.17	-1.9542
Rhox6	0	0	0	#DIV/0!
Gm42919	0.29	1.12	1.41	-1.94937
Gnat1	0.56	2.16	2.72	-1.94753
Olfr982	0.07	0.27	0.34	-1.94753
Olfr1204	0.07	0.27	0.34	-1.94753
Gm16136	0.07	0.27	0.34	-1.94753
Rsc1a1	1.86	7.17	9.03	-1.94667
Gm45425	3.13	12.05	15.18	-1.9448
Tmem125	0.33	1.27	1.6	-1.94429
Birc5	0.13	0.5	0.63	-1.94342
Pcsk4	1.49	5.73	7.22	-1.94322
Atp6v1b1	0	0	0	#DIV/0!
Vax1	0	0	0	#DIV/0!
Ccdc28a	1.35	5.19	6.54	-1.94278
Gm43879	1.88	7.22	9.1	-1.94127
Gm43071	0.31	1.19	1.5	-1.94062
Gm42443	0.97	3.72	4.69	-1.93925
Map1a	0.72	2.76	3.48	-1.9386
Exd1	0.06	0.23	0.29	-1.9386
Prx	0.06	0.23	0.29	-1.9386
9430041J12Rik	0.06	0.23	0.29	-1.9386
5530400K19Rik	0.3	1.15	1.45	-1.9386
Gm19024	0.06	0.23	0.29	-1.9386
Etv2	0	0	0	#DIV/0!
Gm45354	0.3	1.15	1.45	-1.9386
Gm44760	0.06	0.23	0.29	-1.9386
Cyp39a1	0.96	3.67	4.63	-1.93467
Gm36858	0.39	1.49	1.88	-1.93377
Gm43341	0.39	1.49	1.88	-1.93377
Phox2b	0.11	0.42	0.53	-1.93289
5830487J09Rik	0.44	1.68	2.12	-1.93289
Shank1	0.49	1.87	2.36	-1.93218
Gm37706	0.76	2.9	3.66	-1.93198
B430203G13Rik	0.16	0.61	0.77	-1.93074
Gm42728	0.42	1.6	2.02	-1.92961
Gm37879	0.63	2.4	3.03	-1.92961
Gm37329	0.31	1.18	1.49	-1.92845
Art4	0.05	0.19	0.24	-1.926
Mpl	0	0	0	#DIV/0!
Dbndd1	0.05	0.19	0.24	-1.926
8030423F21Rik	0.05	0.19	0.24	-1.926
Gm37510	0.15	0.57	0.72	-1.926
Gm38062	0.15	0.57	0.72	-1.926
Gm42727	0.05	0.19	0.24	-1.926
Syt6	0.38	1.44	1.82	-1.922
Aifm3	0.28	1.06	1.34	-1.92057
Olfr1459	0.14	0.53	0.67	-1.92057
Gm4707	1.11	4.2	5.31	-1.91983
Lamc3	0.23	0.87	1.1	-1.91938
Gm27512	33.54	126.78	160.32	-1.91837
Ablim3	0.09	0.34	0.43	-1.91754
Cacna2d4	0.09	0.34	0.43	-1.91754
Gm30948	0.18	0.68	0.86	-1.91754
A530013C23Rik	0	0	0	#DIV/0!
Gm28512	1.08	4.08	5.16	-1.91754
Gm8489	0.47	1.77	2.24	-1.91302
Slc34a3	0	0	0	#DIV/0!
6330419E04Rik	2.27	8.54	10.81	-1.91154
Fn3k	1.27	4.77	6.04	-1.90916
Prl7a1	0	0	0	#DIV/0!
Prl8a9	0	0	0	#DIV/0!
Cxcl14	0.12	0.45	0.57	-1.90689
Car5a	0.04	0.15	0.19	-1.90689
Ell3	0.04	0.15	0.19	-1.90689
Nxpe2	0.08	0.3	0.38	-1.90689
Kif4	0.04	0.15	0.19	-1.90689
Chrna5	0.04	0.15	0.19	-1.90689
Sh2d4b	0.04	0.15	0.19	-1.90689
C130036L24Rik	0.28	1.05	1.33	-1.90689
9530027J09Rik	0.04	0.15	0.19	-1.90689
Prkag3	0	0	0	#DIV/0!
Gm37474	0.12	0.45	0.57	-1.90689
Gm32444	0.04	0.15	0.19	-1.90689
Defb2	0	0	0	#DIV/0!
Gm10537	0.04	0.15	0.19	-1.90689
Gm42685	0.2	0.75	0.95	-1.90689
Gm42765	0.16	0.6	0.76	-1.90689
Gm44143	0.04	0.15	0.19	-1.90689
Gm44581	0.04	0.15	0.19	-1.90689
Snai3	0	0	0	#DIV/0!
Gm13312	1.38	5.16	6.54	-1.9027
9430034N14Rik	0.34	1.27	1.61	-1.90122
A230004M16Rik	1.08	4.02	5.1	-1.89616
C330027C09Rik	0.32	1.19	1.51	-1.89482
Susd5	0.07	0.26	0.33	-1.89308
Tcf23	0	0	0	#DIV/0!
Paupar	0.63	2.34	2.97	-1.89308
Gm37298	0.07	0.26	0.33	-1.89308
Gm45342	0.69	2.56	3.25	-1.89148
Gm43187	1.41	5.23	6.64	-1.89112
Sbsn	0.27	1	1.27	-1.88897
Reg3g	0.1	0.37	0.47	-1.88753
Tead2	0.78	2.88	3.66	-1.88452
Kcna1	0.13	0.48	0.61	-1.88452
Lrrc4	0.19	0.7	0.89	-1.88136
Gm37880	0.22	0.81	1.03	-1.88042
Gm44567	0.47	1.73	2.2	-1.88004
Slit3	0.52	1.91	2.43	-1.87699
Mlip	0.03	0.11	0.14	-1.87447
Wdr20rt	0.03	0.11	0.14	-1.87447
Olfr1256	0.03	0.11	0.14	-1.87447
Gm14085	0.06	0.22	0.28	-1.87447
Olfr251	0.03	0.11	0.14	-1.87447
Gm17644	0.03	0.11	0.14	-1.87447
Gm37051	0.09	0.33	0.42	-1.87447
Gm37333	0.12	0.44	0.56	-1.87447
E030026E10Rik	0.06	0.22	0.28	-1.87447
Gm43684	0.03	0.11	0.14	-1.87447
Gm43410	0.03	0.11	0.14	-1.87447
Gm44154	0.03	0.11	0.14	-1.87447
Ighm	0.77	2.82	3.59	-1.87276
Pcdha3	0.17	0.62	0.79	-1.86673
Ltbp1	11.51	41.97	53.48	-1.86647
Mgst2	0.42	1.53	1.95	-1.86507
E530001F21Rik	0.11	0.4	0.51	-1.8625
Gm16008	0.9	3.27	4.17	-1.86129
Gm27010	0.89	3.23	4.12	-1.85966
Gm37612	0.62	2.25	2.87	-1.85958
Klk4	0	0	0	#DIV/0!
Scpep1os	0.35	1.27	1.62	-1.8594
EU599041	0.16	0.58	0.74	-1.85798
Gm11743	0.16	0.58	0.74	-1.85798
Olfr111	0.16	0.58	0.74	-1.85798
Gm10614	0.08	0.29	0.37	-1.85798
Gm45629	0.08	0.29	0.37	-1.85798
Itih4	0.37	1.34	1.71	-1.85664
6030460B20Rik	0.21	0.76	0.97	-1.85561
Gm43692	0.21	0.76	0.97	-1.85561
Gm37867	0.44	1.59	2.03	-1.85345
Gm16284	0.31	1.12	1.43	-1.85316
Gm28172	0.18	0.65	0.83	-1.85244
Adam23	1.15	4.15	5.3	-1.85148
Dnah7b	0.38	1.37	1.75	-1.8501
Nlrc5	0.48	1.73	2.21	-1.84967
Rab26	0.3	1.08	1.38	-1.848
Cep55	0.05	0.18	0.23	-1.848
Ppp1r32	0.05	0.18	0.23	-1.848
Ceacam9	0	0	0	#DIV/0!
Gm10334	0.25	0.9	1.15	-1.848
2700078F05Rik	0.5	1.8	2.3	-1.848
Gm37250	0.2	0.72	0.92	-1.848
Gm15462	1.22	4.39	5.61	-1.84734
Gm43842	0.32	1.15	1.47	-1.84549
Gamt	0.54	1.94	2.48	-1.84503
2310003L06Rik	0	0	0	#DIV/0!
Gm8813	0.29	1.04	1.33	-1.84246
Stmn4	0.12	0.43	0.55	-1.8413
Gm37926	0.12	0.43	0.55	-1.8413
Gm20100	0.12	0.43	0.55	-1.8413
Il1f9	0.26	0.93	1.19	-1.83872
Gm29666	0.26	0.93	1.19	-1.83872
Mbnl3	0.4	1.43	1.83	-1.83794
Ly6k	0.14	0.5	0.64	-1.8365
Pdzd7	0.07	0.25	0.32	-1.8365
D230022J07Rik	0.07	0.25	0.32	-1.8365
H2al3	0.32	1.14	1.46	-1.83289
Gm44625	0.32	1.14	1.46	-1.83289
Gm15667	0.41	1.46	1.87	-1.83227
Gabrb2	0	0	0	#DIV/0!
Gm43290	1.59	5.66	7.25	-1.83178
Fosb	1.56	5.55	7.11	-1.83094
Gm43294	3.29	11.7	14.99	-1.83035
Fetub	0.09	0.32	0.41	-1.83007
Cpne9	0.09	0.32	0.41	-1.83007
Gm12098	0.18	0.64	0.82	-1.83007
Pi16	0.2	0.71	0.91	-1.82782
Gm45520	1.33	4.72	6.05	-1.82736
A430073D23Rik	2.16	7.66	9.82	-1.82631
Twist2	0	0	0	#DIV/0!
Lrrc7	0.11	0.39	0.5	-1.82597
Gm11400	0.55	1.95	2.5	-1.82597
Lrp4	0.26	0.92	1.18	-1.82312
Hacl1	1.97	6.97	8.94	-1.82296
1700008H02Rik	1.96	6.93	8.89	-1.822
Gm6044	0.56	1.98	2.54	-1.822
Gm37900	0.28	0.99	1.27	-1.822
Gm37407	0.56	1.98	2.54	-1.822
C030013D06Rik	0.73	2.58	3.31	-1.8214
Gm43248	0.15	0.53	0.68	-1.82103
Gm44830	0.15	0.53	0.68	-1.82103
Egr1	2.48	8.76	11.24	-1.82059
A730017C20Rik	0.17	0.6	0.77	-1.81943
Gm13380	0.46	1.62	2.08	-1.81629
Gm38671	6.32	22.23	28.55	-1.81451
Cabs1	0	0	0	#DIV/0!
Gm28187	0.33	1.16	1.49	-1.81359
Nos1	0.7	2.46	3.16	-1.81323
Gm23946	43.43	152.53	195.96	-1.81233
Gm26797	0.45	1.58	2.03	-1.81193
Gm31258	0.85	2.98	3.83	-1.80978
Hecw1	0.02	0.07	0.09	-1.80735
Nrg4	0.04	0.14	0.18	-1.80735
Chrm1	0.12	0.42	0.54	-1.80735
Prtg	0.02	0.07	0.09	-1.80735
Slc6a20a	0.08	0.28	0.36	-1.80735
Clec9a	0.02	0.07	0.09	-1.80735
Olfr432	0.06	0.21	0.27	-1.80735
Nwd1	0.02	0.07	0.09	-1.80735
Gm5316	0.04	0.14	0.18	-1.80735
Treml4	0.04	0.14	0.18	-1.80735
Stum	0.24	0.84	1.08	-1.80735
Gjc3	0.3	1.05	1.35	-1.80735
Gm4841	0.02	0.07	0.09	-1.80735
Vmn2r30	0.02	0.07	0.09	-1.80735
Rnf148	0.06	0.21	0.27	-1.80735
Gm14830	0.36	1.26	1.62	-1.80735
BC046251	0.02	0.07	0.09	-1.80735
Gm16227	0.16	0.56	0.72	-1.80735
4930516K23Rik	0.02	0.07	0.09	-1.80735
Gm38047	0.3	1.05	1.35	-1.80735
Gm37781	0.06	0.21	0.27	-1.80735
Gm38014	0.16	0.56	0.72	-1.80735
Gm42523	0.02	0.07	0.09	-1.80735
Gm43168	0.18	0.63	0.81	-1.80735
Gm44090	0.04	0.14	0.18	-1.80735
Gm44080	0.04	0.14	0.18	-1.80735
Gm45675	0.06	0.21	0.27	-1.80735
Gm45534	0.12	0.42	0.54	-1.80735
Hrct1	0.1	0.35	0.45	-1.80735
Gm21778	0.1	0.35	0.45	-1.80735
Rnf151	0	0	0	#DIV/0!
Gm21814	0.2	0.7	0.9	-1.80735
Gm38021	0.28	0.98	1.26	-1.80735
Gm27634	29.47	103.11	132.58	-1.80687
Gm42989	0.78	2.72	3.5	-1.80206
BC051077	0.31	1.08	1.39	-1.80069
Cd46	0.29	1.01	1.3	-1.80023
Etnk2	0.27	0.94	1.21	-1.7997
Gm37328	0.27	0.94	1.21	-1.7997
Gm24530	0.48	1.67	2.15	-1.79874
Car11	0.23	0.8	1.03	-1.79837
Gm15627	0.23	0.8	1.03	-1.79837
A730061H03Rik	0.21	0.73	0.94	-1.79751
Skint8	0.21	0.73	0.94	-1.79751
Tmc3	0.19	0.66	0.85	-1.79647
Colq	0.17	0.59	0.76	-1.79518
Ceacam5	0	0	0	#DIV/0!
Tppp2	0	0	0	#DIV/0!
Gm15675	0.28	0.97	1.25	-1.79256
Cldn13	0	0	0	#DIV/0!
Catsperd	0.13	0.45	0.58	-1.79141
Gm6970	0.13	0.45	0.58	-1.79141
Gm44951	0.52	1.8	2.32	-1.79141
Clec3a	0	0	0	#DIV/0!
Stab2	0.24	0.83	1.07	-1.79008
4930503B20Rik	0.24	0.83	1.07	-1.79008
C130026I21Rik	0.11	0.38	0.49	-1.7885
Gm44984	6.5	22.44	28.94	-1.78756
E2f1	0.58	2	2.58	-1.78588
Gm24979	130.36	449.49	579.85	-1.78579
Trim36	0.18	0.62	0.8	-1.78427
Gm5754	0.09	0.31	0.4	-1.78427
Gm5965	0	0	0	#DIV/0!
Gm37381	0.09	0.31	0.4	-1.78427
Gm38025	0.72	2.48	3.2	-1.78427
4930566F21Rik	0.09	0.31	0.4	-1.78427
Ifi44	0.61	2.1	2.71	-1.78351
Pklr	2.33	8.01	10.34	-1.78147
Gm37022	0.23	0.79	1.02	-1.78022
Wisp1	0.07	0.24	0.31	-1.77761
Gstt4	0	0	0	#DIV/0!
Cyp4f15	0.07	0.24	0.31	-1.77761
Gm3307	0.14	0.48	0.62	-1.77761
Gm2053	0.14	0.48	0.62	-1.77761
Htra3	0.26	0.89	1.15	-1.77529
Klhl24	3.31	11.33	14.64	-1.77524
Dhtkd1	0.95	3.25	4.2	-1.77444
Gm12246	0.19	0.65	0.84	-1.77444
Gm45740	0.31	1.06	1.37	-1.77372
Olfr354	0.84	2.87	3.71	-1.77259
1700015F17Rik	0.12	0.41	0.53	-1.77259
1700022N22Rik	0.12	0.41	0.53	-1.77259
Gm42483	0.12	0.41	0.53	-1.77259
Ascl2	0	0	0	#DIV/0!
Olfr71	0.17	0.58	0.75	-1.77052
Olfr477	0.17	0.58	0.75	-1.77052
2610011E03Rik	0.93	3.17	4.1	-1.76918
Gm12941	1.87	6.37	8.24	-1.76826
9430087J23Rik	0.32	1.09	1.41	-1.76818
Lpo	0	0	0	#DIV/0!
Gm16349	3.34	11.36	14.7	-1.76604
Pla2g3	0.05	0.17	0.22	-1.76553
Gm8839	0.05	0.17	0.22	-1.76553
Gm13010	0.1	0.34	0.44	-1.76553
Gm20429	0.1	0.34	0.44	-1.76553
Gm37035	0.55	1.87	2.42	-1.76553
Myod1	0	0	0	#DIV/0!
Gm43931	0.1	0.34	0.44	-1.76553
Gm37106	0.33	1.12	1.45	-1.76296
Fbxl20	2.12	7.19	9.31	-1.76193
Gm37643	0.23	0.78	1.01	-1.76184
6330409D20Rik	0	0	0	#DIV/0!
Gm11800	0.13	0.44	0.57	-1.75899
Gm42777	0.26	0.88	1.14	-1.75899
Gm13977	0.68	2.3	2.98	-1.75803
Gm45792	0.5	1.69	2.19	-1.75702
Tmem151b	0.37	1.25	1.62	-1.75633
Odam	0	0	0	#DIV/0!
Gm37928	0.08	0.27	0.35	-1.75489
St6galnac1	0	0	0	#DIV/0!
Taf7l	0	0	0	#DIV/0!
Gm19863	0.19	0.64	0.83	-1.75207
Unc45b	0.3	1.01	1.31	-1.75132
Gm45358	0.3	1.01	1.31	-1.75132
Gm43375	0.25	0.84	1.09	-1.74846
Gm44433	0.25	0.84	1.09	-1.74846
Gm43056	0.39	1.31	1.7	-1.74802
Pla2g12b	0	0	0	#DIV/0!
Aqp7	0.31	1.04	1.35	-1.74624
Oit3	0	0	0	#DIV/0!
Slfn9	0.31	1.04	1.35	-1.74624
Col26a1	0.6	2.01	2.61	-1.74416
C230031I18Rik	0.55	1.84	2.39	-1.7422
Gm42764	2.15	7.19	9.34	-1.74166
Sec14l4	0.56	1.87	2.43	-1.73954
Ccl9	0.06	0.2	0.26	-1.73697
Sell	0.15	0.5	0.65	-1.73697
Epha10	0.03	0.1	0.13	-1.73697
Mki67	0.33	1.1	1.43	-1.73697
Plppr5	0.03	0.1	0.13	-1.73697
Dgki	0.03	0.1	0.13	-1.73697
Pirt	0.27	0.9	1.17	-1.73697
Gm16287	0.06	0.2	0.26	-1.73697
Wnt3a	0	0	0	#DIV/0!
E130018N17Rik	0.06	0.2	0.26	-1.73697
D930007P13Rik	0.06	0.2	0.26	-1.73697
Mirt1	0.03	0.1	0.13	-1.73697
2900052N01Rik	0.03	0.1	0.13	-1.73697
Gm37045	0.03	0.1	0.13	-1.73697
Gm38352	0.03	0.1	0.13	-1.73697
Gm37166	0.03	0.1	0.13	-1.73697
Gm37925	0.03	0.1	0.13	-1.73697
Gm37785	0.03	0.1	0.13	-1.73697
Gm37058	0.3	1	1.3	-1.73697
Gm37645	0.06	0.2	0.26	-1.73697
Gm43279	0.03	0.1	0.13	-1.73697
Gm45074	0.3	1	1.3	-1.73697
Gm45360	0.15	0.5	0.65	-1.73697
Nefl	0.28	0.93	1.21	-1.7318
Gm43318	0.75	2.49	3.24	-1.73118
Gm37639	0.25	0.83	1.08	-1.73118
Gpc6	0.44	1.46	1.9	-1.73039
4930512M02Rik	0.63	2.09	2.72	-1.73008
Gm20682	0.19	0.63	0.82	-1.72935
Gm37411	0.19	0.63	0.82	-1.72935
Gm6211	0.35	1.16	1.51	-1.7287
Gm28268	12.14	40.23	52.37	-1.7285
Pifo	0	0	0	#DIV/0!
Gm44553	0.45	1.49	1.94	-1.72732
Olfr893	0.52	1.72	2.24	-1.72583
Plet1os	0.13	0.43	0.56	-1.72583
Gm43322	0.13	0.43	0.56	-1.72583
Gm44695	0.13	0.43	0.56	-1.72583
Gm15665	0.75	2.48	3.23	-1.72538
Optc	0	0	0	#DIV/0!
Gm42780	0.33	1.09	1.42	-1.72379
Abca1	10.73	35.44	46.17	-1.72373
Gm20491	0.83	2.74	3.57	-1.72299
Gm43872	2.79	9.21	12	-1.72294
Gm11839	0.2	0.66	0.86	-1.72247
Gm38115	0.4	1.32	1.72	-1.72247
Gm3912	0.1	0.33	0.43	-1.72247
Gm45516	0.1	0.33	0.43	-1.72247
Gm12846	0.27	0.89	1.16	-1.72085
Gm13315	3.24	10.68	13.92	-1.72085
Gm43795	0.44	1.45	1.89	-1.72048
Lockd	0.96	3.16	4.12	-1.71882
D430013B06Rik	0.48	1.58	2.06	-1.71882
Gm266	0	0	0	#DIV/0!
BC028528	1.25	4.11	5.36	-1.71721
Ltbp4	1.99	6.54	8.53	-1.71652
Plch2	0.07	0.23	0.3	-1.71621
Cyp3a13	0.07	0.23	0.3	-1.71621
Klrk1	0.07	0.23	0.3	-1.71621
Gda	0.14	0.46	0.6	-1.71621
Gm26852	0.07	0.23	0.3	-1.71621
Gm37311	0.14	0.46	0.6	-1.71621
Gm44095	0.07	0.23	0.3	-1.71621
Gm44680	0.07	0.23	0.3	-1.71621
Gm44704	0.18	0.59	0.77	-1.71272
Snhg14	8.05	26.35	34.4	-1.71074
Rem1	0.22	0.72	0.94	-1.71049
Phlda2	0	0	0	#DIV/0!
Asz1	0	0	0	#DIV/0!
Wnt2	0	0	0	#DIV/0!
Gabra1	0	0	0	#DIV/0!
P2ry14	0.22	0.72	0.94	-1.71049
Gm17082	0.22	0.72	0.94	-1.71049
1700006E09Rik	0	0	0	#DIV/0!
Gm38009	0.22	0.72	0.94	-1.71049
Rps6ka5	1	3.27	4.27	-1.70929
Phxr4	0.26	0.85	1.11	-1.70895
C730045M19Rik	0.56	1.83	2.39	-1.70834
Ntn1	0.27	0.88	1.15	-1.70454
1700049J03Rik	0	0	0	#DIV/0!
Gm37215	0.35	1.14	1.49	-1.70361
Gm42992	1.29	4.2	5.49	-1.70302
Panx3	0	0	0	#DIV/0!
Tmem200a	0.47	1.53	2	-1.7028
Cfap161	0	0	0	#DIV/0!
4933427J07Rik	5.67	18.45	24.12	-1.7022
Bach2	0.71	2.31	3.02	-1.702
Gm23105	8.61	27.99	36.6	-1.70083
Eya2	0.08	0.26	0.34	-1.70044
Aass	0.36	1.17	1.53	-1.70044
Gm15413	0.04	0.13	0.17	-1.70044
Spdl1	0.08	0.26	0.34	-1.70044
C1qtnf9	0.04	0.13	0.17	-1.70044
Gm16853	0.04	0.13	0.17	-1.70044
Gm37779	0.12	0.39	0.51	-1.70044
Dmrtc2	0	0	0	#DIV/0!
Gm5893	0	0	0	#DIV/0!
Gm43886	0.12	0.39	0.51	-1.70044
Gm45531	0.08	0.26	0.34	-1.70044
Gm22362	25.84	83.97	109.81	-1.70027
Gm43275	0.45	1.46	1.91	-1.69797
Stac3	0.66	2.14	2.8	-1.69707
Gm38318	0.25	0.81	1.06	-1.69599
Scn8a	3.85	12.47	16.32	-1.69553
Olfr1265	0.3	0.97	1.27	-1.69302
Hypm	0.91	2.94	3.85	-1.69188
Gm43480	0.74	2.39	3.13	-1.69141
Gm43982	0.35	1.13	1.48	-1.6909
Gm45424	1.62	5.23	6.85	-1.69082
5430434F05Rik	0.44	1.42	1.86	-1.69032
Prox1os	0.58	1.87	2.45	-1.68891
Asprv1	0.09	0.29	0.38	-1.68806
Olfr420	0.09	0.29	0.38	-1.68806
Gm37349	0.27	0.87	1.14	-1.68806
4930579F01Rik	0	0	0	#DIV/0!
AV026068	0.68	2.19	2.87	-1.68732
Gm44899	0.82	2.64	3.46	-1.68684
Gm15319	0.23	0.74	0.97	-1.68589
Pbld1	0.74	2.38	3.12	-1.68536
Gm44848	1.3	4.18	5.48	-1.68499
Mogat1	0	0	0	#DIV/0!
Gm8203	2.84	9.13	11.97	-1.68472
Wnt8a	0	0	0	#DIV/0!
Lrrc9	0.14	0.45	0.59	-1.6845
1700110I01Rik	0.19	0.61	0.8	-1.68281
Gm42876	0.38	1.22	1.6	-1.68281
Gm37297	0.78	2.5	3.28	-1.68038
Gm28635	0.83	2.66	3.49	-1.68024
Gm7909	0.7	2.24	2.94	-1.67807
Cyp1b1	0.05	0.16	0.21	-1.67807
Crispld1	0.25	0.8	1.05	-1.67807
Colec11	0.1	0.32	0.42	-1.67807
6530409C15Rik	0.05	0.16	0.21	-1.67807
Ccdc144b	0.1	0.32	0.42	-1.67807
Ercc6l	0.1	0.32	0.42	-1.67807
Pld5	0.05	0.16	0.21	-1.67807
Cnr2	0.05	0.16	0.21	-1.67807
Gm26672	0.05	0.16	0.21	-1.67807
C130075A20Rik	0.05	0.16	0.21	-1.67807
Gm43061	0.25	0.8	1.05	-1.67807
Gm42908	0.45	1.44	1.89	-1.67807
Gm44007	0.1	0.32	0.42	-1.67807
Gm45785	0.2	0.64	0.84	-1.67807
Gm11331	4.8	15.35	20.15	-1.67713
Gm37568	0.93	2.97	3.9	-1.67516
Gm29408	3.94	12.58	16.52	-1.67486
Tmem190	0	0	0	#DIV/0!
Gm23183	1.15	3.67	4.82	-1.67415
Gm21982	0.21	0.67	0.88	-1.67377
Gm15859	0.58	1.85	2.43	-1.6734
Gm43099	0.37	1.18	1.55	-1.67319
Gm25072	7.51	23.95	31.46	-1.67314
Spc24	1.54	4.91	6.45	-1.67279
Fer1l4	0	0	0	#DIV/0!
4931406B18Rik	0	0	0	#DIV/0!
Gm38248	0.16	0.51	0.67	-1.67243
Gm43727	0.16	0.51	0.67	-1.67243
Gm44434	0.32	1.02	1.34	-1.67243
2010109I03Rik	0.75	2.39	3.14	-1.67205
Gm44440	0.43	1.37	1.8	-1.67177
Gm37903	32.63	103.95	136.58	-1.67162
Gm44862	1.08	3.44	4.52	-1.67138
Bcas1	0	0	0	#DIV/0!
Sardh	0.49	1.56	2.05	-1.67069
4833413E03Rik	0	0	0	#DIV/0!
Gm7278	0.49	1.56	2.05	-1.67069
Slc1a3	0.11	0.35	0.46	-1.66985
Snx31	0	0	0	#DIV/0!
Serpinc1	0.11	0.35	0.46	-1.66985
Gper1	0.11	0.35	0.46	-1.66985
Lypd8	0	0	0	#DIV/0!
Gm10602	0.22	0.7	0.92	-1.66985
1810065E05Rik	0	0	0	#DIV/0!
Gm44027	0.5	1.59	2.09	-1.66903
Gm37258	0.67	2.13	2.8	-1.66862
4933402N03Rik	0	0	0	#DIV/0!
Plcl1	0.17	0.54	0.71	-1.66742
Mcmdc2	5.82	18.48	24.3	-1.66687
Olfr118	0.29	0.92	1.21	-1.66558
Gm37101	0.29	0.92	1.21	-1.66558
Ly6g6e	0	0	0	#DIV/0!
Gm42634	1.52	4.82	6.34	-1.66496
Gm43836	1.52	4.82	6.34	-1.66496
C230071H17Rik	1.01	3.2	4.21	-1.66372
Gm42995	1.37	4.34	5.71	-1.66352
Tenm1	0.06	0.19	0.25	-1.66297
Slc16a3	0.06	0.19	0.25	-1.66297
Olfr586	0.06	0.19	0.25	-1.66297
Mccc1os	0.06	0.19	0.25	-1.66297
Myl2	0	0	0	#DIV/0!
A230077H06Rik	0.6	1.9	2.5	-1.66297
Gm37388	0.42	1.33	1.75	-1.66297
Gm43508	0.12	0.38	0.5	-1.66297
Gm44905	0.24	0.76	1	-1.66297
Gm45191	0.66	2.09	2.75	-1.66297
Rgs12	0.97	3.07	4.04	-1.66218
Gm42672	2.62	8.29	10.91	-1.66181
Cabp2	0.31	0.98	1.29	-1.66051
Gm43965	1.37	4.33	5.7	-1.66019
Rptoros	0.25	0.79	1.04	-1.65992
Gm43956	29.6	93.52	123.12	-1.65968
Olfr1440	0.19	0.6	0.79	-1.65896
Ces2b	0.9	2.84	3.74	-1.65789
Olfr1198	0.13	0.41	0.54	-1.65711
Gm44189	11.15	35.16	46.31	-1.65689
Gm42589	1.05	3.31	4.36	-1.65644
Mctp1	0.33	1.04	1.37	-1.65605
Gm20696	1.79	5.64	7.43	-1.65574
Dnhd1	1.13	3.56	4.69	-1.65555
C030013C21Rik	0.2	0.63	0.83	-1.65535
Gm29427	0.2	0.63	0.83	-1.65535
Gm37673	0.62	1.95	2.57	-1.65313
Ccdc39	1.32	4.15	5.47	-1.65257
4930427A07Rik	0.35	1.1	1.45	-1.65208
4930523C07Rik	0.7	2.2	2.9	-1.65208
Gm37060	0.49	1.54	2.03	-1.65208
Efcab12	0.14	0.44	0.58	-1.65208
Gm28906	0.07	0.22	0.29	-1.65208
Gm44226	0.14	0.44	0.58	-1.65208
Gm16754	2.18	6.85	9.03	-1.65178
Col15a1	2.42	7.6	10.02	-1.65099
Gm26130	11.25	35.31	46.56	-1.65015
Gm37551	0.29	0.91	1.2	-1.64981
4933433G15Rik	0.22	0.69	0.91	-1.64909
Hoxb3	0.15	0.47	0.62	-1.6477
A430027C01Rik	0.91	2.85	3.76	-1.64702
6030442K20Rik	0.38	1.19	1.57	-1.64689
Gm44210	0.23	0.72	0.95	-1.64636
Tmbim7	0	0	0	#DIV/0!
Clec4f	0	0	0	#DIV/0!
Klra17	0	0	0	#DIV/0!
Gm43848	0.47	1.47	1.94	-1.64508
E2f7	0.32	1	1.32	-1.64386
Tub	0.08	0.25	0.33	-1.64386
Fam221a	0.64	2	2.64	-1.64386
Ccdc125	0.08	0.25	0.33	-1.64386
Gm44894	0.81	2.53	3.34	-1.64314
Gm43010	0.33	1.03	1.36	-1.64211
Snord15a	68.94	215.17	284.11	-1.64206
Alx3	0	0	0	#DIV/0!
Gm45762	0.42	1.31	1.73	-1.64111
Chrne	0	0	0	#DIV/0!
Gm13187	0.17	0.53	0.7	-1.64046
Gm43734	0.17	0.53	0.7	-1.64046
Ceacam16	0	0	0	#DIV/0!
Gm10576	3.43	10.69	14.12	-1.63998
Snora64	21.47	66.91	88.38	-1.6399
Ankrd53	0	0	0	#DIV/0!
Lrrc29	0.95	2.96	3.91	-1.6396
Rtp1	0.26	0.81	1.07	-1.63941
Phox2a	0.09	0.28	0.37	-1.63743
Haus4	0.27	0.84	1.11	-1.63743
Casc1	0.27	0.84	1.11	-1.63743
Gm15681	0.63	1.96	2.59	-1.63743
Gm43057	5.79	18.01	23.8	-1.63716
A530064N14Rik	1.74	5.41	7.15	-1.63654
Slc22a4	0.55	1.71	2.26	-1.63649
Lix1	0.55	1.71	2.26	-1.63649
BC034090	0.37	1.15	1.52	-1.63604
Gm19938	0.37	1.15	1.52	-1.63604
Chrna7	0.38	1.18	1.56	-1.63472
Gm15634	0.38	1.18	1.56	-1.63472
Gm37788	3.16	9.81	12.97	-1.63433
Gm42724	1.25	3.88	5.13	-1.63413
Hyal1	0.49	1.52	2.01	-1.63322
Gm5977	0.3	0.93	1.23	-1.63227
Gm45179	0.3	0.93	1.23	-1.63227
Platr28	0.1	0.31	0.41	-1.63227
Kcnc1	0.1	0.31	0.41	-1.63227
Gm15834	0.4	1.24	1.64	-1.63227
A530083I20Rik	0.2	0.62	0.82	-1.63227
2810428J06Rik	0.2	0.62	0.82	-1.63227
Gm42488	0.1	0.31	0.41	-1.63227
Gm37443	0.41	1.27	1.68	-1.63113
Oc90	0	0	0	#DIV/0!
Gm44916	0.32	0.99	1.31	-1.62936
Ces2g	0.22	0.68	0.9	-1.62803
Gm19325	0.22	0.68	0.9	-1.62803
Gm42993	1.58	4.88	6.46	-1.62696
Olfr613	3.96	12.23	16.19	-1.62685
Lum	0.34	1.05	1.39	-1.62678
Gm26901	0.34	1.05	1.39	-1.62678
Slc5a7	0.46	1.42	1.88	-1.62619
Gm12852	0.46	1.42	1.88	-1.62619
Gm10417	0.23	0.71	0.94	-1.62619
Fgf13	0.35	1.08	1.43	-1.6256
Edil3	0.35	1.08	1.43	-1.6256
Olfr90	4.81	14.84	19.65	-1.62538
Gm37000	0.47	1.45	1.92	-1.62532
Gm37137	0.36	1.11	1.47	-1.62449
Dlgap2	0.12	0.37	0.49	-1.62449
Cpne5	0.66	2.03	2.69	-1.62094
Sv2c	0.53	1.63	2.16	-1.62081
4930525G20Rik	0.27	0.83	1.1	-1.62015
Gm42629	2.32	7.13	9.45	-1.61978
Strip2	0.41	1.26	1.67	-1.61973
Gm37499	0.14	0.43	0.57	-1.61891
Pycr1	2.55	7.83	10.38	-1.61852
Fstl5	0.57	1.75	2.32	-1.61832
Gm22993	10.8	33.13	43.93	-1.61711
Gm45251	0.15	0.46	0.61	-1.61667
Gm45223	1.07	3.28	4.35	-1.61609
Dkk3	0.48	1.47	1.95	-1.61471
Trim6	0.48	1.47	1.95	-1.61471
Gm42996	1	3.06	4.06	-1.61353
Nipsnap3a	0	0	0	#DIV/0!
Olfr149	0.34	1.04	1.38	-1.61298
Gm15246	0.34	1.04	1.38	-1.61298
Gm44271	2.24	6.85	9.09	-1.61261
Gm43272	0.54	1.65	2.19	-1.61143
2210412B16Rik	0.38	1.16	1.54	-1.61005
Prodh2	0.2	0.61	0.81	-1.60881
Gm42910	0.21	0.64	0.85	-1.60768
Gm26547	5.68	17.3	22.98	-1.60681
Gm15965	0.68	2.07	2.75	-1.60602
Hpn	0.69	2.1	2.79	-1.60572
Acvr1c	1.2	3.65	4.85	-1.60486
4930412L05Rik	0.25	0.76	1.01	-1.60407
Gm37314	0.26	0.79	1.05	-1.60334
Gm11753	0.54	1.64	2.18	-1.60266
Epha4	0.55	1.67	2.22	-1.60234
Gm42445	18.17	55.09	73.26	-1.60023
Gm43885	2.43	7.36	9.79	-1.59875
Gm13589	0.73	2.21	2.94	-1.59808
Gm22692	69.56	210.41	279.97	-1.59687
Gm38043	0.41	1.24	1.65	-1.59664
Gm43317	0.46	1.39	1.85	-1.59538
Gm15941	1.45	4.38	5.83	-1.59488
Gm23638	139.98	422.2	562.18	-1.59271
Gm37536	0.68	2.05	2.73	-1.59202
Gzmf	0	0	0	#DIV/0!
Gzmn	0	0	0	#DIV/0!
Lncpint	13.27	40	53.27	-1.59183
Gm38356	179.76	541.84	721.6	-1.59179
Gm45105	25.46	76.72	102.18	-1.59137
Gm43482	0.76	2.29	3.05	-1.59128
Gm44904	20.71	62.4	83.11	-1.59122
Sema6a	0.81	2.44	3.25	-1.59089
Gm42991	1.72	5.18	6.9	-1.59054
Gm26493	77.71	233.9	311.61	-1.58972
Dyrk1b	2.71	8.14	10.85	-1.58674
Gm42519	45.66	137.14	182.8	-1.58665
Igf1	0.22	0.66	0.88	-1.58496
Crhbp	0.13	0.39	0.52	-1.58496
Ccdc80	0.5	1.5	2	-1.58496
Khdrbs2	0.21	0.63	0.84	-1.58496
Dusp2	0.15	0.45	0.6	-1.58496
Aldh1l1	0.11	0.33	0.44	-1.58496
Slc6a11	0.03	0.09	0.12	-1.58496
Btk	0.11	0.33	0.44	-1.58496
Egr2	0.03	0.09	0.12	-1.58496
Lrrc17	0.06	0.18	0.24	-1.58496
Gpr150	0.03	0.09	0.12	-1.58496
Pnoc	0.03	0.09	0.12	-1.58496
Gata5	0	0	0	#DIV/0!
Gsg1l	0.03	0.09	0.12	-1.58496
Nat8l	0.03	0.09	0.12	-1.58496
Selplg	0.36	1.08	1.44	-1.58496
Olfr95	0.03	0.09	0.12	-1.58496
Nlrc3	0.41	1.23	1.64	-1.58496
Awat1	0	0	0	#DIV/0!
Olfr1124	0.06	0.18	0.24	-1.58496
9430025C20Rik	0.03	0.09	0.12	-1.58496
Gm12689	0.11	0.33	0.44	-1.58496
Ahnak2	0.31	0.93	1.24	-1.58496
Gm15389	0.13	0.39	0.52	-1.58496
Phf11b	0.13	0.39	0.52	-1.58496
Gm26629	0.03	0.09	0.12	-1.58496
Gm26892	0.09	0.27	0.36	-1.58496
Gm26637	0.09	0.27	0.36	-1.58496
Gm26869	0.29	0.87	1.16	-1.58496
Platr1	0.12	0.36	0.48	-1.58496
Gm6209	0.24	0.72	0.96	-1.58496
Gm38146	0.57	1.71	2.28	-1.58496
Gm37613	1.04	3.12	4.16	-1.58496
Gm43665	0.47	1.41	1.88	-1.58496
Gm42899	0.03	0.09	0.12	-1.58496
Gm42481	0.03	0.09	0.12	-1.58496
Gm42681	0.77	2.31	3.08	-1.58496
Gm42737	0.24	0.72	0.96	-1.58496
C130083A15Rik	0.35	1.05	1.4	-1.58496
Abo	0	0	0	#DIV/0!
Olfr1245	0.03	0.09	0.12	-1.58496
Cd244	0.05	0.15	0.2	-1.58496
Thap8	0.05	0.15	0.2	-1.58496
Zpbp	0.14	0.42	0.56	-1.58496
Scara5	0.02	0.06	0.08	-1.58496
Guca1b	0.04	0.12	0.16	-1.58496
Slc6a20b	0.01	0.03	0.04	-1.58496
Slc15a1	0.02	0.06	0.08	-1.58496
Tmeff2	0.1	0.3	0.4	-1.58496
Clec12b	0.05	0.15	0.2	-1.58496
Gabrq	0.04	0.12	0.16	-1.58496
Grk1	0.02	0.06	0.08	-1.58496
Melk	0.02	0.06	0.08	-1.58496
Btbd16	0.07	0.21	0.28	-1.58496
Cbln3	0.05	0.15	0.2	-1.58496
Tlr8	0.2	0.6	0.8	-1.58496
Mdga1	0.05	0.15	0.2	-1.58496
Serinc4	0.05	0.15	0.2	-1.58496
Olfr49	0.01	0.03	0.04	-1.58496
Nyx	0.01	0.03	0.04	-1.58496
Fut2	0.02	0.06	0.08	-1.58496
Nrg2	0.05	0.15	0.2	-1.58496
D430041D05Rik	0.01	0.03	0.04	-1.58496
Gm10658	0.08	0.24	0.32	-1.58496
AI593442	0.01	0.03	0.04	-1.58496
Gm3020	0.04	0.12	0.16	-1.58496
Ulbp1	0.02	0.06	0.08	-1.58496
1700016C15Rik	0	0	0	#DIV/0!
Il17rb	0	0	0	#DIV/0!
Olfr129	0.05	0.15	0.2	-1.58496
8430419K02Rik	0.04	0.12	0.16	-1.58496
Cd101	0.02	0.06	0.08	-1.58496
Gm20628	0.23	0.69	0.92	-1.58496
Vmn2r44	0.05	0.15	0.2	-1.58496
Gm10409	0.04	0.12	0.16	-1.58496
A830009L08Rik	0.02	0.06	0.08	-1.58496
Gm10544	0.04	0.12	0.16	-1.58496
6330403N20Rik	0.02	0.06	0.08	-1.58496
Gm37924	0.02	0.06	0.08	-1.58496
Gm43728	0.1	0.3	0.4	-1.58496
Gm42552	0.01	0.03	0.04	-1.58496
5330426L24Rik	0.17	0.51	0.68	-1.58496
Gm43766	0.17	0.51	0.68	-1.58496
Gm43523	0.02	0.06	0.08	-1.58496
Gm44178	0.02	0.06	0.08	-1.58496
Gm44001	0.02	0.06	0.08	-1.58496
Gm44260	0.1	0.3	0.4	-1.58496
A930030B08Rik	0.05	0.15	0.2	-1.58496
Gm44907	0.04	0.12	0.16	-1.58496
Gm45694	0.04	0.12	0.16	-1.58496
Olfr1246	0.01	0.03	0.04	-1.58496
C1s1	1.02	3.05	4.07	-1.58024
Gm37077	0.96	2.87	3.83	-1.57994
Rgs2	16.07	48.02	64.09	-1.57927
Atp1b4	0	0	0	#DIV/0!
Gm38024	0.74	2.21	2.95	-1.57845
D130007C19Rik	0.69	2.06	2.75	-1.57798
Gm26905	79.73	237.99	317.72	-1.57771
Zan	1.74	5.19	6.93	-1.57665
Gm45293	0.58	1.73	2.31	-1.57665
Nav3	1.15	3.43	4.58	-1.57657
Gm10025	10.73	31.98	42.71	-1.57552
Gm42849	0.81	2.41	3.22	-1.57304
Hecw2	1.19	3.54	4.73	-1.57279
Gm44888	0.39	1.16	1.55	-1.57258
Rhebl1	0.35	1.04	1.39	-1.57116
Cxcr2	0.65	1.93	2.58	-1.57009
Gm12161	0.64	1.9	2.54	-1.56986
Shcbp1	0.31	0.92	1.23	-1.56937
Gm43637	0.3	0.89	1.19	-1.56884
Gm38147	0.59	1.75	2.34	-1.56857
Txnip	43.75	129.72	173.47	-1.56805
Cth	0.28	0.83	1.11	-1.56768
9130230L23Rik	0.27	0.8	1.07	-1.56704
Gm20449	0.27	0.8	1.07	-1.56704
Il19	0	0	0	#DIV/0!
Shank2	0.53	1.57	2.1	-1.5667
Gm14340	0.77	2.28	3.05	-1.5661
Il10	0	0	0	#DIV/0!
Sntb1	0.5	1.48	1.98	-1.5656
Gm12403	0.48	1.42	1.9	-1.56478
Efcc1	0.93	2.75	3.68	-1.56413
Wfdc2	0.23	0.68	0.91	-1.5639
D930032P07Rik	0.22	0.65	0.87	-1.56294
Zfhx4	0.43	1.27	1.7	-1.56242
Brca2	15.28	45.11	60.39	-1.5618
Nlrp14	0	0	0	#DIV/0!
Pcdh7	0.2	0.59	0.79	-1.56071
Igdcc4	0.6	1.77	2.37	-1.56071
Gm43469	0.2	0.59	0.79	-1.56071
Gm43677	0.2	0.59	0.79	-1.56071
Gm37589	0.96	2.83	3.79	-1.5597
Bub1b	0.19	0.56	0.75	-1.55943
Gm37342	0.75	2.21	2.96	-1.55908
Gm43200	0.74	2.18	2.92	-1.55873
Gm44044	3.13	9.22	12.35	-1.5586
Gm37531	0.36	1.06	1.42	-1.558
Gm37212	0.18	0.53	0.71	-1.558
Gm37255	0.18	0.53	0.71	-1.558
E130102H24Rik	3.41	10.04	13.45	-1.55792
Gm37206	2.68	7.89	10.57	-1.55779
Pom121l2	0	0	0	#DIV/0!
Pou6f1	1.4	4.12	5.52	-1.55722
Syn3	0.86	2.53	3.39	-1.55673
Svs4	0	0	0	#DIV/0!
Svs6	0	0	0	#DIV/0!
L1cam	1.7	5	6.7	-1.55639
Svs3a	0	0	0	#DIV/0!
Svs5	0	0	0	#DIV/0!
D930048G16Rik	0.33	0.97	1.3	-1.55552
B130034C11Rik	0.49	1.44	1.93	-1.55522
Ccdc70	0	0	0	#DIV/0!
Gm38376	0.31	0.91	1.22	-1.5536
Prl5a1	0	0	0	#DIV/0!
Dpp10	2.97	8.71	11.68	-1.55221
Gm15739	2.34	6.86	9.2	-1.5517
Gm44068	0.43	1.26	1.69	-1.55102
Gm37718	0.42	1.23	1.65	-1.5502
Chrnb4	0.14	0.41	0.55	-1.5502
Ces2f	0.14	0.41	0.55	-1.5502
Cers1	0.28	0.82	1.1	-1.5502
Gm9353	0.14	0.41	0.55	-1.5502
Gm44453	17.77	52.04	69.81	-1.55018
Gm42767	0.41	1.2	1.61	-1.54934
Asb11	1.48	4.33	5.81	-1.54877
Gsdma2	0	0	0	#DIV/0!
D5Ertd615e	0.79	2.31	3.1	-1.54797
Zfp811	0.13	0.38	0.51	-1.54749
Acvr2b	2.08	6.08	8.16	-1.54749
4930432B10Rik	0.13	0.38	0.51	-1.54749
Gm19040	0.13	0.38	0.51	-1.54749
C230085N15Rik	0.25	0.73	0.98	-1.54597
Tnnc2	0	0	0	#DIV/0!
Gm45853	0.62	1.81	2.43	-1.54565
Adgrg3	0.84	2.45	3.29	-1.54432
Spint4	0	0	0	#DIV/0!
Gm43430	0.48	1.4	1.88	-1.54432
Gm45786	0.12	0.35	0.47	-1.54432
1500002F19Rik	0.23	0.67	0.9	-1.54253
Gm38224	0.23	0.67	0.9	-1.54253
Unc13d	2.38	6.93	9.31	-1.54189
Svep1	0.11	0.32	0.43	-1.54057
Ccbe1	0.22	0.64	0.86	-1.54057
Gm14537	0.44	1.28	1.72	-1.54057
Gm28720	0.11	0.32	0.43	-1.54057
OR4P4	0.11	0.32	0.43	-1.54057
Gm38365	0.63	1.83	2.46	-1.53842
4930469K13Rik	2.14	6.21	8.35	-1.53698
Gm45891	0.61	1.77	2.38	-1.53687
Gm37269	0.3	0.87	1.17	-1.53605
Fanca	0.2	0.58	0.78	-1.53605
Gm45906	0.49	1.42	1.91	-1.53504
Gm43876	0.97	2.81	3.78	-1.53451
Olfr204	1.13	3.27	4.4	-1.53297
Gm45084	0.75	2.17	2.92	-1.53273
Gm37204	3.51	10.14	13.65	-1.53051
Prph	1.35	3.9	5.25	-1.53051
Slc27a2	0.52	1.5	2.02	-1.52838
Gbp3	0.78	2.25	3.03	-1.52838
Gm42755	0.43	1.24	1.67	-1.52793
Gm38067	0.77	2.22	2.99	-1.52763
Kcnc4	0.17	0.49	0.66	-1.52725
Gm37962	0.17	0.49	0.66	-1.52725
Gm37033	1.5	4.32	5.82	-1.52607
Gm43149	0.25	0.72	0.97	-1.52607
Gm31749	0.58	1.67	2.25	-1.52572
Olfr1307	4.14	11.92	16.06	-1.52568
Itgb7	0.08	0.23	0.31	-1.52356
Fcmr	0.16	0.46	0.62	-1.52356
Gm5380	0.16	0.46	0.62	-1.52356
A830019P07Rik	0.16	0.46	0.62	-1.52356
Gm37521	0.48	1.38	1.86	-1.52356
Gm43162	0.32	0.92	1.24	-1.52356
Olfr1028	1.89	5.43	7.32	-1.52257
Gm27316	0.63	1.81	2.44	-1.52257
Gm42436	0.63	1.81	2.44	-1.52257
Gm43663	10.48	30.09	40.57	-1.52165
Pik3ip1	2.53	7.26	9.79	-1.52083
Astn1	0.38	1.09	1.47	-1.52026
Gm42455	0.38	1.09	1.47	-1.52026
Gm43923	0.15	0.43	0.58	-1.51937
Gm43190	22.59	64.69	87.28	-1.51786
Trp53tg5	0	0	0	#DIV/0!
Gm5771	0.22	0.63	0.85	-1.51785
Gm43887	0.95	2.72	3.67	-1.51761
Gm43373	0.29	0.83	1.12	-1.51706
Eppin	0	0	0	#DIV/0!
Gm42900	1.15	3.29	4.44	-1.51645
Olfr1167	0.5	1.43	1.93	-1.51602
Gm43018	1.9	5.43	7.33	-1.51495
Prlhr	0.14	0.4	0.54	-1.51457
Olfr981	0.28	0.8	1.08	-1.51457
Kcna3	0.07	0.2	0.27	-1.51457
Omd	0.07	0.2	0.27	-1.51457
Cntnap5a	0.07	0.2	0.27	-1.51457
Olfr859	0.07	0.2	0.27	-1.51457
Gm37773	0.07	0.2	0.27	-1.51457
Gm43503	0.14	0.4	0.54	-1.51457
Gm42772	0.07	0.2	0.27	-1.51457
Gm43898	0.96	2.74	3.7	-1.51307
Gm45809	0.48	1.37	1.85	-1.51307
Gm24616	40.32	115.07	155.39	-1.51294
Gm43417	0.27	0.77	1.04	-1.5119
Gm14824	1	2.85	3.85	-1.51096
Ackr1	0.2	0.57	0.77	-1.51096
Evc2	0.2	0.57	0.77	-1.51096
Hspb9	0	0	0	#DIV/0!
Dtnbos	2.03	5.78	7.81	-1.50959
Gm14411	0.58	1.65	2.23	-1.50834
Gm43740	1.22	3.47	4.69	-1.50805
5530401A14Rik	0.38	1.08	1.46	-1.50696
A230103L15Rik	0.19	0.54	0.73	-1.50696
Gm26686	1.19	3.38	4.57	-1.50606
Prl3c1	0	0	0	#DIV/0!
C030017G13Rik	2.79	7.92	10.71	-1.50524
Ago4	0.99	2.81	3.8	-1.50507
Gm43961	0.86	2.44	3.3	-1.50447
Snora15	20.33	57.67	78	-1.50421
Gm38257	0.55	1.56	2.11	-1.50404
Tns4	0.06	0.17	0.23	-1.5025
Smoc2	0.12	0.34	0.46	-1.5025
Kcnq5	0.18	0.51	0.69	-1.5025
Mmp17	0.06	0.17	0.23	-1.5025
Recql4	0.12	0.34	0.46	-1.5025
1700028J19Rik	0.06	0.17	0.23	-1.5025
Sprn	0.12	0.34	0.46	-1.5025
Kcnt2	0.06	0.17	0.23	-1.5025
A330041J22Rik	0.12	0.34	0.46	-1.5025
Gm27048	0.06	0.17	0.23	-1.5025
Gm38230	0.06	0.17	0.23	-1.5025
Gm42503	0.18	0.51	0.69	-1.5025
Gm20768	0.18	0.51	0.69	-1.5025
Gm44086	0.12	0.34	0.46	-1.5025
Pole	0.54	1.53	2.07	-1.5025
Gm9894	0.3	0.85	1.15	-1.5025
Cks2	0.6	1.7	2.3	-1.5025
4930528D03Rik	0.3	0.85	1.15	-1.5025
Gm15429	1.9	5.38	7.28	-1.50161
Gm44974	0.94	2.66	3.6	-1.50069
Hmgcs2	0.41	1.16	1.57	-1.50043
Gm22767	13.2	37.33	50.53	-1.4998
Cntnap2	20.07	56.75	76.82	-1.49958
Il15	0.23	0.65	0.88	-1.49881
Cpne7	0.23	0.65	0.88	-1.49881
Prl8a2	0	0	0	#DIV/0!
Tbx5	0	0	0	#DIV/0!
Gm43201	0.57	1.61	2.18	-1.49803
Gm44423	0.34	0.96	1.3	-1.4975
Tyr	0.28	0.79	1.07	-1.49643
Nupr1	8.75	24.68	33.43	-1.49599
Gm37761	0.72	2.03	2.75	-1.49541
Phf2os1	0.94	2.65	3.59	-1.49526
Ctsk	0.33	0.93	1.26	-1.49476
Oas3	0.11	0.31	0.42	-1.49476
Il12rb2	0	0	0	#DIV/0!
D930020B18Rik	0.33	0.93	1.26	-1.49476
Gm37675	0.38	1.07	1.45	-1.49354
Gm15481	0.43	1.21	1.64	-1.4926
Gm37750	17.97	50.56	68.53	-1.49241
Tmem145	1.12	3.15	4.27	-1.49185
Slc12a5	1.22	3.43	4.65	-1.49133
A330044P14Rik	1.58	4.44	6.02	-1.49064
Fam198b	0.21	0.59	0.8	-1.49033
Gm29358	0.21	0.59	0.8	-1.49033
Gm29112	0.21	0.59	0.8	-1.49033
Gm42857	36.87	103.56	140.43	-1.48995
Ctcfl	0.73	2.05	2.78	-1.48966
Tspan32	0.05	0.14	0.19	-1.48543
Trh	0.05	0.14	0.19	-1.48543
Serpind1	0.1	0.28	0.38	-1.48543
Efhb	0.05	0.14	0.19	-1.48543
Mcm10	0.15	0.42	0.57	-1.48543
Chrna1	0.1	0.28	0.38	-1.48543
Cdkn3	0.1	0.28	0.38	-1.48543
2600006K01Rik	0.05	0.14	0.19	-1.48543
Tmem74b	0.05	0.14	0.19	-1.48543
Olfr1173	0.25	0.7	0.95	-1.48543
Gm9105	0.05	0.14	0.19	-1.48543
Gm12904	0.05	0.14	0.19	-1.48543
Gm13562	0.3	0.84	1.14	-1.48543
Gm7701	0.2	0.56	0.76	-1.48543
Gm37846	0.35	0.98	1.33	-1.48543
Gm37315	0.3	0.84	1.14	-1.48543
5330439B14Rik	0.1	0.28	0.38	-1.48543
1700125H20Rik	0	0	0	#DIV/0!
Gm38082	0.3	0.84	1.14	-1.48543
Wnt9b	0	0	0	#DIV/0!
Gm43859	0.05	0.14	0.19	-1.48543
Gm43693	0.3	0.84	1.14	-1.48543
Gm45114	0.05	0.14	0.19	-1.48543
Pdia2	12.78	35.75	48.53	-1.48406
Slc22a21	0.64	1.79	2.43	-1.48382
Gm44791	2.74	7.66	10.4	-1.48317
Tyro3	0.39	1.09	1.48	-1.48278
Cyp4x1	0.78	2.18	2.96	-1.48278
Gm13236	1.17	3.27	4.44	-1.48278
Gm44997	0.39	1.09	1.48	-1.48278
Gm43830	15.31	42.72	58.03	-1.48044
Gm44610	0.62	1.73	2.35	-1.48043
AU021092	0.75	2.09	2.84	-1.47854
AU020206	0.7	1.95	2.65	-1.47805
Gm37205	0.28	0.78	1.06	-1.47805
Angptl7	8.35	23.26	31.61	-1.478
Entpd2	0.37	1.03	1.4	-1.47705
Gm38243	1.11	3.09	4.2	-1.47705
Hm629797	0.23	0.64	0.87	-1.47644
Gm37478	0.23	0.64	0.87	-1.47644
Gm15535	2.62	7.29	9.91	-1.47635
Glra2	0	0	0	#DIV/0!
Gm6480	4.29	11.93	16.22	-1.47554
Gm7061	0.41	1.14	1.55	-1.47534
Mlph	1.54	4.28	5.82	-1.47468
Mgp	10.87	30.2	41.07	-1.4742
Mmp20	0	0	0	#DIV/0!
Nr2f1	0.09	0.25	0.34	-1.47393
4930563E18Rik	0.09	0.25	0.34	-1.47393
5830444F18Rik	0.18	0.5	0.68	-1.47393
Gm44750	0.09	0.25	0.34	-1.47393
Ccsap	0.49	1.36	1.85	-1.47275
Tcaf3	0	0	0	#DIV/0!
Ttc25	0.4	1.11	1.51	-1.47249
Col12a1	0.22	0.61	0.83	-1.47131
Gm44292	0.44	1.22	1.66	-1.47131
Gm42798	0.57	1.58	2.15	-1.47089
Gm43658	0.61	1.69	2.3	-1.47014
Rnf122	0.65	1.8	2.45	-1.46949
Gm26947	0.39	1.08	1.47	-1.46949
Gm15644	3.61	9.99	13.6	-1.46849
Gm3839	1.24	3.43	4.67	-1.46787
Apba2	0.17	0.47	0.64	-1.46713
Cpsf4l	0	0	0	#DIV/0!
F630040K05Rik	0.34	0.94	1.28	-1.46713
Gm26843	0.17	0.47	0.64	-1.46713
Gas2l3	0.38	1.05	1.43	-1.46632
Gm4117	0.8	2.21	3.01	-1.46597
Gm37244	1.81	5	6.81	-1.46594
Gm13075	0.84	2.32	3.16	-1.46566
Gm38034	1.47	4.06	5.53	-1.46566
Gm43258	0.42	1.16	1.58	-1.46566
Gm17893	0.84	2.32	3.16	-1.46566
Slc35g3	0	0	0	#DIV/0!
Dcdc5	2.05	5.66	7.71	-1.46518
Olfr177	0.25	0.69	0.94	-1.46467
Gm15708	0.25	0.69	0.94	-1.46467
Gm43813	0.58	1.6	2.18	-1.46395
Cachd1	0.33	0.91	1.24	-1.4634
Gm42863	5.3	14.61	19.91	-1.46289
Gm44715	2.66	7.33	9.99	-1.46239
Rasal3	0.89	2.45	3.34	-1.4609
Gm21833	2.87	7.9	10.77	-1.4608
Epor	0.04	0.11	0.15	-1.45943
[truncated: 43,945 more rows]

## Sheet: S3WT dbdb vs S3WT dbm
	S3WT_dbdb	S3WT_dbm	Sum	log2(S3WT_dbdb/S3WT_dbm)
Gm26461	0.12	17.77	17.89	-7.21027
Pbsn	0	0	0	#DIV/0!
Mapk15	0.12	8.85	8.97	-6.20457
Car15	0.27	18.44	18.71	-6.09374
Fam151a	1.6	102.2	103.8	-5.99718
Gm44850	0.17	10.84	11.01	-5.99469
Tmc5	0.07	4	4.07	-5.8365
Dpysl5	0.04	2.2	2.24	-5.78136
Trpm5	0.81	42.87	43.68	-5.7259
Rbp7	0.43	18.93	19.36	-5.46019
Gad1	1.47	62.92	64.39	-5.41963
4930431F12Rik	0.12	5.1	5.22	-5.40939
Tbx4	0	0	0	#DIV/0!
Zfy2	0	0	0	#DIV/0!
Gm27592	9.85	406.79	416.64	-5.36802
Wnt3	0	0	0	#DIV/0!
Zfp969	0.08	3.23	3.31	-5.33539
Npas3	0.07	2.75	2.82	-5.29593
5830417I10Rik	0.19	7.05	7.24	-5.21355
Fam109a	0.09	3.15	3.24	-5.12928
2010109I03Rik	0.07	2.39	2.46	-5.09351
Rasd1	0.14	4.65	4.79	-5.05373
Otof	0.03	0.99	1.02	-5.04439
Gm38077	0.07	2.27	2.34	-5.01919
Itgb2l	0	0	0	#DIV/0!
Tmem147os	0.18	5.81	5.99	-5.01247
Olfr1033	0.1	3.21	3.31	-5.0045
Cox6a2	1.14	36.33	37.47	-4.99406
Dnmt3b	0.11	3.48	3.59	-4.98351
Fgf23	0	0	0	#DIV/0!
Fgf6	0	0	0	#DIV/0!
Kcng3	0.19	5.8	5.99	-4.93198
Tdrd6	0.06	1.82	1.88	-4.92283
Hmgb2	0.1	2.99	3.09	-4.90207
Hs3st6	0.19	5.66	5.85	-4.89673
Gm16759	0.05	1.36	1.41	-4.76553
Edil3	0.04	1.08	1.12	-4.75489
Kdm5d	0.11	2.93	3.04	-4.73533
Erdr1	0.98	25.06	26.04	-4.67646
Vwa5b1	0.14	3.57	3.71	-4.67243
Gm43882	0.19	4.82	5.01	-4.66496
Lhx2	0	0	0	#DIV/0!
Tgtp1	0.1	2.52	2.62	-4.65535
Slc2a2	9.74	240.62	250.36	-4.62669
Gm15681	0.08	1.96	2.04	-4.61471
Miat	0.02	0.48	0.5	-4.58496
Gm44745	0.08	1.92	2	-4.58496
Pcsk9	0.36	8.36	8.72	-4.53743
Cldn34c1	0.06	1.39	1.45	-4.53398
Gm25394	49.38	1069.78	1119.16	-4.43724
2410021H03Rik	0.33	7.04	7.37	-4.41504
Gm13563	0.29	6.12	6.41	-4.39941
Gm45635	0.1	2.08	2.18	-4.37851
Gm43483	0.07	1.44	1.51	-4.36257
Gm45847	0.37	7.54	7.91	-4.34897
Siah1b	0.13	2.59	2.72	-4.31637
Gm38312	0.25	4.86	5.11	-4.28096
Gm37706	0.15	2.9	3.05	-4.27302
Gm43590	3.09	58.99	62.08	-4.25479
Gm16299	0.08	1.52	1.6	-4.24793
Oprl1	0.07	1.33	1.4	-4.24793
Kcnh3	0.06	1.14	1.2	-4.24793
Agbl4	0.37	6.99	7.36	-4.2397
Scube1	0.05	0.94	0.99	-4.23266
Gm43869	0.48	8.95	9.43	-4.22078
Pard6g	0.14	2.61	2.75	-4.22055
Gm42443	0.2	3.72	3.92	-4.21723
Gm3052	0.29	5.37	5.66	-4.2108
Abcd2	0.04	0.74	0.78	-4.20945
Olfr1381	0.04	0.74	0.78	-4.20945
Wap	0	0	0	#DIV/0!
Tmem215	2.87	53.01	55.88	-4.20714
Reep1	0.06	1.1	1.16	-4.1964
Nnat	1.14	20.85	21.99	-4.19294
Gm42972	0.07	1.28	1.35	-4.19265
Gm20517	0.08	1.46	1.54	-4.18982
Gdap10	0.08	1.46	1.54	-4.18982
Uty	0.34	6.14	6.48	-4.17463
Myo3a	0.14	2.52	2.66	-4.16993
Gm17066	0.52	9.28	9.8	-4.15754
Gm44863	0.16	2.85	3.01	-4.15482
Gabrg3	0.04	0.71	0.75	-4.14975
Myf5	0	0	0	#DIV/0!
Gm42715	0.1	1.75	1.85	-4.12928
Gm43300	0.21	3.62	3.83	-4.10753
F830112A20Rik	0.06	1.03	1.09	-4.10154
Carmil3	1.19	20.39	21.58	-4.09883
Gm37060	0.09	1.54	1.63	-4.09686
Rangrf	0.3	5.13	5.43	-4.09592
4930570G19Rik	0.21	3.58	3.79	-4.0915
Gipr	2.64	44.18	46.82	-4.06478
Gm37459	0.98	16.32	17.3	-4.05772
Cbx2	0.06	0.99	1.05	-4.04439
Insrr	6.28	102.2	108.48	-4.02449
Gtpbp6	0.66	10.64	11.3	-4.01089
Kcnf1	0.22	3.54	3.76	-4.00817
Gm42442	0.21	3.34	3.55	-3.99139
Bbs10	0.16	2.52	2.68	-3.97728
Gm26079	24.69	388.22	412.91	-3.97488
Paupar	0.15	2.34	2.49	-3.96347
Gm26547	1.11	17.3	18.41	-3.96214
Slc30a8	24.45	377.74	402.19	-3.94949
Cnr1	0.14	2.15	2.29	-3.94084
Gm29036	0.28	4.28	4.56	-3.93411
Gm4791	0.46	7.01	7.47	-3.92971
Gpr173	0.09	1.37	1.46	-3.92811
Vmn2r88	0	0	0	#DIV/0!
Grm6	0	0	0	#DIV/0!
Mzf1	0.05	0.76	0.81	-3.926
Gm43883	0.06	0.91	0.97	-3.92283
AW822252	0.1	1.51	1.61	-3.91648
Tbxa2r	0.13	1.94	2.07	-3.89947
Nav3	0.23	3.43	3.66	-3.8985
Gm37091	0.76	11.28	12.04	-3.89162
Cda	0.35	5.17	5.52	-3.88474
Gm28791	0.12	1.77	1.89	-3.88264
Gm43099	0.08	1.18	1.26	-3.88264
Tcl1b5	0	0	0	#DIV/0!
Pik3r6	0.07	1.03	1.1	-3.87915
Gm11398	0.21	3.07	3.28	-3.86978
Snord17	180.77	2639.53	2820.3	-3.86805
C920009B18Rik	0.05	0.73	0.78	-3.8679
Dnmt3l	0	0	0	#DIV/0!
Aire	0	0	0	#DIV/0!
C230085N15Rik	0.05	0.73	0.78	-3.8679
Igfals	0.62	9.04	9.66	-3.86598
Gm45293	0.12	1.73	1.85	-3.84967
Gm44845	1.24	17.67	18.91	-3.83289
Padi2	0.09	1.28	1.37	-3.83007
Wdr78	0.13	1.84	1.97	-3.82312
Ulk4	0.21	2.97	3.18	-3.822
Kcnh5	0.16	2.25	2.41	-3.81378
Gm42843	0.12	1.68	1.8	-3.80735
Paqr8	0.12	1.67	1.79	-3.79874
A930004D18Rik	0.07	0.97	1.04	-3.79256
Gm15965	0.15	2.07	2.22	-3.7866
9330162012Rik	0.11	1.51	1.62	-3.77897
Dock3	0.11	1.5	1.61	-3.76939
Gm42455	0.08	1.09	1.17	-3.76818
Smpd2	1.08	14.71	15.79	-3.76769
Gm10687	0.85	11.48	12.33	-3.75552
Kif14	0.02	0.27	0.29	-3.75489
Gm37321	0.35	4.71	5.06	-3.7503
Gm26871	0.07	0.94	1.01	-3.74723
Rims3	2.62	35.17	37.79	-3.74671
Dlgap1	0.88	11.78	12.66	-3.74269
Gm37675	0.08	1.07	1.15	-3.74147
Srl	0.06	0.8	0.86	-3.73697
Il4	0	0	0	#DIV/0!
Aifm3	0.08	1.06	1.14	-3.72792
Gm37023	0.09	1.19	1.28	-3.72489
Spag5	0.11	1.45	1.56	-3.72048
Dbh	0	0	0	#DIV/0!
Gm37913	0.17	2.23	2.4	-3.71344
Nacad	0.09	1.18	1.27	-3.71272
Vpreb3	0	0	0	#DIV/0!
4633401B06Rik	0.22	2.87	3.09	-3.70548
Gm16386	0.16	2.08	2.24	-3.70044
Gm37551	0.07	0.91	0.98	-3.70044
Hoxa10	0	0	0	#DIV/0!
Cntnap2	4.37	56.75	61.12	-3.69892
D430019H16Rik	0.22	2.85	3.07	-3.69539
Lrrc36	0.31	4.01	4.32	-3.69326
Rnf186	0.37	4.77	5.14	-3.68839
Robo2	6.04	77.44	83.48	-3.68046
Grem2	0.11	1.41	1.52	-3.68012
Mafa	6.3	80.57	86.87	-3.67682
Gm24265	569.2	7258.55	7827.75	-3.67267
Icam4	0	0	0	#DIV/0!
Olfr1209	0.04	0.51	0.55	-3.67243
Col9a2	0.07	0.89	0.96	-3.66838
Zbtb11os1	0.17	2.16	2.33	-3.66742
Cpne5	0.16	2.03	2.19	-3.66534
Ltbp1	3.31	41.97	45.28	-3.66446
S100a5	0	0	0	#DIV/0!
A230004M16Rik	0.32	4.02	4.34	-3.65105
Gm43254	0.09	1.13	1.22	-3.65025
Sspo	0.06	0.75	0.81	-3.64386
Cfap54	0.23	2.87	3.1	-3.64134
Nfkbid	0.11	1.37	1.48	-3.6386
Hspa12a	0.69	8.56	9.25	-3.63294
Mybl2	0.06	0.74	0.8	-3.62449
Baiap3	6.1	75.06	81.16	-3.62116
Olfr893	0.14	1.72	1.86	-3.61891
Fras1	0.77	9.45	10.22	-3.61738
Shisa7	0.04	0.49	0.53	-3.61471
Gm15739	0.56	6.86	7.42	-3.61471
C1ql4	0	0	0	#DIV/0!
Atp8a2	0.7	8.56	9.26	-3.61218
Rab43	0.59	7.19	7.78	-3.6072
Slc13a2	0	0	0	#DIV/0!
Naprt	0.12	1.46	1.58	-3.60486
Gm42969	0.06	0.73	0.79	-3.60486
Sebox	0	0	0	#DIV/0!
Gm8189	0.32	3.89	4.21	-3.60363
Ttc28	1.29	15.68	16.97	-3.60348
E130317F20Rik	0.2	2.43	2.63	-3.60288
Gm42974	0.08	0.97	1.05	-3.59991
Ctcfl	0.17	2.05	2.22	-3.59202
Gm43188	0.5	6.01	6.51	-3.58736
F730016J06Rik	0.06	0.72	0.78	-3.58496
Gm20236	0.02	0.24	0.26	-3.58496
Gm37094	0.02	0.24	0.26	-3.58496
Gm43594	0.06	0.72	0.78	-3.58496
C78859	0.07	0.84	0.91	-3.58496
Pou6f2	0.36	4.31	4.67	-3.58162
Ftcd	0	0	0	#DIV/0!
Sytl4	8.88	105.9	114.78	-3.576
Gm43373	0.07	0.83	0.9	-3.56768
Gm10417	0.06	0.71	0.77	-3.56478
Tnfrsf14	0.46	5.44	5.9	-3.5639
Oas1h	0	0	0	#DIV/0!
Kbtbd11	0.15	1.77	1.92	-3.56071
Chrna7	0.1	1.18	1.28	-3.56071
Gm42991	0.44	5.18	5.62	-3.55738
Gm15644	0.85	9.99	10.84	-3.55495
F630040K05Rik	0.08	0.94	1.02	-3.55459
Gm42842	0.21	2.46	2.67	-3.5502
Gm43461	0.44	5.15	5.59	-3.549
Gm37244	0.43	5	5.43	-3.53952
Dnajc24	1.35	15.66	17.01	-3.53605
Gm45176	0.05	0.58	0.63	-3.53605
Elavl3	0.04	0.46	0.5	-3.52356
Clstn2	0.1	1.15	1.25	-3.52356
Rdh9	0.08	0.92	1	-3.52356
Gm43807	0.12	1.38	1.5	-3.52356
Gm43847	0.11	1.26	1.37	-3.51785
Gm42778	0.5	5.72	6.22	-3.51602
Gm24407	1004.47	11481.5	12485.9	-3.5148
D330023K18Rik	0.26	2.97	3.23	-3.51388
Pcx	2.38	27.09	29.47	-3.50873
Crhr1	0.09	1.02	1.11	-3.5025
Gm42996	0.27	3.06	3.33	-3.5025
1700112J16Rik	0.2	2.26	2.46	-3.49825
Gm37003	0.08	0.9	0.98	-3.49185
Ffar4	0.33	3.71	4.04	-3.49088
Gm43884	0.49	5.5	5.99	-3.48858
Cnn1	0	0	0	#DIV/0!
Adam1a	0.18	2.02	2.2	-3.48829
Gm22486	261.82	2931.78	3193.6	-3.48513
4833445I07Rik	0.27	3.01	3.28	-3.47873
Gm20605	0.35	3.89	4.24	-3.47434
Slc7a2	10.08	112	122.08	-3.47393
Fam221a	0.18	2	2.18	-3.47393
Tmem229b	2.99	33.17	36.16	-3.47166
Gm20696	0.51	5.64	6.15	-3.46713
Cryl1	0.96	10.6	11.56	-3.46489
Snora81	33.87	373.82	407.69	-3.46426
Gm25395	100.58	1110.01	1210.59	-3.46416
Dpp10	0.79	8.71	9.5	-3.46275
Gm44746	0.17	1.87	2.04	-3.45943
Pid1	0.86	9.42	10.28	-3.45332
St8sia1	0.3	3.27	3.57	-3.44626
Ccdc120	0.4	4.36	4.76	-3.44626
Olfr204	0.3	3.27	3.57	-3.44626
Scn1b	0.3	3.26	3.56	-3.44184
Lonrf1	0.21	2.28	2.49	-3.44057
Cpm	0.36	3.89	4.25	-3.4337
Ppp1r35	0.25	2.69	2.94	-3.42761
Adora2b	0.12	1.29	1.41	-3.42626
Gm37329	0.11	1.18	1.29	-3.42321
Pax9	0	0	0	#DIV/0!
Psd4	0.45	4.81	5.26	-3.41804
Nefh	0.16	1.71	1.87	-3.41785
Gm37478	0.06	0.64	0.7	-3.41504
Pcnx3	2.15	22.93	25.08	-3.41483
Dlx3	0	0	0	#DIV/0!
Gm16035	0.8	8.51	9.31	-3.41109
Gm43874	0.76	8.08	8.84	-3.41028
Gm43873	0.16	1.7	1.86	-3.40939
Ano9	0.21	2.23	2.44	-3.40858
Fnip2	2.98	31.62	34.6	-3.40745
Olfr250	0.05	0.53	0.58	-3.40599
Tmem125	0.12	1.27	1.39	-3.40372
Icam2	0.18	1.9	2.08	-3.39993
Gm43011	0.09	0.95	1.04	-3.39993
2310001H17Rik	0.11	1.16	1.27	-3.39855
Gm20682	0.06	0.63	0.69	-3.39232
Gm43872	0.88	9.21	10.09	-3.38763
Gm42888	0.24	2.51	2.75	-3.38658
Ugt8a	0.11	1.15	1.26	-3.38606
Olfr613	1.17	12.23	13.4	-3.38584
Trim67	0.05	0.52	0.57	-3.37851
Gm43875	0.26	2.7	2.96	-3.37638
Ldhb	1.13	11.73	12.86	-3.37581
6720489N17Rik	0.08	0.83	0.91	-3.37504
Tdo2	0.06	0.62	0.68	-3.36923
C230062I16Rik	0.09	0.93	1.02	-3.36923
Hoxc13	0	0	0	#DIV/0!
Hoxc11	0	0	0	#DIV/0!
Hoxc8	0	0	0	#DIV/0!
Hoxc6	0	0	0	#DIV/0!
Mfsd3	0.1	1.03	1.13	-3.36457
Gjc2	0.1	1.03	1.13	-3.36457
Gm44187	0.34	3.5	3.84	-3.36375
Rcor2	0.22	2.26	2.48	-3.36075
Flrt1	0.53	5.44	5.97	-3.35954
Ces2f	0.04	0.41	0.45	-3.35755
Gm38220	0.16	1.64	1.8	-3.35755
Alox8	0.13	1.33	1.46	-3.35484
Mlph	0.42	4.28	4.7	-3.34915
Msln	0.82	8.35	9.17	-3.34808
Lef1	0.06	0.61	0.67	-3.34577
Tcp11	0.26	2.64	2.9	-3.34395
Dyrk3	0.4	4.06	4.46	-3.34341
Rad9a	0.21	2.13	2.34	-3.34239
Gm25939	153.59	1552.54	1706.13	-3.33747
Fosb	0.55	5.55	6.1	-3.33498
Gm37701	12.67	127.81	140.48	-3.33451
Gm37800	0.39	3.93	4.32	-3.33298
Gm43018	0.54	5.43	5.97	-3.32992
Maob	2.76	27.68	30.44	-3.3261
Ptpru	0.99	9.91	10.9	-3.32338
Slc27a2	0.15	1.5	1.65	-3.32193
Xpnpep2	0.01	0.1	0.11	-3.32193
Cntnap5a	0.02	0.2	0.22	-3.32193
Olfr676	0.09	0.9	0.99	-3.32193
Gm36931	0.04	0.4	0.44	-3.32193
Dsg4	0	0	0	#DIV/0!
Evx2	0	0	0	#DIV/0!
Hoxd13	0	0	0	#DIV/0!
Hoxd12	0	0	0	#DIV/0!
Cacna2d3	0.06	0.6	0.66	-3.32193
Gm20501	0.1	1	1.1	-3.32193
Gm44437	0.05	0.5	0.55	-3.32193
Gm44584	0.07	0.7	0.77	-3.32193
Gm16523	0.13	1.29	1.42	-3.31079
Hist1h4k	2.16	21.4	23.56	-3.30851
Gm37245	0.1	0.99	1.09	-3.30743
Cpa3	0	0	0	#DIV/0!
Gm24303	67.72	668.66	736.38	-3.30362
Csmd2	0.79	7.79	8.58	-3.3017
Gm20628	0.07	0.69	0.76	-3.30117
Coq8b	1.31	12.91	14.22	-3.30085
Sgcz	0.27	2.66	2.93	-3.30039
Ctnnbip1	0.56	5.51	6.07	-3.29855
2410004P03Rik	0.06	0.59	0.65	-3.29768
Gm43229	0.12	1.18	1.3	-3.29768
Gpt	0.25	2.45	2.7	-3.29278
Arx	0.35	3.43	3.78	-3.29278
Zfyve26	1.33	13.02	14.35	-3.29123
Gm27956	0.5	4.89	5.39	-3.28983
Map3k14	0.4	3.91	4.31	-3.2891
Gm8234	0.21	2.05	2.26	-3.28716
Ikzf4	0.25	2.44	2.69	-3.28688
Fancc	0.45	4.39	4.84	-3.28622
Gm43668	0.12	1.17	1.29	-3.2854
Gm42989	0.28	2.72	3	-3.28011
Npas1	0	0	0	#DIV/0!
Gm43187	0.54	5.23	5.77	-3.27578
4833420G17Rik	0.5	4.84	5.34	-3.27501
Cdk20	0.29	2.8	3.09	-3.2713
Gm37862	0.08	0.77	0.85	-3.26679
1700008H02Rik	0.72	6.93	7.65	-3.26679
Gm37733	0.21	2.02	2.23	-3.26589
Gm20633	0.1	0.96	1.06	-3.26303
Gm42833	0.1	0.96	1.06	-3.26303
Chaf1b	0.12	1.15	1.27	-3.26053
Cnnm1	0.21	2.01	2.22	-3.25873
1700128F08Rik	0.21	2.01	2.22	-3.25873
Gm42993	0.51	4.88	5.39	-3.25831
Aatk	1.52	14.53	16.05	-3.25689
Gjc3	0.11	1.05	1.16	-3.25481
Cd3g	0	0	0	#DIV/0!
Gm43329	0.13	1.24	1.37	-3.25376
9330020H09Rik	0.1	0.95	1.05	-3.24793
Arl10	0.68	6.43	7.11	-3.24121
BC030343	0.09	0.85	0.94	-3.23947
Per3	1.62	15.25	16.87	-3.23474
D030056L22Rik	0.27	2.54	2.81	-3.2338
B130006D01Rik	0.2	1.88	2.08	-3.23266
Efnb3	0.33	3.09	3.42	-3.22707
Gm42546	2.55	23.87	26.42	-3.22663
Acvr1c	0.39	3.65	4.04	-3.22635
Mybpc3	0	0	0	#DIV/0!
Bub1b	0.06	0.56	0.62	-3.22239
Itga10	0.12	1.12	1.24	-3.22239
Gm43375	0.09	0.84	0.93	-3.22239
Gm42992	0.45	4.2	4.65	-3.22239
Gpr63	0.27	2.51	2.78	-3.21666
Gm26797	0.17	1.58	1.75	-3.21632
Npy	2.42	22.46	24.88	-3.21428
Slc25a47	0.59	5.46	6.05	-3.21011
Gm42681	0.25	2.31	2.56	-3.20789
Mypopos	0.09	0.83	0.92	-3.20511
Gm38025	0.27	2.48	2.75	-3.19931
Gm45739	1	9.15	10.15	-3.19377
Wdr49	0.71	6.49	7.2	-3.19233
Gm43889	1.09	9.96	11.05	-3.19182
Cdon	1.18	10.72	11.9	-3.18345
Akr1c19	1.85	16.72	18.57	-3.17598
Xkr7	0.55	4.97	5.52	-3.17574
Tmem216	0.52	4.69	5.21	-3.173
Kcnn2	0.3	2.7	3	-3.16993
Prr27	0	0	0	#DIV/0!
Megf6	0.06	0.54	0.6	-3.16993
Khdrbs2	0.07	0.63	0.7	-3.16993
Fam69b	0.68	6.12	6.8	-3.16993
Osbpl6	0.68	6.12	6.8	-3.16993
Zfp473	0.02	0.18	0.2	-3.16993
Snora74a	210.16	1889.47	2099.63	-3.16842
Gm43019	0.52	4.67	5.19	-3.16684
D330041H03Rik	0.43	3.86	4.29	-3.16619
Gm45553	1.13	10.14	11.27	-3.16566
Gm45902	0.2	1.79	1.99	-3.16189
Gm43270	0.2	1.79	1.99	-3.16189
Ppp1r1a	7.95	71.01	78.96	-3.159
Syt2	0.57	5.09	5.66	-3.15863
Gm37941	0.09	0.8	0.89	-3.152
Gm21994	0.24	2.13	2.37	-3.14975
Gm43421	0.22	1.95	2.17	-3.1479
Gbp7	0.43	3.81	4.24	-3.14738
Slc4a7	2.52	22.31	24.83	-3.14619
Gm37212	0.06	0.53	0.59	-3.14296
Gm42508	0.06	0.53	0.59	-3.14296
Gm38243	0.35	3.09	3.44	-3.14218
Ggnbp1	0.69	6.08	6.77	-3.1394
Crocc	1.86	16.38	18.24	-3.13856
Gm2694	0.05	0.44	0.49	-3.1375
Gm44801	1.38	12.14	13.52	-3.13703
Cabp7	4.74	41.67	46.41	-3.13605
Stxbp5l	1.27	11.15	12.42	-3.13414
Blm	0.09	0.79	0.88	-3.13386
L1cam	0.57	5	5.57	-3.13289
Usp49	0.39	3.42	3.81	-3.13245
Gm44093	0.12	1.05	1.17	-3.12928
Gm43790	0.11	0.96	1.07	-3.12553
Gm45493	0.11	0.96	1.07	-3.12553
Gm37902	0.4	3.49	3.89	-3.12516
Ngb	0.14	1.22	1.36	-3.12338
Rsph10b	0.07	0.61	0.68	-3.12338
Gm10728	0.24	2.09	2.33	-3.1224
Dact2	0.91	7.92	8.83	-3.12156
Gm43877	0.19	1.65	1.84	-3.11839
Gm37436	0.22	1.91	2.13	-3.118
Gm37995	0.26	2.25	2.51	-3.11334
Gm43190	7.49	64.69	72.18	-3.11051
Rnf150	0.19	1.64	1.83	-3.10962
Rpl3l	0	0	0	#DIV/0!
Ebf4	0.08	0.69	0.77	-3.10852
Gm37402	0.08	0.69	0.77	-3.10852
Gm42849	0.28	2.41	2.69	-3.10553
Clcn2	0.43	3.7	4.13	-3.10512
Gm28285	0.22	1.89	2.11	-3.10281
2700038G22Rik	0.17	1.46	1.63	-3.10236
Gm45298	0.19	1.63	1.82	-3.1008
Pon1	0	0	0	#DIV/0!
Gm20518	0.26	2.23	2.49	-3.10046
Tlr8	0.07	0.6	0.67	-3.09954
Hpse	0.23	1.97	2.2	-3.09849
D5Ertd615e	0.27	2.31	2.58	-3.09686
Lrrc61	0.59	5.04	5.63	-3.09464
Rimkla	0.41	3.5	3.91	-3.09366
Snora73b	411.4	3509.12	3920.52	-3.0925
Soga1	1.81	15.4	17.21	-3.08887
Kcnd1	0.16	1.36	1.52	-3.08746
Adcyap1r1	0.14	1.19	1.33	-3.08746
Pspn	0	0	0	#DIV/0!
Plekhg6	0.06	0.51	0.57	-3.08746
Klf8	0.1	0.85	0.95	-3.08746
Luzp2	0.04	0.34	0.38	-3.08746
Gm38010	0.08	0.68	0.76	-3.08746
Prkab2	0.71	6.03	6.74	-3.08627
Gm43679	0.23	1.95	2.18	-3.08377
Olfr1250	1.19	10.08	11.27	-3.08246
E530011L22Rik	0.11	0.93	1.04	-3.07973
Gm5898	0.2	1.69	1.89	-3.07895
C2cd4c	0.34	2.87	3.21	-3.07744
BC065397	0.32	2.7	3.02	-3.07682
Gm45728	0.07	0.59	0.66	-3.07529
Gm37266	0.4	3.37	3.77	-3.07468
Ccdc163	1.09	9.18	10.27	-3.07417
Pex10	0.61	5.13	5.74	-3.07208
Pcdh15	0.6	5.04	5.64	-3.07039
Mpp3	0.78	6.55	7.33	-3.06995
Gm43956	11.16	93.52	104.68	-3.06694
Mfsd7b	0.79	6.62	7.41	-3.06691
Pou5f2	0.16	1.34	1.5	-3.06609
Gm42672	0.99	8.29	9.28	-3.06587
Gm42446	0.97	8.1	9.07	-3.06187
Sema6c	0.12	1	1.12	-3.05889
Lekr1	0.18	1.5	1.68	-3.05889
Gm37598	0.18	1.5	1.68	-3.05889
Gm37437	0.34	2.83	3.17	-3.0572
Hmgb3	0.22	1.83	2.05	-3.05627
Gm21992	0.94	7.81	8.75	-3.05459
Gm36858	0.18	1.49	1.67	-3.04924
Kcnq3	0.11	0.91	1.02	-3.04836
Gm43871	0.22	1.82	2.04	-3.04836
Gm42755	0.15	1.24	1.39	-3.04731
Nell2	0.08	0.66	0.74	-3.04439
Aph1c	0.04	0.33	0.37	-3.04439
Capn9	0.09	0.74	0.83	-3.03953
Klhl23	0.41	3.37	3.78	-3.03905
Fam227a	0.34	2.79	3.13	-3.03666
Kif27	0.05	0.41	0.46	-3.03562
Gm13589	0.27	2.21	2.48	-3.03302
Kcnc4	0.06	0.49	0.55	-3.02975
Rnf182	0.24	1.96	2.2	-3.02975
Gm37285	0.2	1.63	1.83	-3.0268
Gm44625	0.14	1.14	1.28	-3.02554
Zxda	1.35	10.97	12.32	-3.02253
Gm23946	18.79	152.53	171.32	-3.02106
Snora73a	295.3	2397.04	2692.34	-3.021
Gm2026	1.16	9.39	10.55	-3.017
Gadd45b	1.07	8.65	9.72	-3.01509
Gm37006	1.36	10.99	12.35	-3.01451
Snord22	447.49	3611.93	4059.42	-3.01284
Ndst4	0.7	5.65	6.35	-3.01282
Gm25483	4.98	40.18	45.16	-3.01226
Gm42929	0.36	2.9	3.26	-3.00998
Jph3	0.94	7.57	8.51	-3.00956
Gm25117	117.86	948.65	1066.51	-3.0088
2510016D11Rik	0.24	1.93	2.17	-3.00749
Col26a1	0.25	2.01	2.26	-3.0072
Gm44045	0.26	2.09	2.35	-3.00692
Gm43876	0.35	2.81	3.16	-3.00514
Gm43879	0.9	7.22	8.12	-3.004
Zim1	3.18	25.51	28.69	-3.00396
B630019K06Rik	0.92	7.38	8.3	-3.00392
Rfx1	0.55	4.4	4.95	-3
Cyp2c29	0	0	0	#DIV/0!
Nudt15	0.08	0.64	0.72	-3
Wdr89	0.09	0.72	0.81	-3
Sfmbt2	0.03	0.24	0.27	-3
Spin4	0.1	0.8	0.9	-3
Tbx3os1	0.12	0.96	1.08	-3
C230031I18Rik	0.23	1.84	2.07	-3
Gm43389	0.33	2.64	2.97	-3
Gm15711	1.05	8.39	9.44	-2.99828
Olfr735	1	7.98	8.98	-2.99639
Mapk13	0.33	2.63	2.96	-2.99452
Hist1h2bl	0.89	7.08	7.97	-2.99187
Gm5577	0.48	3.8	4.28	-2.98489
Klhl41	0.22	1.74	1.96	-2.98351
Gm44557	0.32	2.53	2.85	-2.98299
Foxm1	0.19	1.5	1.69	-2.98089
Gm43648	0.09	0.71	0.8	-2.97982
Gm43880	0.7	5.52	6.22	-2.97924
Gm38120	0.26	2.05	2.31	-2.97904
Lrrc23	0.16	1.26	1.42	-2.97728
Gm28693	0.24	1.89	2.13	-2.97728
Zxdb	0.94	7.4	8.34	-2.97679
St6galnac3	0.13	1.02	1.15	-2.97199
Gm36948	0.13	1.02	1.15	-2.97199
Bbs1	0.63	4.94	5.57	-2.97109
Gm45426	0.06	0.47	0.53	-2.96963
Prph	0.5	3.9	4.4	-2.96347
Gm7278	0.2	1.56	1.76	-2.96347
Nqo1	0.29	2.26	2.55	-2.9622
Gm42946	0.33	2.57	2.9	-2.96123
Gm42973	0.33	2.57	2.9	-2.96123
Gm20431	0.18	1.4	1.58	-2.95936
Scarna2	40.36	313.87	354.23	-2.95917
Lix1	0.22	1.71	1.93	-2.95842
Gm42942	0.17	1.32	1.49	-2.95693
Tmem206	3.28	25.46	28.74	-2.95646
Gm45342	0.33	2.56	2.89	-2.95561
Oas3	0.04	0.31	0.35	-2.9542
Atp8b3	0	0	0	#DIV/0!
Ptprf	10.8	83.55	94.35	-2.95161
Atp8a1	2.22	17.17	19.39	-2.95126
Gm37018	0.22	1.7	1.92	-2.94996
Avil	0.21	1.62	1.83	-2.94753
Gm24119	71.2	545.95	617.15	-2.93882
Styk1	0.15	1.15	1.3	-2.9386
Cldn23	0.12	0.92	1.04	-2.9386
Zfp947	0.26	1.99	2.25	-2.93618
Adgre1	0.2	1.53	1.73	-2.93546
Mrm2	0.31	2.36	2.67	-2.92845
Matn4	0.05	0.38	0.43	-2.926
Otud1	0.15	1.14	1.29	-2.926
Gm44777	0.17	1.29	1.46	-2.92376
Gm44541	0.37	2.8	3.17	-2.91983
Cyb561a3	0.46	3.48	3.94	-2.91938
Igf2bp2	0.5	3.78	4.28	-2.91839
Gm44660	1.52	11.49	13.01	-2.91824
Mreg	1.33	9.98	11.31	-2.90761
Nptx2	0.08	0.6	0.68	-2.90689
C130036L24Rik	0.14	1.05	1.19	-2.90689
Gm37115	0.08	0.6	0.68	-2.90689
Xxylt1	0.43	3.22	3.65	-2.90465
Dll3	0	0	0	#DIV/0!
Gm37317	0.23	1.72	1.95	-2.9027
Zfhx4	0.17	1.27	1.44	-2.90122
Raph1	1.04	7.75	8.79	-2.89761
Gm16174	0.8	5.96	6.76	-2.89724
Them6	0.37	2.75	3.12	-2.89383
Itih1	0.14	1.04	1.18	-2.89308
Ssu2	0.14	1.04	1.18	-2.89308
Pcdha5	0.07	0.52	0.59	-2.89308
Shb	1.45	10.77	12.22	-2.89289
1810017P11Rik	0.99	7.35	8.34	-2.89224
F830115B05Rik	0.12	0.89	1.01	-2.89077
Psg18	0	0	0	#DIV/0!
Mcc	2.26	16.74	19	-2.8889
Gm20491	0.37	2.74	3.11	-2.88858
Rsc1a1	0.97	7.17	8.14	-2.88592
2810405F17Rik	0.21	1.55	1.76	-2.88381
Gm38235	0.21	1.55	1.76	-2.88381
Cd320	0.39	2.87	3.26	-2.8795
Tmem151b	0.17	1.25	1.42	-2.87832
Gm43593	0.17	1.25	1.42	-2.87832
Gm15612	0.2	1.47	1.67	-2.87774
Maats1	0.47	3.45	3.92	-2.87586
Rhbdl3	0.51	3.74	4.25	-2.87447
Gm42777	0.12	0.88	1	-2.87447
Gm26982	0.4	2.93	3.33	-2.87283
Pdzd4	1.11	8.13	9.24	-2.8727
Gm37033	0.59	4.32	4.91	-2.87224
Lefty1	0.28	2.05	2.33	-2.87213
Gm6542	0.35	2.56	2.91	-2.87072
Lrrc24	1.79	13.09	14.88	-2.87043
R74862	0.26	1.9	2.16	-2.86942
Gm44102	0.13	0.95	1.08	-2.86942
Calb2	0	0	0	#DIV/0!
Ldhd	0.64	4.67	5.31	-2.86728
Vars2	0.86	6.27	7.13	-2.86606
Has1	0	0	0	#DIV/0!
Gm37601	7.15	52.1	59.25	-2.86527
Gm20274	0.46	3.35	3.81	-2.86446
Map1s	1.14	8.3	9.44	-2.86408
Mterf1a	0.33	2.4	2.73	-2.8625
Gm10576	1.47	10.69	12.16	-2.86237
Tenm2	1.04	7.56	8.6	-2.8618
Tm7sf2	1.21	8.79	10	-2.86086
Gm4787	0.38	2.76	3.14	-2.8606
Gm3604	0.19	1.38	1.57	-2.8606
Gm24514	2.94	21.35	24.29	-2.86035
Greb1	0.04	0.29	0.33	-2.85798
Gm11696	0.08	0.58	0.66	-2.85798
Gm26660	0.08	0.58	0.66	-2.85798
Gm37943	0.08	0.58	0.66	-2.85798
Rccd1	0.82	5.94	6.76	-2.85677
Sfxn4	0.29	2.1	2.39	-2.85626
Olfr715	0.73	5.28	6.01	-2.85457
Hcar1	0.13	0.94	1.07	-2.85415
Sugct	0.13	0.94	1.07	-2.85415
Gm42943	0.26	1.88	2.14	-2.85415
Dpy19l3	0.44	3.18	3.62	-2.85345
Gm12396	0.66	4.77	5.43	-2.85345
Gm45804	0.49	3.54	4.03	-2.8529
Gm38366	0.45	3.25	3.7	-2.85244
Gm42923	1.4	10.11	11.51	-2.85228
Gm43885	1.02	7.36	8.38	-2.85114
Syt1	0.35	2.52	2.87	-2.848
Ifnlr1	0.05	0.36	0.41	-2.848
B130034C11Rik	0.2	1.44	1.64	-2.848
Vipr1	2.73	19.64	22.37	-2.84682
Btbd19	0.28	2.01	2.29	-2.8437
Grm3	0	0	0	#DIV/0!
Haghl	1.93	13.84	15.77	-2.84217
Hmga1	1.06	7.6	8.66	-2.84194
Mmp16	0.06	0.43	0.49	-2.8413
Siva1	0.8	5.73	6.53	-2.84046
4933406P04Rik	0.25	1.79	2.04	-2.83996
Samd14	0.32	2.29	2.61	-2.8392
Zfp771	0.45	3.22	3.67	-2.83906
Acvr2b	0.85	6.08	6.93	-2.83854
Olfr1028	0.76	5.43	6.19	-2.83688
Gm43484	0.14	1	1.14	-2.8365
Wdr25	0.81	5.78	6.59	-2.83508
Fam169b	0.08	0.57	0.65	-2.83289
Gm7061	0.16	1.14	1.3	-2.83289
5330413P13Rik	0.42	2.99	3.41	-2.83168
Pask	0.26	1.85	2.11	-2.83094
Fancf	0.53	3.77	4.3	-2.8305
Hmgcr	7.26	51.58	58.84	-2.82877
Clcn6	1.28	9.09	10.37	-2.82814
Slc5a7	0.2	1.42	1.62	-2.82782
Ulk3	2.66	18.88	21.54	-2.82736
Acad10	0.42	2.98	3.4	-2.82685
Gm23262	480.98	3412.23	3893.21	-2.82667
Trmt10a	0.32	2.27	2.59	-2.82655
Nsg1	0.61	4.32	4.93	-2.82415
Mthfr	3.19	22.59	25.78	-2.82406
Cbx7	2.62	18.52	21.14	-2.82145
Cyp4f16	1.19	8.4	9.59	-2.81943
Pax2	0	0	0	#DIV/0!
Gm12879	0.39	2.75	3.14	-2.81789
Ppp2r2c	0.62	4.37	4.99	-2.81729
Nrg1	0.23	1.62	1.85	-2.81629
Snhg20	2.78	19.58	22.36	-2.81622
Gm45844	0.48	3.38	3.86	-2.81592
Rbp4	5.71	40.18	45.89	-2.81491
Macrod2os1	0.28	1.97	2.25	-2.8147
Gm28362	0.29	2.04	2.33	-2.81444
Il12b	0	0	0	#DIV/0!
Gm13075	0.33	2.32	2.65	-2.81359
Gm17893	0.33	2.32	2.65	-2.81359
Gm42588	0.35	2.46	2.81	-2.81323
Gpx6	0	0	0	#DIV/0!
Gpx5	0	0	0	#DIV/0!
Gm43359	2.86	20.08	22.94	-2.81167
Gm6999	0.73	5.12	5.85	-2.81018
Prss53	22.24	155.9	178.14	-2.80939
Olfr1489	0.03	0.21	0.24	-2.80735
Gcnt4	0.12	0.84	0.96	-2.80735
Gm26606	0.18	1.26	1.44	-2.80735
Gm37211	0.06	0.42	0.48	-2.80735
Gm43259	0.06	0.42	0.48	-2.80735
9330162G02Rik	0.01	0.07	0.08	-2.80735
Def6	0.1	0.7	0.8	-2.80735
Aspa	0.05	0.35	0.4	-2.80735
A4galt	0.1	0.7	0.8	-2.80735
Nupr1l	0.54	3.78	4.32	-2.80735
Tmem185b	0.53	3.7	4.23	-2.80346
2017-03-04	0.83	5.79	6.62	-2.80238
Gm45424	0.75	5.23	5.98	-2.80185
Gm43961	0.35	2.44	2.79	-2.80145
Phactr1	10.42	72.64	83.06	-2.80141
Pklr	1.15	8.01	9.16	-2.80017
Six5	0.85	5.92	6.77	-2.80006
Unc5c	0.81	5.64	6.45	-2.7997
Psg17	0	0	0	#DIV/0!
Psg19	0	0	0	#DIV/0!
Prob1	0.42	2.92	3.34	-2.79751
4933411E06Rik	1.85	12.86	14.71	-2.79729
A430027C01Rik	0.41	2.85	3.26	-2.79727
Sstr2	0.2	1.39	1.59	-2.79701
Abhd15	3.55	24.65	28.2	-2.7957
Gm26814	0.15	1.04	1.19	-2.79355
2700078F05Rik	0.26	1.8	2.06	-2.79141
Galnt18	2.89	20	22.89	-2.79086
Tmem81	0.25	1.73	1.98	-2.79077
Gm28112	0.12	0.83	0.95	-2.79008
6720464F23Rik	0.12	0.83	0.95	-2.79008
Lim2	0	0	0	#DIV/0!
Gm43466	0.12	0.83	0.95	-2.79008
Pcp2	0	0	0	#DIV/0!
2210016L21Rik	1.91	13.21	15.12	-2.78999
Dhtkd1	0.47	3.25	3.72	-2.78971
Dph5	1.55	10.71	12.26	-2.78862
Esm1	2.18	15.05	17.23	-2.78736
Gm16349	1.65	11.36	13.01	-2.78342
Ghrhr	0	0	0	#DIV/0!
4933413C19Rik	0.78	5.37	6.15	-2.78338
Nyap1	0.32	2.2	2.52	-2.78136
4930539J05Rik	0.16	1.1	1.26	-2.78136
D130007C19Rik	0.3	2.06	2.36	-2.77961
Oas1g	0.3	2.06	2.36	-2.77961
Flcn	2.9	19.91	22.81	-2.77937
Dtx2	0.81	5.56	6.37	-2.77909
Efhc1	0.51	3.5	4.01	-2.77879
0610009L18Rik	0.43	2.95	3.38	-2.77831
Gm43360	1.11	7.61	8.72	-2.77734
2010111I01Rik	16.44	112.57	129.01	-2.77554
Scarna13	55.47	379.57	435.04	-2.77459
Atp5s	0.56	3.83	4.39	-2.77385
Tspoap1	0.68	4.65	5.33	-2.77362
Ighg2b	0.42	2.87	3.29	-2.77259
Cish	0.53	3.62	4.15	-2.77193
Gm44044	1.35	9.22	10.57	-2.77181
Ccl24	0	0	0	#DIV/0!
Gm44888	0.17	1.16	1.33	-2.77052
Tmem59l	1.51	10.3	11.81	-2.77002
Stxbp4	1.04	7.09	8.13	-2.7692
Pou1f1	0	0	0	#DIV/0!
Ccdc62	0.81	5.51	6.32	-2.76606
Gpr75	0.15	1.02	1.17	-2.76553
Kcnq4	0.34	2.31	2.65	-2.76429
Igf1r	3.28	22.27	25.55	-2.76333
Gjd2	9.79	66.47	76.26	-2.76332
C030013D06Rik	0.38	2.58	2.96	-2.7633
Cd300a	0.14	0.95	1.09	-2.7625
Crabp2	0	0	0	#DIV/0!
Gm4925	0.14	0.95	1.09	-2.7625
Gm43787	0.23	1.56	1.79	-2.76184
Hapln2	0	0	0	#DIV/0!
St3gal3	1.1	7.46	8.56	-2.76167
Gm37895	0.18	1.22	1.4	-2.76081
Gm44292	0.18	1.22	1.4	-2.76081
Slc25a18	0	0	0	#DIV/0!
Cpeb1	6.36	43.09	49.45	-2.76025
Esyt1	6.26	42.38	48.64	-2.75915
Xylt1	0.3	2.03	2.33	-2.75845
Il18rap	0.04	0.27	0.31	-2.75489
Fgd3	0.04	0.27	0.31	-2.75489
Olfr982	0.04	0.27	0.31	-2.75489
Gm37268	0.08	0.54	0.62	-2.75489
Gm25776	383.93	2588.83	2972.76	-2.75339
Gm44270	0.19	1.28	1.47	-2.75207
Fbxl12	1.56	10.5	12.06	-2.75077
Robo1	1.5	10.09	11.59	-2.74989
Zbtb37	0.6	4.03	4.63	-2.74775
Hoxb3	0.07	0.47	0.54	-2.74723
Gm42847	0.35	2.35	2.7	-2.74723
Fxyd4	0	0	0	#DIV/0!
Gm26843	0.07	0.47	0.54	-2.74723
Sdk2	4.71	31.59	36.3	-2.74567
Gm17494	0.26	1.74	2	-2.7425
Ddr1	5.43	36.32	41.75	-2.74174
Gm22442	44.2	295.62	339.82	-2.74163
Gm37206	1.18	7.89	9.07	-2.74124
Slc40a1	1.88	12.55	14.43	-2.73888
Olfr354	0.43	2.87	3.3	-2.73864
Olfr774	0.46	3.07	3.53	-2.73853
Gm37614	6.67	44.49	51.16	-2.73772
Dna2	0.12	0.8	0.92	-2.73697
Gm38116	0.15	1	1.15	-2.73697
Tmsb15b1	0.7	4.66	5.36	-2.7349
Gm37420	0.37	2.46	2.83	-2.73306
Gm44799	1.73	11.5	13.23	-2.73279
Drc3	0.42	2.79	3.21	-2.7318
Gemin2	0.42	2.79	3.21	-2.7318
Gm44904	9.4	62.4	71.8	-2.73081
Glp1r	29.51	195.88	225.39	-2.73069
Gm3513	0.41	2.72	3.13	-2.72991
Iqcc	1.57	10.41	11.98	-2.72913
Gm43980	0.08	0.53	0.61	-2.72792
Shbg	0	0	0	#DIV/0!
Gm37569	0.26	1.72	1.98	-2.72583
Snora23	80.72	533.63	614.35	-2.72484
Scarna6	70.38	465.27	535.65	-2.72483
Zkscan2	0.41	2.71	3.12	-2.7246
Fam212a	0.23	1.52	1.75	-2.72437
Gm24497	1828.8	12083.7	13912.5	-2.72409
Ankrd33b	1.93	12.75	14.68	-2.72382
Med17	1.38	9.11	10.49	-2.72278
Rgs11	11.64	76.81	88.45	-2.7222
Gm38372	0.47	3.1	3.57	-2.72154
Hist1h4i	1.48	9.76	11.24	-2.72128
Bloc1s3	0.27	1.78	2.05	-2.72085
Ogdhl	4.73	31.17	35.9	-2.72025
Mov10	0.79	5.2	5.99	-2.71859
Fcer1a	0	0	0	#DIV/0!
Gm45220	0.26	1.71	1.97	-2.71741
Casp14	0	0	0	#DIV/0!
Ubxn11	0.96	6.31	7.27	-2.71653
Manba	1.77	11.63	13.4	-2.71603
Mdn1	1.81	11.89	13.7	-2.71569
Gm38008	0.55	3.61	4.16	-2.7145
Zbtb45	0.71	4.66	5.37	-2.71444
BC037032	0.16	1.05	1.21	-2.71425
B3galt2	0.18	1.18	1.36	-2.71272
Gm26601	0.36	2.36	2.72	-2.71272
Gm43469	0.09	0.59	0.68	-2.71272
Rnf157	1.06	6.94	8	-2.71087
Tmem94	2.31	15.12	17.43	-2.71049
Gdpd3	0.44	2.88	3.32	-2.71049
Fbxo41	0.13	0.85	0.98	-2.70895
Gm37834	1.75	11.42	13.17	-2.70614
Smg8	0.46	3	3.46	-2.70526
Zfp651	1.69	11.01	12.7	-2.70372
Zscan18	0.35	2.28	2.63	-2.70361
Gm38375	0.49	3.19	3.68	-2.7027
Myl10	0	0	0	#DIV/0!
Ret	4.15	26.98	31.13	-2.70071
Cdt1	0.1	0.65	0.75	-2.70044
B4galnt4	0.28	1.82	2.1	-2.70044
Anks1b	0.22	1.43	1.65	-2.70044
Evx1	0	0	0	#DIV/0!
Nynrin	0.86	5.59	6.45	-2.70044
Gm43502	0.08	0.52	0.6	-2.70044
Gm43896	0.32	2.08	2.4	-2.70044
Gm45528	0.4	2.6	3	-2.70044
Fam83g	1.74	11.3	13.04	-2.69916
Cln8	0.72	4.67	5.39	-2.69735
Slc9a7	6.29	40.71	47	-2.69425
Cyp2a5	0	0	0	#DIV/0!
C920021L13Rik	0.17	1.1	1.27	-2.6939
Gm43609	0.32	2.07	2.39	-2.69349
Kif19a	1.9	12.29	14.19	-2.69341
Gm21887	0.6	3.88	4.48	-2.69302
Gm44433	0.13	0.84	0.97	-2.69188
Adgrb3	1.27	8.2	9.47	-2.6908
Inpp4a	5.91	38.14	44.05	-2.69007
Gm42712	0.31	2	2.31	-2.68966
Thsd4	1.09	7.03	8.12	-2.6892
Cd1d1	0.16	1.03	1.19	-2.6865
Sytl3	0.16	1.03	1.19	-2.6865
Trp53cor1	0.14	0.9	1.04	-2.6845
Gm17613	0.4	2.57	2.97	-2.6837
Cabp5	0	0	0	#DIV/0!
Rflna	1.85	11.88	13.73	-2.68294
Gm36933	0.62	3.98	4.6	-2.68243
Gm42869	0.31	1.99	2.3	-2.68243
Npr1	0.98	6.29	7.27	-2.68221
Tnfrsf10b	0.36	2.31	2.67	-2.68182
Ube2cbp	0.12	0.77	0.89	-2.68182
Gm43417	0.12	0.77	0.89	-2.68182
Dok3	0.29	1.86	2.15	-2.68118
Cyp4x1	0.34	2.18	2.52	-2.68072
C2cd4b	3.27	20.95	24.22	-2.67959
Sh2d1a	0	0	0	#DIV/0!
Olfr1116	0.1	0.64	0.74	-2.67807
C230071H17Rik	0.5	3.2	3.7	-2.67807
Agrp	0	0	0	#DIV/0!
Pvalb	0	0	0	#DIV/0!
Gm43870	0.1	0.64	0.74	-2.67807
Gm45286	0.6	3.84	4.44	-2.67807
Gm12397	1.73	11.07	12.8	-2.67781
Pnma2	0.23	1.47	1.7	-2.67611
Gm24146	3.51	22.43	25.94	-2.67589
Mmp8	0	0	0	#DIV/0!
Ccdc39	0.65	4.15	4.8	-2.6746
Slc35e4	0.84	5.36	6.2	-2.67377
Tmem200a	0.24	1.53	1.77	-2.67243
Hps6	0.4	2.55	2.95	-2.67243
Zfp968	2.32	14.78	17.1	-2.67145
Tnfsf14	0	0	0	#DIV/0!
Gm17068	0.49	3.12	3.61	-2.67069
Srebf1	7.93	50.49	58.42	-2.6706
Cnga2	0	0	0	#DIV/0!
4930550C14Rik	0.22	1.4	1.62	-2.66985
Zfp867	0.25	1.59	1.84	-2.66903
Ccser1	6.36	40.42	46.78	-2.66797
Gm16315	0.96	6.1	7.06	-2.6677
Slc27a3	0.61	3.87	4.48	-2.66545
Ifi27l2a	0.64	4.06	4.7	-2.66534
Prl4a1	0	0	0	#DIV/0!
Sumf2	0.48	3.04	3.52	-2.66297
Orai1	0.3	1.9	2.2	-2.66297
Zfp14	0.45	2.85	3.3	-2.66297
Zfp811	0.06	0.38	0.44	-2.66297
D2hgdh	1.53	9.69	11.22	-2.66297
Otx1	0	0	0	#DIV/0!
Sat2	0.49	3.1	3.59	-2.66141
Gm44591	0.37	2.34	2.71	-2.66091
Gm43039	0.75	4.74	5.49	-2.65992
P2rx5	0	0	0	#DIV/0!
Il17ra	0.97	6.13	7.1	-2.65983
Dennd4c	8.42	53.2	61.62	-2.65953
Galnt14	2.13	13.45	15.58	-2.65868
Zfp488	3.7	23.34	27.04	-2.65721
Prag1	0.13	0.82	0.95	-2.65711
Klhdc8a	0.1	0.63	0.73	-2.65535
Ccdc24	0.4	2.52	2.92	-2.65535
Gm29609	0.4	2.52	2.92	-2.65535
Gm45178	0.1	0.63	0.73	-2.65535
Riox1	0.37	2.33	2.7	-2.65473
Tyrp1	0	0	0	#DIV/0!
Ift122	2.06	12.97	15.03	-2.65446
Pdc	0	0	0	#DIV/0!
Gm44164	1.01	6.35	7.36	-2.6524
Prg4	0	0	0	#DIV/0!
Abi3	0.35	2.2	2.55	-2.65208
Aim1l	0.14	0.88	1.02	-2.65208
Cnksr2	0.07	0.44	0.51	-2.65208
E430014B02Rik	0.07	0.44	0.51	-2.65208
Gm43776	0.07	0.44	0.51	-2.65208
Fancl	0.78	4.9	5.68	-2.65124
Aldh16a1	0.78	4.9	5.68	-2.65124
Rab11fip3	1.59	9.98	11.57	-2.65001
Als2	1.45	9.1	10.55	-2.64981
Plekhg5	0.91	5.71	6.62	-2.64955
Upk3bl	0	0	0	#DIV/0!
Nanos1	0.11	0.69	0.8	-2.64909
Gm43802	0.33	2.07	2.4	-2.64909
Tvp23a	0.34	2.13	2.47	-2.64725
Xylb	0.27	1.69	1.96	-2.64599
Rhox6	0	0	0	#DIV/0!
Uap1l1	1.74	10.89	12.63	-2.64584
Abcb10	1.8	11.26	13.06	-2.64514
Rnf123	2.03	12.69	14.72	-2.64414
Olfr967	0.04	0.25	0.29	-2.64386
Spata5l1	0.52	3.25	3.77	-2.64386
Gm37868	0.16	1	1.16	-2.64386
Stard4	0.53	3.31	3.84	-2.64277
Anks6	1.51	9.43	10.94	-2.64271
Prox1os	0.3	1.87	2.17	-2.64
Htr3a	0.22	1.37	1.59	-2.6386
Atp6v1b1	0	0	0	#DIV/0!
Vax1	0	0	0	#DIV/0!
Pfkfb2	10.49	65.31	75.8	-2.63829
Usp13	0.14	0.87	1.01	-2.63559
Dmpk	1.61	10	11.61	-2.63487
Aldh1b1	0.19	1.18	1.37	-2.63472
Gm43662	0.76	4.72	5.48	-2.63472
B4gat1	0.97	6.02	6.99	-2.63371
Nptx1	0.68	4.22	4.9	-2.63364
Zmat4	0.05	0.31	0.36	-2.63227
Phtf1os	0.05	0.31	0.36	-2.63227
Gm37672	0.05	0.31	0.36	-2.63227
Etv2	0	0	0	#DIV/0!
Usp11	1.38	8.55	9.93	-2.63126
Gm43815	0.72	4.46	5.18	-2.63097
Gm25692	39.94	247.3	287.24	-2.63036
Gm43606	0.79	4.89	5.68	-2.62991
Rpia	1.28	7.92	9.2	-2.62936
Slc43a2	6.97	43.12	50.09	-2.62913
Hcar2	0.11	0.68	0.79	-2.62803
Vip	2.56	15.79	18.35	-2.6248
Zfp599	0.12	0.74	0.86	-2.62449
Gm38252	0.25	1.54	1.79	-2.62293
BC051142	1.57	9.67	11.24	-2.62275
Gm37660	0.13	0.8	0.93	-2.62149
Rap1gap2	17.07	104.86	121.93	-2.61893
Gm14827	0.07	0.43	0.5	-2.61891
Mpl	0	0	0	#DIV/0!
Fpgt	3.54	21.73	25.27	-2.61787
Ccdc148	0.3	1.84	2.14	-2.61667
Prss36	0.45	2.76	3.21	-2.61667
Necab1	0.08	0.49	0.57	-2.61471
Gm45294	0.41	2.51	2.92	-2.61399
Slamf9	0.17	1.04	1.21	-2.61298
Alms1	1.3	7.95	9.25	-2.61244
Epha5	0.09	0.55	0.64	-2.61143
Ankrd34c	0.09	0.55	0.64	-2.61143
Lrrtm1	0.09	0.55	0.64	-2.61143
Gm37366	0.09	0.55	0.64	-2.61143
Zbed6	1.99	12.16	14.15	-2.6113
Wdr6	9.54	58.26	67.8	-2.61044
Zfp74	0.75	4.58	5.33	-2.61039
Dnajc27	0.71	4.33	5.04	-2.60848
Ice2	0.99	6.03	7.02	-2.60666
Rad51ap1	0.12	0.73	0.85	-2.60486
Slc34a3	0	0	0	#DIV/0!
Olfm2	0.12	0.73	0.85	-2.60486
Catip	0.12	0.73	0.85	-2.60486
Prl7a1	0	0	0	#DIV/0!
Prl8a9	0	0	0	#DIV/0!
Celsr3	3	18.24	21.24	-2.60407
Nol4	4.04	24.56	28.6	-2.60388
Atrnl1	1.67	10.15	11.82	-2.60356
Pdp2	0.4	2.43	2.83	-2.60288
Sptbn4	2.79	16.94	19.73	-2.6021
Ppfia2	0.15	0.91	1.06	-2.6009
Gm42447	0.81	4.91	5.72	-2.59973
Gm44997	0.18	1.09	1.27	-2.59826
Fam46d	0.21	1.27	1.48	-2.59637
Prkag3	0	0	0	#DIV/0!
Rnf169	1.19	7.19	8.38	-2.59503
Plag1	1.46	8.82	10.28	-2.59481
Defb2	0	0	0	#DIV/0!
Slc4a1	0	0	0	#DIV/0!
Dapp1	0.73	4.41	5.14	-2.59481
Dnaaf5	0.8	4.83	5.63	-2.59395
Narf	0.66	3.98	4.64	-2.59223
Dlgap3	0.66	3.98	4.64	-2.59223
Snai3	0	0	0	#DIV/0!
Zbtb40	1.1	6.63	7.73	-2.59151
Gm27743	30.77	185.41	216.18	-2.59112
Tgfbr3l	0.86	5.18	6.04	-2.59054
Gm15462	0.73	4.39	5.12	-2.58825
Gse1	4.29	25.78	30.07	-2.5872
Tcf23	0	0	0	#DIV/0!
2510002D24Rik	1.3	7.81	9.11	-2.58681
Olfm4	2.31	13.87	16.18	-2.586
Phox2b	0.07	0.42	0.49	-2.58496
Camk1g	0.44	2.64	3.08	-2.58496
Epha8	0.04	0.24	0.28	-2.58496
Stx1b	0.14	0.84	0.98	-2.58496
Pcdh8	0.06	0.36	0.42	-2.58496
Pirt	0.15	0.9	1.05	-2.58496
Zbtb8b	0.06	0.36	0.42	-2.58496
Nat8f4	0.07	0.42	0.49	-2.58496
Fndc1	0.07	0.42	0.49	-2.58496
Gm28044	0.13	0.78	0.91	-2.58496
Gm37271	0.08	0.48	0.56	-2.58496
Gm43829	0.17	1.02	1.19	-2.58496
AI506816	0.08	0.48	0.56	-2.58496
4930431P19Rik	0.14	0.84	0.98	-2.58496
Gm44667	0.38	2.28	2.66	-2.58496
Gm45759	0.08	0.48	0.56	-2.58496
Pla2g2f	6.3	37.76	44.06	-2.58344
Olfr1322	1.36	8.15	9.51	-2.58319
3110056K07Rik	0.79	4.73	5.52	-2.58192
Cpsf1	1.53	9.15	10.68	-2.58024
Fos	2.79	16.68	19.47	-2.57978
Atrn	2.48	14.82	17.3	-2.57913
Olfr731	0.35	2.09	2.44	-2.57808
Kif21b	0.33	1.97	2.3	-2.57766
Qtrtd1	1.7	10.14	11.84	-2.57645
Pcdhga6	0.79	4.71	5.5	-2.5758
Dll1	0.44	2.62	3.06	-2.57399
A530041M06Rik	0.19	1.13	1.32	-2.57225
Gm24105	114.14	678.6	792.74	-2.57176
Psmb9	0.71	4.22	4.93	-2.57135
Klk4	0	0	0	#DIV/0!
Sfi1	2.06	12.24	14.3	-2.57089
Gm30238	0.17	1.01	1.18	-2.57075
Dlec1	0.31	1.84	2.15	-2.56937
Itpkb	6.17	36.61	42.78	-2.5689
Gm20712	0.6	3.56	4.16	-2.56884
Gm43890	0.15	0.89	1.04	-2.56884
Tmsb15b2	7.5	44.47	51.97	-2.56787
Tulp3	0.84	4.98	5.82	-2.56768
Gm43339	0.28	1.66	1.94	-2.56768
Neil3	0.41	2.43	2.84	-2.56726
Gm22993	5.59	33.13	38.72	-2.56722
Tmem25	0.8	4.74	5.54	-2.56682
Nsg2	0.39	2.31	2.7	-2.56635
Nars2	1.66	9.83	11.49	-2.56601
Iqcb1	2.13	12.61	14.74	-2.56564
Sppl2b	1.58	9.35	10.93	-2.56504
Gm38259	0.12	0.71	0.83	-2.56478
Mcat	0.81	4.79	5.6	-2.56403
Ceacam9	0	0	0	#DIV/0!
Gm15927	0.57	3.37	3.94	-2.56371
Zbtb5	1.01	5.97	6.98	-2.56338
Pcdhga4	0.66	3.9	4.56	-2.56294
Gm44104	0.22	1.3	1.52	-2.56294
Bcl2l11	1.27	7.5	8.77	-2.56206
Lrrc4c	0.2	1.18	1.38	-2.56071
2310003L06Rik	0	0	0	#DIV/0!
Tsc1	2.79	16.46	19.25	-2.56063
Ghsr	0.19	1.12	1.31	-2.55943
Gm4221	0.19	1.12	1.31	-2.55943
Rtel1	1.96	11.55	13.51	-2.55897
4833422M21Rik	0.27	1.59	1.86	-2.558
Gm37686	0.09	0.53	0.62	-2.558
Gm43248	0.09	0.53	0.62	-2.558
Slc37a4	5.99	35.27	41.26	-2.55781
Zkscan16	1.76	10.36	12.12	-2.55738
Rusc2	1.22	7.18	8.4	-2.5571
Erc2	1.48	8.71	10.19	-2.55708
Hcn2	0.9	5.29	6.19	-2.55527
Kif12	16.39	96.33	112.72	-2.55517
Gabrb2	0	0	0	#DIV/0!
Gm44586	0.08	0.47	0.55	-2.55459
Gm37138	1.43	8.4	9.83	-2.55437
Pkd1	4.71	27.63	32.34	-2.55244
Osbp2	0.28	1.64	1.92	-2.5502
Ttll11	0.14	0.82	0.96	-2.5502
Olfr1198	0.07	0.41	0.48	-2.5502
Olfr73	0.07	0.41	0.48	-2.5502
Gm37536	0.35	2.05	2.4	-2.5502
Gm37011	0.07	0.41	0.48	-2.5502
Twist2	0	0	0	#DIV/0!
Ago4	0.48	2.81	3.29	-2.54946
Nr2f6	2.1	12.25	14.35	-2.54432
Sbk1	0.77	4.49	5.26	-2.54379
Irs1	0.77	4.49	5.26	-2.54379
Chst14	0.22	1.28	1.5	-2.54057
Ffar3	1.97	11.46	13.43	-2.54034
Pibf1	0.65	3.78	4.43	-2.53987
Gm43051	0.16	0.93	1.09	-2.53916
Jade2	1.88	10.92	12.8	-2.53817
Rbfox1	0.05	0.29	0.34	-2.53605
Slamf1	0.05	0.29	0.34	-2.53605
Iqcg	0.15	0.87	1.02	-2.53605
Fgf2	0.1	0.58	0.68	-2.53605
Ust	0.25	1.45	1.7	-2.53605
Cux2	1.78	10.32	12.1	-2.53549
Cabs1	0	0	0	#DIV/0!
Sergef	0.67	3.88	4.55	-2.53382
Gm5345	0.23	1.33	1.56	-2.53172
St6galnac6	1.71	9.87	11.58	-2.52905
Gng7	0.13	0.75	0.88	-2.52838
Gm28040	0.13	0.75	0.88	-2.52838
Gm37728	0.95	5.48	6.43	-2.52818
Gm6410	1.64	9.46	11.1	-2.52814
Trio	3.43	19.78	23.21	-2.52776
Nup214	2.47	14.23	16.7	-2.52635
Trim35	5.22	30.06	35.28	-2.52572
Gm43794	0.37	2.13	2.5	-2.52526
Dcaf12l1	0.97	5.58	6.55	-2.52421
C77370	0.08	0.46	0.54	-2.52356
Exd1	0.04	0.23	0.27	-2.52356
Gm12097	0.16	0.92	1.08	-2.52356
BC055308	0.08	0.46	0.54	-2.52356
Gtpbp3	1.14	6.55	7.69	-2.52246
Gm43457	0.27	1.55	1.82	-2.52124
Gm38356	94.42	541.84	636.26	-2.5207
Rfc4	0.19	1.09	1.28	-2.52026
Tsga10	0.83	4.76	5.59	-2.51978
Lrrc14	1.09	6.25	7.34	-2.51953
Olfr639	5.6	32.11	37.71	-2.51952
Gm5069	0.52	2.98	3.5	-2.51873
Gm43094	0.26	1.49	1.75	-2.51873
Ccdc159	1.86	10.64	12.5	-2.51612
2810039B14Rik	0.67	3.83	4.5	-2.51511
Ifi213	0.07	0.4	0.47	-2.51457
Gm42438	0.49	2.8	3.29	-2.51457
Lingo1	0.38	2.17	2.55	-2.51362
Gm6480	2.09	11.93	14.02	-2.51302
Agxt2	0.1	0.57	0.67	-2.51096
Gm42725	0.1	0.57	0.67	-2.51096
Gm26905	41.77	237.99	279.76	-2.51036
Gm45630	0.23	1.31	1.54	-2.50986
Rnf151	0	0	0	#DIV/0!
Mesp1	0.36	2.05	2.41	-2.50956
Gm38020	1.34	7.63	8.97	-2.50945
Pcdha7	0.13	0.74	0.87	-2.50901
Trpc2	0.16	0.91	1.07	-2.50779
Gm37247	0.35	1.99	2.34	-2.50734
Gm23245	22.24	126.28	148.52	-2.5054
Pi4ka	8.2	46.56	54.76	-2.5054
Gm17971	0.31	1.76	2.07	-2.50524
Dgcr14	0.68	3.86	4.54	-2.50499
Acss2	2.23	12.64	14.87	-2.50288
Tnk1	1.17	6.63	7.8	-2.5025
Kcnq5	0.09	0.51	0.6	-2.5025
Ccdc8	0.57	3.23	3.8	-2.5025
Sprn	0.06	0.34	0.4	-2.5025
1810064F22Rik	0.09	0.51	0.6	-2.5025
Ceacam5	0	0	0	#DIV/0!
Tppp2	0	0	0	#DIV/0!
5830462I19Rik	0.06	0.34	0.4	-2.5025
Cldn13	0	0	0	#DIV/0!
Gm44518	0.93	5.27	6.2	-2.5025
Prmt7	1.17	6.62	7.79	-2.50032
Tenm3	2.89	16.34	19.23	-2.49927
Clec3a	0	0	0	#DIV/0!
Sass6	0.23	1.3	1.53	-2.49881
Kcnk3	0.51	2.88	3.39	-2.4975
Cerk	3.03	17.11	20.14	-2.49745
Prrt1	1.07	6.03	7.1	-2.49455
Pdgfrl	0.83	4.67	5.5	-2.49224
Phlpp1	1.23	6.92	8.15	-2.49211
Catsperd	0.08	0.45	0.53	-2.49185
Gm44699	0.16	0.9	1.06	-2.49185
Gm5965	0	0	0	#DIV/0!
Gm43577	2.13	11.97	14.1	-2.4905
Osbpl5	2.68	15.06	17.74	-2.49042
Fgf14	0.13	0.73	0.86	-2.48938
Gm42629	1.27	7.13	8.4	-2.48907
AU041133	0.57	3.2	3.77	-2.48904
Gm15298	1.24	6.96	8.2	-2.48875
Unc45b	0.18	1.01	1.19	-2.48829
Gstt4	0	0	0	#DIV/0!
Gm26448	78.63	440.77	519.4	-2.48687
Sort1	7.15	40.08	47.23	-2.48687
Tsen54	1.01	5.66	6.67	-2.48645
Pcdhgc5	0.2	1.12	1.32	-2.48543
4930469K13Rik	1.11	6.21	7.32	-2.48403
Slc22a21	0.32	1.79	2.11	-2.48382
Kdm4b	2.55	14.26	16.81	-2.4834
Gm42462	0.17	0.95	1.12	-2.48239
Prr29	0	0	0	#DIV/0!
Cacna1b	0.77	4.3	5.07	-2.48141
Fam163b	0	0	0	#DIV/0!
Tbc1d17	4.31	24.06	28.37	-2.48088
Ascl2	0	0	0	#DIV/0!
Gm13889	0.19	1.06	1.25	-2.47999
Gm45740	0.19	1.06	1.25	-2.47999
Gm37788	1.76	9.81	11.57	-2.47868
Itpr1	10.24	57.07	67.31	-2.47852
Mpo	0	0	0	#DIV/0!
Lpo	0	0	0	#DIV/0!
Srgap3	0.35	1.95	2.3	-2.47805
2810429I04Rik	0.28	1.56	1.84	-2.47805
Tchp	1.08	6.01	7.09	-2.47633
Wdr4	1.9	10.57	12.47	-2.4759
Rara	0.82	4.56	5.38	-2.47534
2610035D17Rik	0.25	1.39	1.64	-2.47508
Myod1	0	0	0	#DIV/0!
Zfp846	0.54	3	3.54	-2.47393
Dusp18	1.28	7.11	8.39	-2.47371
Rmdn1	1.02	5.66	6.68	-2.47223
Pcdhgb8	0.42	2.33	2.75	-2.47187
6330409D20Rik	0	0	0	#DIV/0!
Rpain	1.76	9.76	11.52	-2.47131
Fv1	0.33	1.83	2.16	-2.47131
Sema4b	1.83	10.14	11.97	-2.47014
Slc26a6	0.65	3.6	4.25	-2.46949
Fbxw10	0.13	0.72	0.85	-2.46949
Odam	0	0	0	#DIV/0!
Gm38009	0.13	0.72	0.85	-2.46949
St6galnac1	0	0	0	#DIV/0!
Taf7l	0	0	0	#DIV/0!
Gm45218	0.13	0.72	0.85	-2.46949
Vwde	1.22	6.75	7.97	-2.46801
Gm38157	0.66	3.65	4.31	-2.46736
Carmil2	0.17	0.94	1.11	-2.46713
Gm2788	0.19	1.05	1.24	-2.46632
Gm26901	0.19	1.05	1.24	-2.46632
Pla2g12b	0	0	0	#DIV/0!
Tpcn1	1.6	8.84	10.44	-2.46597
Oit3	0	0	0	#DIV/0!
Map3k12	1.34	7.4	8.74	-2.46529
Mgat3	1.84	10.16	12	-2.46512
Dcst1	0.23	1.27	1.5	-2.46512
Stard6	0.46	2.54	3	-2.46512
Dmwd	2.48	13.69	16.17	-2.46471
Sntg1	2.33	12.86	15.19	-2.46449
Susd1	1.68	9.27	10.95	-2.46411
Armc5	1.26	6.94	8.2	-2.46151
Smg9	1.74	9.58	11.32	-2.46094
Avpr1b	0.26	1.43	1.69	-2.45943
Adgrg5	0.08	0.44	0.52	-2.45943
Gm37566	0.14	0.77	0.91	-2.45943
Gm21269	0.02	0.11	0.13	-2.45943
Wnt3a	0	0	0	#DIV/0!
Gm45311	0.26	1.43	1.69	-2.45943
Mast1	1.67	9.18	10.85	-2.45865
D930015E06Rik	4.34	23.84	28.18	-2.45762
Chrm3	2.89	15.87	18.76	-2.45716
Gm42445	10.05	55.09	65.14	-2.45459
Ror2	1.27	6.96	8.23	-2.45426
Dennd4b	0.73	4	4.73	-2.45403
Kbtbd3	0.96	5.26	6.22	-2.45396
Spata2	0.8	4.38	5.18	-2.45286
Fam175a	0.53	2.9	3.43	-2.45199
Gm37874	0.17	0.93	1.1	-2.4517
Lrp8	2.16	11.81	13.97	-2.45091
Fmn2	3.56	19.45	23.01	-2.44982
Gm37331	0.13	0.71	0.84	-2.44931
Dcaf15	0.89	4.86	5.75	-2.44908
Gm5575	0.81	4.42	5.23	-2.44805
Unc13d	1.27	6.93	8.2	-2.44803
Olfr1440	0.11	0.6	0.71	-2.44746
Gm11613	0.11	0.6	0.71	-2.44746
Nlgn2	2.39	13.03	15.42	-2.44675
Gm42863	2.68	14.61	17.29	-2.44665
2410022M11Rik	0.29	1.58	1.87	-2.4458
Slc47a1	0	0	0	#DIV/0!
Pifo	0	0	0	#DIV/0!
Rpusd3	0.9	4.9	5.8	-2.44478
Cadm2	0.09	0.49	0.58	-2.44478
Vsnl1	0.52	2.83	3.35	-2.44422
Mthfd1	6.1	33.18	39.28	-2.44343
Caml	2.79	15.16	17.95	-2.44193
Gm25072	4.41	23.95	28.36	-2.44118
Optc	0	0	0	#DIV/0!
Slc12a8	2.44	13.25	15.69	-2.44104
Tfap4	0.21	1.14	1.35	-2.44057
Fut1	0.21	1.14	1.35	-2.44057
5830454E08Rik	0.35	1.9	2.25	-2.44057
A230077H06Rik	0.35	1.9	2.25	-2.44057
Gm44905	0.14	0.76	0.9	-2.44057
Gm45159	0.14	0.76	0.9	-2.44057
Map3k15	10.13	54.99	65.12	-2.44054
Saysd1	0.47	2.55	3.02	-2.43976
Samd15	0.4	2.17	2.57	-2.43962
4930509H03Rik	0.19	1.03	1.22	-2.43857
Dgkq	2.06	11.16	13.22	-2.43762
Ntng2	0.12	0.65	0.77	-2.43741
Arhgap32	3.33	18.03	21.36	-2.43681
Ltk	0.29	1.57	1.86	-2.43664
Ndufaf5	0.8	4.33	5.13	-2.4363
Snhg11	2.96	16.02	18.98	-2.43621
Gm21833	1.46	7.9	9.36	-2.43588
Gm13408	0.39	2.11	2.5	-2.4357
Abl1	3.1	16.77	19.87	-2.43554
Dach1	1.59	8.6	10.19	-2.43531
Ino80dos	1.59	8.6	10.19	-2.43531
Zfp710	1.47	7.95	9.42	-2.43514
Zfp444	2.17	11.73	13.9	-2.43444
Lpl	5.65	30.52	36.17	-2.43343
1700010I14Rik	0.25	1.35	1.6	-2.43296
Hcn4	0.85	4.59	5.44	-2.43296
Phlda2	0	0	0	#DIV/0!
Asz1	0	0	0	#DIV/0!
Wnt2	0	0	0	#DIV/0!
Gabra1	0	0	0	#DIV/0!
Sema5b	0.05	0.27	0.32	-2.43296
Gm42856	0.15	0.81	0.96	-2.43296
1700006E09Rik	0	0	0	#DIV/0!
Tspo	1.18	6.37	7.55	-2.43251
Acap3	1.69	9.12	10.81	-2.43201
Hdhd5	3.29	17.73	21.02	-2.43003
Gm42971	0.31	1.67	1.98	-2.42951
Eci1	1.5	8.08	9.58	-2.42939
1700049J03Rik	0	0	0	#DIV/0!
Gfra3	0.44	2.37	2.81	-2.42931
Auts2	4.28	23.04	27.32	-2.42846
Panx3	0	0	0	#DIV/0!
Gm42591	0.37	1.99	2.36	-2.42717
Cfap161	0	0	0	#DIV/0!
Socs2	1.99	10.7	12.69	-2.42677
Stk32b	0.24	1.29	1.53	-2.42626
D7Ertd443e	0.08	0.43	0.51	-2.42626
Ank1	0.16	0.86	1.02	-2.42626
Gm28262	0.08	0.43	0.51	-2.42626
3110062G12Rik	0.16	0.86	1.02	-2.42626
Diaph2	1.23	6.61	7.84	-2.42599
Tmem179	0.54	2.9	3.44	-2.42502
Plin5	0	0	0	#DIV/0!
Disp2	17.41	93.39	110.8	-2.42335
Dmrtc2	0	0	0	#DIV/0!
Gm5893	0	0	0	#DIV/0!
Gm44704	0.11	0.59	0.7	-2.42321
Cacna1a	8.26	44.27	52.53	-2.42212
Thnsl1	1.03	5.52	6.55	-2.42202
Gm37612	0.42	2.25	2.67	-2.42146
Zfp647	0.14	0.75	0.89	-2.42146
Gm44685	0.28	1.5	1.78	-2.42146
Ep300	6.44	34.49	40.93	-2.42105
Trmt44	0.54	2.89	3.43	-2.42004
Wdr24	1.51	8.08	9.59	-2.41981
Gm37465	0.97	5.19	6.16	-2.41968
Klhl7	5.91	31.56	37.47	-2.41687
Foxf1	0.09	0.48	0.57	-2.41504
B330016D10Rik	0.39	2.08	2.47	-2.41504
Rpgrip1	0.03	0.16	0.19	-2.41504
Gm44321	0.3	1.6	1.9	-2.41504
Gm44116	0.15	0.8	0.95	-2.41504
Olfr1238	0.18	0.96	1.14	-2.41504
4930579F01Rik	0	0	0	#DIV/0!
Kctd8	0.52	2.77	3.29	-2.4133
Gm37123	0.4	2.13	2.53	-2.41278
Recql5	1.4	7.45	8.85	-2.41181
Htt	3.85	20.48	24.33	-2.41129
Hira	2.6	13.83	16.43	-2.41122
Mogat1	0	0	0	#DIV/0!
Tex22	0	0	0	#DIV/0!
Wnt8a	0	0	0	#DIV/0!
Zxdc	2.3	12.23	14.53	-2.41072
Gm43462	0.35	1.86	2.21	-2.40988
Nhs	0.13	0.69	0.82	-2.40808
Cx3cl1	0.7	3.71	4.41	-2.40599
Gm44027	0.3	1.59	1.89	-2.40599
AI464131	0.1	0.53	0.63	-2.40599
Gm42467	0.47	2.49	2.96	-2.40541
B230112I24Rik	1.31	6.94	8.25	-2.40537
Gm572	5.08	26.9	31.98	-2.40471
Sun1	7.9	41.83	49.73	-2.40461
Zfp516	5.65	29.91	35.56	-2.40431
Srebf2	2.22	11.75	13.97	-2.40403
E430021H15Rik	0.24	1.27	1.51	-2.40372
Slco4a1	0.21	1.11	1.32	-2.4021
Retn	0	0	0	#DIV/0!
Acpt	0	0	0	#DIV/0!
Tmem82	0.07	0.37	0.44	-2.4021
Arhgef33	0.07	0.37	0.44	-2.4021
A930033H14Rik	0.07	0.37	0.44	-2.4021
Snph	3.54	18.7	22.24	-2.40122
Kcnj6	0.78	4.12	4.9	-2.4011
Pcyt2	3.85	20.33	24.18	-2.40068
Gm44802	1.83	9.66	11.49	-2.40018
Tmem190	0	0	0	#DIV/0!
Dhx35	1.03	5.43	6.46	-2.39831
A230085B16Rik	0.41	2.16	2.57	-2.39734
Mroh1	4.81	25.34	30.15	-2.39731
Zfp2	0.79	4.16	4.95	-2.39666
Gm42979	0.49	2.58	3.07	-2.39652
Tcp11l1	1.52	8	9.52	-2.39593
Fer1l4	0	0	0	#DIV/0!
4931406B18Rik	0	0	0	#DIV/0!
Timm9	1.85	9.73	11.58	-2.39491
Grin2c	0.39	2.05	2.44	-2.39408
Gm42589	0.63	3.31	3.94	-2.39341
Smad9	0.04	0.21	0.25	-2.39232
Robo3	0.04	0.21	0.25	-2.39232
Jph1	0.04	0.21	0.25	-2.39232
Olfr600	0.12	0.63	0.75	-2.39232
Bcas1	0	0	0	#DIV/0!
Mpst	0.36	1.89	2.25	-2.39232
4833413E03Rik	0	0	0	#DIV/0!
Gm38125	0.12	0.63	0.75	-2.39232
Gm42941	1.04	5.46	6.5	-2.39232
Snx31	0	0	0	#DIV/0!
Lair1	0.49	2.57	3.06	-2.39091
Adam4	0.66	3.46	4.12	-2.39023
Lypd8	0	0	0	#DIV/0!
Gm45762	0.25	1.31	1.56	-2.38957
1810065E05Rik	0	0	0	#DIV/0!
Cib3	1.22	6.39	7.61	-2.38893
Ppp1r16a	3.01	15.76	18.77	-2.38843
4933402N03Rik	0	0	0	#DIV/0!
Gm12846	0.17	0.89	1.06	-2.38827
Gm29670	0.17	0.89	1.06	-2.38827
Dvl1	4.84	25.33	30.17	-2.38777
Ppp1r17	0.13	0.68	0.81	-2.38702
Ly6g6e	0	0	0	#DIV/0!
Actr6	0.65	3.4	4.05	-2.38702
Cdh8	4.77	24.94	29.71	-2.3864
Gtpbp10	0.92	4.81	5.73	-2.38633
Fam155a	3.94	20.59	24.53	-2.38568
Ddx60	0.49	2.56	3.05	-2.38529
Lin28a	0.18	0.94	1.12	-2.38466
Gm43665	0.27	1.41	1.68	-2.38466
Gm11331	2.94	15.35	18.29	-2.38435
Myl2	0	0	0	#DIV/0!
Gm37077	0.55	2.87	3.42	-2.38355
Rdh13	1.33	6.94	8.27	-2.38351
Atp2a2	58.18	303.53	361.71	-2.38324
Gm13003	0.81	4.22	5.03	-2.38125
Sphkap	21.86	113.77	135.63	-2.37975
Spen	3.1	16.13	19.23	-2.37941
Fan1	0.99	5.15	6.14	-2.37907
Syne2	3.37	17.53	20.9	-2.37901
Sval2	0	0	0	#DIV/0!
Adam5	0.1	0.52	0.62	-2.37851
Foxa3	0.75	3.9	4.65	-2.37851
Cep152	0.25	1.3	1.55	-2.37851
Zfp541	0.05	0.26	0.31	-2.37851
Gm26509	0.25	1.3	1.55	-2.37851
4833412K13Rik	0.15	0.78	0.93	-2.37851
A330023F24Rik	8.3	43.15	51.45	-2.37818
Sun2	1.17	6.08	7.25	-2.37756
Car10	4.15	21.55	25.7	-2.3765
Gm44167	0.59	3.06	3.65	-2.37474
Ovca2	1.43	7.41	8.84	-2.37346
Gm9803	1.94	10.05	11.99	-2.37307
Bcl7a	1.45	7.51	8.96	-2.37276
Pfkl	2.53	13.1	15.63	-2.37236
Fam96b	0.79	4.09	4.88	-2.37218
9430091E24Rik	0.23	1.19	1.42	-2.37126
Prkd1	2.83	14.64	17.47	-2.37104
Gm3294	0.87	4.5	5.37	-2.37084
Gm42718	0.47	2.43	2.9	-2.37022
Gm20939	0.71	3.67	4.38	-2.36989
Mmd2	0.06	0.31	0.37	-2.36923
Gm38036	0.3	1.55	1.85	-2.36923
Gm38043	0.24	1.24	1.48	-2.36923
Abcc1	1.57	8.11	9.68	-2.36894
Nudt7	2.56	13.22	15.78	-2.36851
Afap1l1	0.43	2.22	2.65	-2.36815
Madd	13.88	71.57	85.45	-2.36635
Ppm1l	3.21	16.55	19.76	-2.36619
Ddb2	0.73	3.76	4.49	-2.36476
Tmbim7	0	0	0	#DIV/0!
Clec4f	0	0	0	#DIV/0!
Klra17	0	0	0	#DIV/0!
Rad51ap2	1.2	6.18	7.38	-2.36457
B830012L14Rik	0.6	3.09	3.69	-2.36457
Gm44017	1.03	5.3	6.33	-2.36335
Pcdhb10	0.07	0.36	0.43	-2.36257
Olfr656	0.07	0.36	0.43	-2.36257
Gm37968	0.07	0.36	0.43	-2.36257
Prrc2b	10.74	55.22	65.96	-2.3622
Vps11	4.61	23.7	28.31	-2.36205
Alx3	0	0	0	#DIV/0!
Exoc3l2	0.94	4.83	5.77	-2.36129
Chrne	0	0	0	#DIV/0!
Sftpa1	0.15	0.77	0.92	-2.3599
Slc28a2	0.3	1.54	1.84	-2.3599
Gm37447	0.15	0.77	0.92	-2.3599
Gm11400	0.38	1.95	2.33	-2.3594
Rn7s6	2.46	12.62	15.08	-2.35898
Ankrd53	0	0	0	#DIV/0!
Stat5a	0.95	4.87	5.82	-2.35792
Fam188b	0.96	4.92	5.88	-2.35755
Zcchc3	0.48	2.46	2.94	-2.35755
Tmem240	0.08	0.41	0.49	-2.35755
Cers1	0.16	0.82	0.98	-2.35755
1810034E14Rik	0.24	1.23	1.47	-2.35755
Gm37370	0.16	0.82	0.98	-2.35755
1810013D15Rik	0.17	0.87	1.04	-2.35548
Gm37809	0.26	1.33	1.59	-2.35484
Rpap1	1.33	6.8	8.13	-2.35411
Gpr137c	0.09	0.46	0.55	-2.35364
Ccdc184	0.28	1.43	1.71	-2.35252
3300002I08Rik	0.66	3.37	4.03	-2.35221
Gm1043	0.66	3.37	4.03	-2.35221
Gm42724	0.76	3.88	4.64	-2.35199
Gm43057	3.53	18.01	21.54	-2.35106
Tanc2	2.97	15.15	18.12	-2.35078
Banp	3.18	16.22	19.4	-2.35068
Rec8	0.2	1.02	1.22	-2.3505
Fam222a	0.8	4.08	4.88	-2.3505
Tspear	0.1	0.51	0.61	-2.3505
Gm38319	1.2	6.12	7.32	-2.3505
Gm3695	0.41	2.09	2.5	-2.34981
Lockd	0.62	3.16	3.78	-2.34958
Tmem238	0.83	4.23	5.06	-2.34947
Fbxo31	1.06	5.4	6.46	-2.3489
Oc90	0	0	0	#DIV/0!
Gm12258	1.85	9.42	11.27	-2.3482
Kirrel3os	0.22	1.12	1.34	-2.34792
Emid1	1.24	6.31	7.55	-2.3473
Gm44610	0.34	1.73	2.07	-2.34717
Homez	0.8	4.07	4.87	-2.34696
Fam83h	1.26	6.41	7.67	-2.3469
Kif17	0.12	0.61	0.73	-2.34577
Dnd1	0.12	0.61	0.73	-2.34577
Gm42826	0.12	0.61	0.73	-2.34577
Gm38357	1.14	5.79	6.93	-2.34453
Cep72	0.13	0.66	0.79	-2.34395
Gm28539	0.13	0.66	0.79	-2.34395
Smco1	4.04	20.49	24.53	-2.34249
Gm3081	0.28	1.42	1.7	-2.34239
Rab19	0.43	2.18	2.61	-2.34192
Gm37296	0.58	2.94	3.52	-2.34169
Slc12a9	1.04	5.27	6.31	-2.34122
Phkg1	1.35	6.84	8.19	-2.34104
Cdc14b	2.12	10.74	12.86	-2.34086
Gm15910	0.16	0.81	0.97	-2.33985
Camk2n1	4.01	20.29	24.3	-2.33909
Gm38344	0.17	0.86	1.03	-2.3388
A830080D01Rik	1.03	5.21	6.24	-2.33864
1810024B03Rik	0.18	0.91	1.09	-2.33787
Slc3a1	0.19	0.96	1.15	-2.33703
Nudt11	0.39	1.97	2.36	-2.33665
4632428C04Rik	0.44	2.22	2.66	-2.33498
Gm26686	0.67	3.38	4.05	-2.33479
0610009E02Rik	0.45	2.27	2.72	-2.3347
Gm44797	2.28	11.5	13.78	-2.33453
Nipsnap3a	0	0	0	#DIV/0!
Gm42440	0.47	2.37	2.84	-2.33415
Dysf	1.09	5.49	6.58	-2.33248
Mgme1	0.28	1.41	1.69	-2.3322
Kcnk12	0.57	2.87	3.44	-2.33202
2900092N22Rik	2.57	12.94	15.51	-2.332
Kremen1	1.16	5.84	7	-2.33184
Trim37	2.11	10.62	12.73	-2.33147
Ndst2	0.96	4.83	5.79	-2.33092
4930558N11Rik	0.32	1.61	1.93	-2.33092
Chd5	1.63	8.2	9.83	-2.33075
Gm17690	0.98	4.93	5.91	-2.33073
2900027M19Rik	4.12	20.71	24.83	-2.32961
Zfp783	1.14	5.73	6.87	-2.3295
Gsdmd	0.5	2.51	3.01	-2.32769
Xkr6	2.11	10.59	12.7	-2.32739
4930519L02Rik	1.1	5.52	6.62	-2.32716
Zfp408	1.16	5.82	6.98	-2.32689
Eme2	3.69	18.51	22.2	-2.32661
Mov10l1	0	0	0	#DIV/0!
Hus1	0.84	4.21	5.05	-2.32536
Olfr1247	2.98	14.93	17.91	-2.32483
Adck5	2.2	11.01	13.21	-2.32324
Tm4sf1	2.98	14.9	17.88	-2.32193
Gzmb	0	0	0	#DIV/0!
Gzmf	0	0	0	#DIV/0!
Gzmn	0	0	0	#DIV/0!
Itgal	0.08	0.4	0.48	-2.32193
Lrrn3	0.22	1.1	1.32	-2.32193
Ankrd37	0.83	4.15	4.98	-2.32193
Dnah7a	0.02	0.1	0.12	-2.32193
4632432E15Rik	0.09	0.45	0.54	-2.32193
Gm42851	0.16	0.8	0.96	-2.32193
Gm45129	0.22	1.1	1.32	-2.32193
Zfp653	0.82	4.1	4.92	-2.32193
Katnal1	1.12	5.6	6.72	-2.32193
Tmem201	0.73	3.65	4.38	-2.32193
Pou3f4	0.07	0.35	0.42	-2.32193
2310057J18Rik	0	0	0	#DIV/0!
Slfn2	0.13	0.65	0.78	-2.32193
Gm5415	0.06	0.3	0.36	-2.32193
B930036N10Rik	0.06	0.3	0.36	-2.32193
A430046D13Rik	0.73	3.65	4.38	-2.32193
1700063D05Rik	0.24	1.2	1.44	-2.32193
Gm38055	0.78	3.9	4.68	-2.32193
A130048G24Rik	0.39	1.95	2.34	-2.32193
Gm44271	1.37	6.85	8.22	-2.32193
Gm45838	0.26	1.3	1.56	-2.32193
Gata3	0	0	0	#DIV/0!
Gata5	0	0	0	#DIV/0!
Scarna10	229.7	1148.25	1377.95	-2.32161
Uvrag	2.93	14.63	17.56	-2.31996
Maz	6.08	30.35	36.43	-2.31955
2410089E03Rik	3.02	15.07	18.09	-2.31906
Tmem245	2.89	14.42	17.31	-2.31893
Awat1	0	0	0	#DIV/0!
Plcxd3	1.48	7.38	8.86	-2.31802
Spata5	1.76	8.77	10.53	-2.317
Hs1bp3	0.86	4.28	5.14	-2.3152
Acaa1a	3.85	19.15	23	-2.31441
A830039N20Rik	1.51	7.51	9.02	-2.31426
Acvr1	1.4	6.96	8.36	-2.31366
Sepsecs	4.8	23.86	28.66	-2.31349
Lifr	8.07	40.11	48.18	-2.31332
Pddc1	3.73	18.53	22.26	-2.31262
Ffar1	4.63	22.99	27.62	-2.31192
Pycard	0.57	2.83	3.4	-2.31177
Gm21967	0.27	1.34	1.61	-2.3112
Gm37697	1.07	5.31	6.38	-2.3111
Gm2415	0.22	1.09	1.31	-2.30875
Vwa5b2	9.28	45.92	55.2	-2.30693
Zfp275	2.51	12.42	14.93	-2.30691
Tnk2	2.68	13.26	15.94	-2.30678
Gm38365	0.37	1.83	2.2	-2.30625
Gm13315	2.16	10.68	12.84	-2.30581
Nebl	1.24	6.13	7.37	-2.30555
Abo	0	0	0	#DIV/0!
Spin2c	0.17	0.84	1.01	-2.30485
Pde1c	1.65	8.15	9.8	-2.30433
Gm43294	2.37	11.7	14.07	-2.30355
Csrnp2	0.31	1.53	1.84	-2.30319
Zfp954	1.18	5.82	7	-2.30223
Tmed8	4.24	20.91	25.15	-2.30206
Adgb	0.86	4.24	5.1	-2.30166
Noxred1	0.14	0.69	0.83	-2.30117
Gm15708	0.14	0.69	0.83	-2.30117
Coa6	0.68	3.35	4.03	-2.30055
Gm26543	0.54	2.66	3.2	-2.30039
Gtf2ird1	2.83	13.94	16.77	-2.30036
Rbm12b1	1.6	7.88	9.48	-2.30012
Brca2	9.16	45.11	54.27	-2.30003
Slc16a7	0.53	2.61	3.14	-2.29999
Pcdhac1	0.13	0.64	0.77	-2.29956
Scai	2.02	9.94	11.96	-2.29889
Serac1	0.75	3.69	4.44	-2.29866
Pole4	1	4.92	5.92	-2.29866
Nlrc3	0.25	1.23	1.48	-2.29866
Doc2b	0.24	1.18	1.42	-2.29768
Syt12	0.12	0.59	0.71	-2.29768
Gm29112	0.12	0.59	0.71	-2.29768
Gm14391	7.36	36.18	43.54	-2.29741
Dqx1	0.23	1.13	1.36	-2.29662
Pitpnm3	2.62	12.86	15.48	-2.29525
Hyls1	0.43	2.11	2.54	-2.29483
1700016C15Rik	0	0	0	#DIV/0!
Il17rb	0	0	0	#DIV/0!
Bend4	0.21	1.03	1.24	-2.29418
Gm12990	0.63	3.09	3.72	-2.29418
Abca7	3.32	16.28	19.6	-2.29385
Gm42857	21.12	103.56	124.68	-2.29379
4930526A20Rik	0.31	1.52	1.83	-2.29373
Gm45807	0.1	0.49	0.59	-2.29278
Wdr11	3.11	15.23	18.34	-2.29193
Gm42840	0.29	1.42	1.71	-2.29177
Tmem72	4.68	22.91	27.59	-2.2914
Tgfbr3	1.33	6.51	7.84	-2.29123
Gm27010	0.66	3.23	3.89	-2.291
Neil1	0.84	4.11	4.95	-2.29068
Efcab12	0.09	0.44	0.53	-2.28951
Gm42878	0.27	1.32	1.59	-2.28951
Sirpa	11.74	57.34	69.08	-2.28811
Cntrob	1.37	6.69	8.06	-2.28783
Tcaim	0.77	3.76	4.53	-2.2878
Rps6ka5	0.67	3.27	3.94	-2.28706
Dis3l	1.17	5.71	6.88	-2.28698
Brd1	4.96	24.19	29.15	-2.286
C1qtnf4	0.89	4.34	5.23	-2.28582
Plscr2	1.02	4.97	5.99	-2.28468
Gm26621	0.47	2.29	2.76	-2.28461
Rbmx2	0.38	1.85	2.23	-2.28345
Dclk2	0.98	4.77	5.75	-2.28314
Atp1b4	0	0	0	#DIV/0!
Gm19552	0.15	0.73	0.88	-2.28293
Ddx51	1.26	6.13	7.39	-2.28246
Lrrc10b	3.36	16.34	19.7	-2.28187
Zufsp	2.19	10.65	12.84	-2.28185
Ankzf1	2.09	10.16	12.25	-2.28133
Lgi4	0.36	1.75	2.11	-2.28129
Gm14698	0.57	2.77	3.34	-2.28085
Csf2ra	2.26	10.98	13.24	-2.28048
Hadh	30.97	150.46	181.43	-2.28044
Zfp341	0.21	1.02	1.23	-2.28011
Clca3a2	0.07	0.34	0.41	-2.28011
Fam189a1	0.49	2.38	2.87	-2.28011
Gm38263	0.07	0.34	0.41	-2.28011
1500004A13Rik	0.76	3.69	4.45	-2.27955
Sh3pxd2a	5.93	28.76	34.69	-2.27796
Trrap	6.92	33.56	40.48	-2.2779
Pdcd1lg2	0	0	0	#DIV/0!
Trappc9	3.45	16.72	20.17	-2.27691
Heatr3	1.82	8.82	10.64	-2.27684
Gm37390	0.84	4.07	4.91	-2.27657
Il19	0	0	0	#DIV/0!
Sh3gl2	0.99	4.79	5.78	-2.27453
Tubb2b	0.49	2.37	2.86	-2.27403
Il10	0	0	0	#DIV/0!
Rmrp	4087.91	19768.4	23856.3	-2.27376
Hsd17b7	0.3	1.45	1.75	-2.27302
Zdhhc23	0.36	1.74	2.1	-2.27302
Samd5	0.18	0.87	1.05	-2.27302
Gm16133	0.06	0.29	0.35	-2.27302
Mfng	0.59	2.85	3.44	-2.27218
Gpr21	0.35	1.69	2.04	-2.2716
Nlrp14	0	0	0	#DIV/0!
Gm43658	0.35	1.69	2.04	-2.2716
Smim12	0.93	4.49	5.42	-2.27141
Gm4673	0.75	3.62	4.37	-2.27103
Mical3	5.41	26.11	31.52	-2.2709
Irf9	1.85	8.92	10.77	-2.26952
Abcc5	7.56	36.45	44.01	-2.26946
Vwa7	0.11	0.53	0.64	-2.26849
Fam217b	0.55	2.65	3.2	-2.26849
Irf2bp2	6.9	33.24	40.14	-2.26825
Fam160a1	0.93	4.48	5.41	-2.2682
Nphp3	0.49	2.36	2.85	-2.26793
Mtss1	2.44	11.75	14.19	-2.26771
Rhpn2	4.16	20.03	24.19	-2.26751
Dnah2	0.59	2.84	3.43	-2.2671
Pom121l2	0	0	0	#DIV/0!
Mlxipl	20.74	99.83	120.57	-2.26706
Nek3	0.32	1.54	1.86	-2.26679
Svs4	0	0	0	#DIV/0!
Svs6	0	0	0	#DIV/0!
Ripk2	0.64	3.08	3.72	-2.26679
Svs3a	0	0	0	#DIV/0!
Svs5	0	0	0	#DIV/0!
Tmem80	4.65	22.36	27.01	-2.26562
Gm44438	0.26	1.25	1.51	-2.26534
Ccdc70	0	0	0	#DIV/0!
Prune1	1.08	5.19	6.27	-2.2647
Prl5a1	0	0	0	#DIV/0!
B3galt5	1.54	7.4	8.94	-2.26459
Rfxank	0.86	4.13	4.99	-2.26373
Ssc5d	0.1	0.48	0.58	-2.26303
9530077C05Rik	0.8	3.84	4.64	-2.26303
Pkd1l1	0.1	0.48	0.58	-2.26303
Kcna1	0.1	0.48	0.58	-2.26303
Gm17203	0.1	0.48	0.58	-2.26303
Gm19967	0.2	0.96	1.16	-2.26303
Gm37886	0.15	0.72	0.87	-2.26303
Gm37524	1.05	5.04	6.09	-2.26303
Gm42686	0.05	0.24	0.29	-2.26303
Gsdma2	0	0	0	#DIV/0!
Chd3	8.77	42.08	50.85	-2.26249
Il34	0.39	1.87	2.26	-2.26149
Smug1	0.97	4.65	5.62	-2.26117
Zbtb34	0.48	2.3	2.78	-2.26053
Papss2	16.79	80.45	97.24	-2.26049
Gm38376	0.19	0.91	1.1	-2.25987
Tnnc2	0	0	0	#DIV/0!
Gm43379	0.19	0.91	1.1	-2.25987
Phlpp2	0.84	4.02	4.86	-2.25873
Spint4	0	0	0	#DIV/0!
Gm18875	0.28	1.34	1.62	-2.25873
Rsrp1	18.47	88.37	106.84	-2.25837
Gm26447	803.68	3843.28	4646.96	-2.25765
Zdhhc2	13.77	65.83	79.6	-2.25722
Gm23442	23.42	111.96	135.38	-2.25717
Gm15674	0.09	0.43	0.52	-2.25634
Gm37409	0.27	1.29	1.56	-2.25634
Gm10125	3.14	14.99	18.13	-2.25516
2900093K20Rik	1.45	6.92	8.37	-2.25472
Ppp1r9a	2.84	13.55	16.39	-2.25433
Zfp966	3.82	18.22	22.04	-2.25388
Gm45292	0.3	1.43	1.73	-2.25298
Hdac6	8.56	40.8	49.36	-2.25289
Cyp39a1	0.77	3.67	4.44	-2.25285
Zbtb49	1.1	5.24	6.34	-2.25206
Syce2	0.38	1.81	2.19	-2.25192
Gm43194	1.01	4.81	5.82	-2.25168
Crebzf	6.35	30.21	36.56	-2.2502
Mafb	1.39	6.61	8	-2.24957
E4f1	1.01	4.8	5.81	-2.24868
Ankrd34a	0.08	0.38	0.46	-2.24793
Gm26564	0.08	0.38	0.46	-2.24793
Gm16011	0.56	2.66	3.22	-2.24793
A830073O21Rik	0.48	2.28	2.76	-2.24793
Gm37702	0.12	0.57	0.69	-2.24793
Fbxl17	3.1	14.72	17.82	-2.24744
Gm14410	5.4	25.63	31.03	-2.2468
Trim6	0.31	1.47	1.78	-2.24548
Cept1	2.71	12.85	15.56	-2.2454
Aacs	3.87	18.35	22.22	-2.24537
Tnrc18	4.14	19.63	23.77	-2.24536
5031425E22Rik	2.55	12.09	14.64	-2.24525
Gm44798	2.24	10.62	12.86	-2.24521
Slc16a11	1.31	6.21	7.52	-2.24503
Bend3	0.46	2.18	2.64	-2.24462
Rhobtb1	6.78	32.13	38.91	-2.24456
Pcnx4	0.88	4.17	5.05	-2.24447
Gm42763	0.42	1.99	2.41	-2.24431
Cog1	6.89	32.64	39.53	-2.24407
Gm20634	1.33	6.3	7.63	-2.24393
Chp2	0.15	0.71	0.86	-2.24286
Slc25a29	0.97	4.59	5.56	-2.24244
Nbeal2	3.17	15	18.17	-2.24241
Gm20554	0.37	1.75	2.12	-2.24176
Sgsm2	2.43	11.49	13.92	-2.24135
Gm45873	0.11	0.52	0.63	-2.24101
Trp53tg5	0	0	0	#DIV/0!
Mpzl1	2.23	10.54	12.77	-2.24076
Endov	1.75	8.27	10.02	-2.24053
Zfp184	0.29	1.37	1.66	-2.24005
Eppin	0	0	0	#DIV/0!
Spef1	0.25	1.18	1.43	-2.23879
Eml5	11.52	54.35	65.87	-2.23814
Slc8a2	0.28	1.32	1.6	-2.23704
Acvr2a	2.01	9.47	11.48	-2.23617
Gm28268	8.54	40.23	48.77	-2.23596
Crtc3	1.52	7.16	8.68	-2.23589
Rnf43	0.31	1.46	1.77	-2.23563
Msh4	0.48	2.26	2.74	-2.23522
Ptar1	0.85	4	4.85	-2.23447
Gm37517	2.31	10.87	13.18	-2.23439
AI606181	0.54	2.54	3.08	-2.2338
4732491K20Rik	0.27	1.27	1.54	-2.2338
Asb3	1.31	6.16	7.47	-2.23336
Hus1b	0.2	0.94	1.14	-2.23266
Kank3	1.41	6.62	8.03	-2.23114
Jade3	4.06	19.06	23.12	-2.231
6330419E04Rik	1.82	8.54	10.36	-2.2303
Abtb1	2.2	10.32	12.52	-2.22987
Gm38148	0.71	3.33	4.04	-2.22963
Hspb9	0	0	0	#DIV/0!
Gm38359	0.29	1.36	1.65	-2.22948
Gm26559	0.45	2.11	2.56	-2.22925
Pard3b	1.37	6.42	7.79	-2.2284
Srsf7	5.61	26.28	31.89	-2.22789
Gm19409	0.6	2.81	3.41	-2.22754
Donson	0.66	3.09	3.75	-2.22707
Prl3c1	0	0	0	#DIV/0!
Gm37090	0.22	1.03	1.25	-2.22707
Cnot8	4.83	22.61	27.44	-2.22687
Pigv	1.56	7.3	8.86	-2.22635
Acad9	20.08	93.95	114.03	-2.22613
2810402E24Rik	0.28	1.31	1.59	-2.22607
Fhdc1	2.57	12.02	14.59	-2.2256
Gm13689	1.13	5.28	6.41	-2.22422
Nup188	1.22	5.7	6.92	-2.22408
Ptpn23	2.46	11.49	13.95	-2.22365
Tsen2	1	4.67	5.67	-2.22342
Peg13	6.2	28.94	35.14	-2.22272
Slitrk2	0.03	0.14	0.17	-2.22239
Olfr1271	0.09	0.42	0.51	-2.22239
Gm38386	0.15	0.7	0.85	-2.22239
Gm45477	0.42	1.96	2.38	-2.22239
4930412F12Rik	0.15	0.7	0.85	-2.22239
Stard5	1.13	5.27	6.4	-2.22148
Arhgap33	0.65	3.03	3.68	-2.22081
Ccdc92b	1	4.66	5.66	-2.22033
Pard3	5.14	23.95	29.09	-2.22019
Hivep2	3.48	16.2	19.68	-2.21883
Orc6	2	9.31	11.31	-2.21878
Pex6	2.19	10.19	12.38	-2.21815
Iws1	2.62	12.19	14.81	-2.21806
Cln6	6.5	30.23	36.73	-2.21747
Mdm4	9.35	43.47	52.82	-2.21698
Ctdsp2	5.98	27.8	33.78	-2.21687
1190007I07Rik	1.05	4.88	5.93	-2.21649
Gm11175	1.56	7.25	8.81	-2.21643
Nbea	6.38	29.65	36.03	-2.2164
Prl8a2	0	0	0	#DIV/0!
Tbx5	0	0	0	#DIV/0!
Ercc8	0.51	2.37	2.88	-2.21632
Adar	4.61	21.42	26.03	-2.21612
Slc25a27	1.44	6.69	8.13	-2.21594
Gm24336	27.2	126.29	153.49	-2.21506
Golt1a	0.42	1.95	2.37	-2.21501
5033417F24Rik	0.25	1.16	1.41	-2.21412
Plch1	2.47	11.46	13.93	-2.21402
Rras	0.72	3.34	4.06	-2.21378
Il12rb2	0	0	0	#DIV/0!
Patj	6.64	30.79	37.43	-2.21321
Metap1d	2.53	11.73	14.26	-2.21299
Gm37397	0.11	0.51	0.62	-2.21299
Scn8a	2.69	12.47	15.16	-2.21278
Olfr539	1.04	4.82	5.86	-2.21245
5330434G04Rik	3.63	16.82	20.45	-2.21214
Tmem199	3.08	14.27	17.35	-2.21198
Thop1	1.52	7.04	8.56	-2.2115
A930017M01Rik	0.27	1.25	1.52	-2.2109
Gm37297	0.54	2.5	3.04	-2.2109
Pstk	1.37	6.34	7.71	-2.21031
Gm37137	0.24	1.11	1.35	-2.20945
Cacna1g	0.08	0.37	0.45	-2.20945
Mau2	6.9	31.9	38.8	-2.20889
Apobec1	5.11	23.62	28.73	-2.20861
Iba57	0.37	1.71	2.08	-2.2084
Layn	0.37	1.71	2.08	-2.2084
Irf2bp1	2.66	12.29	14.95	-2.20799
Vdr	5.95	27.49	33.44	-2.20795
Olfr1265	0.21	0.97	1.18	-2.2076
Gm43852	0.26	1.2	1.46	-2.20645
Gm22009	52.93	244.26	297.19	-2.20626
Snx21	2.1	9.69	11.79	-2.20611
Olfr1167	0.31	1.43	1.74	-2.20568
Rubcn	4.12	18.98	23.1	-2.20376
Hps4	1.88	8.66	10.54	-2.20363
Cadps	4.79	22.06	26.85	-2.20334
Nrtn	1.62	7.46	9.08	-2.20318
Ankrd10	10.9	50.18	61.08	-2.20278
1700125H20Rik	0	0	0	#DIV/0!
Grwd1	0.58	2.67	3.25	-2.20271
Wnt9b	0	0	0	#DIV/0!
1810008I18Rik	1.88	8.65	10.53	-2.20197
Il2ra	0.05	0.23	0.28	-2.20163
Gm43864	0.1	0.46	0.56	-2.20163
Gm45354	0.25	1.15	1.4	-2.20163
Fam234a	7.84	36.05	43.89	-2.20107
Mib2	4.33	19.9	24.23	-2.20033
Tepsin	3.89	17.87	21.76	-2.1997
AA386476	0.27	1.24	1.51	-2.19931
Ccnj	0.22	1.01	1.23	-2.19878
D630024D03Rik	2.17	9.96	12.13	-2.19845
Ric8a	4.54	20.83	25.37	-2.1979
Slc35b4	5.09	23.35	28.44	-2.19768
Zfp248	0.58	2.66	3.24	-2.1973
Gm13502	0.24	1.1	1.34	-2.1964
Ctxn1	0.19	0.87	1.06	-2.19502
Gm43511	0.19	0.87	1.06	-2.19502
Dyrk1b	1.78	8.14	9.92	-2.19315
Mmp24	0.63	2.88	3.51	-2.19265
A630052C17Rik	0.49	2.24	2.73	-2.19265
Gm36527	0.35	1.6	1.95	-2.19265
Gm44901	0.42	1.92	2.34	-2.19265
Glra2	0	0	0	#DIV/0!
Eid3	0.35	1.6	1.95	-2.19265
Glra4	0	0	0	#DIV/0!
Atp2a3	48.12	219.96	268.08	-2.19253
Setdb1	2.42	11.06	13.48	-2.19227
Mmp20	0	0	0	#DIV/0!
Ptprd	1.68	7.67	9.35	-2.19077
Ang	3.12	14.24	17.36	-2.19033
Gm15667	0.32	1.46	1.78	-2.18982
Gm37035	0.41	1.87	2.28	-2.18934
Sgsm1	8.49	38.69	47.18	-2.18812
Tcaf3	0	0	0	#DIV/0!
Itpk1	0.88	4.01	4.89	-2.18803
Ireb2	4.28	19.5	23.78	-2.18779
Amer2	0.63	2.87	3.5	-2.18763
Ndufaf8	1.44	6.56	8	-2.18763
Tspan12	1.34	6.1	7.44	-2.18658
1810041L15Rik	0.67	3.05	3.72	-2.18658
4632427E13Rik	2.41	10.97	13.38	-2.18646
Gm28818	0.29	1.32	1.61	-2.18641
Gm44153	1.07	4.87	5.94	-2.18631
Zfp704	2.29	10.42	12.71	-2.18594
Cpsf4l	0	0	0	#DIV/0!
Ccdc103	0.2	0.91	1.11	-2.18587
Glyctk	0.31	1.41	1.72	-2.18536
Snta1	0.31	1.41	1.72	-2.18536
Zfp871	6.22	28.28	34.5	-2.1848
9130221H12Rik	0.92	4.18	5.1	-2.1838
Thap3	1.18	5.36	6.54	-2.18345
Galnt9	0.37	1.68	2.05	-2.18286
Eepd1	0.76	3.45	4.21	-2.18253
Gm27033	3.58	16.25	19.83	-2.18241
Slc35g3	0	0	0	#DIV/0!
Gm29358	0.13	0.59	0.72	-2.1822
Ggt7	3.38	15.33	18.71	-2.18126
Cep162	1.37	6.21	7.58	-2.18042
Xpo4	2.8	12.69	15.49	-2.18019
Gm45425	2.66	12.05	14.71	-2.17953
Ank	8.71	39.44	48.15	-2.17891
Emc1	4.17	18.88	23.05	-2.17874
Man2c1	13.43	60.8	74.23	-2.17861
Ighmbp2	0.74	3.35	4.09	-2.17856
Cited4	0.74	3.35	4.09	-2.17856
[truncated: 43,945 more rows]

## Sheet: S3KO dbdb vs S3WT dbdb
	S3KO_dbdb	S3WT_dbdb	Sum	log2(S3KO_dbdb/S3WT_dbdb)
Prss1	0.24	830.2	830.44	-11.7562
Pbsn	0	0	0	#DIV/0!
Gm2663	0.22	621.37	621.59	-11.4637
Gm5771	1.32	1269.64	1270.96	-9.90967
Gm10334	1.61	1337.44	1339.05	-9.6982
Apoh	0	0	0	#DIV/0!
Xist	0.09	41.79	41.88	-8.85902
Prss3	4.33	1048.81	1053.14	-7.92017
Ighm	0.12	16.28	16.4	-7.08392
Cck	0.67	67.6	68.27	-6.65672
Shisa6	0.02	1.52	1.54	-6.24793
Pkhd1l1	0.01	0.64	0.65	-6
Tbx4	0	0	0	#DIV/0!
Zfy2	0	0	0	#DIV/0!
Kcnk10	0.02	1.24	1.26	-5.9542
Wnt3	0	0	0	#DIV/0!
Gm30948	0.07	3.93	4	-5.81103
Gast	0.51	19.48	19.99	-5.25535
Hmcn2	0.01	0.37	0.38	-5.20945
Cpxm2	0.05	1.62	1.67	-5.01792
Igkc	2.49	68.06	70.55	-4.77259
Cpxm1	0.07	1.89	1.96	-4.75489
Ptprv	0.03	0.79	0.82	-4.71882
P2rx1	0.07	1.83	1.9	-4.70834
Itgb2l	0	0	0	#DIV/0!
Prrg4	0.06	1.49	1.55	-4.63421
Ranbp3l	0.06	1.47	1.53	-4.61471
Gm5148	0.07	1.7	1.77	-4.60204
Bach2	0.11	2.65	2.76	-4.59042
Fgf23	0	0	0	#DIV/0!
Fgf6	0	0	0	#DIV/0!
Rgs8	0.05	1.19	1.24	-4.57289
Cfap100	0.08	1.9	1.98	-4.56986
Ros1	0.03	0.68	0.71	-4.5025
Frem1	0.05	1.11	1.16	-4.47249
Slfn4	0	0	0	#DIV/0!
Itgbl1	0.05	1.09	1.14	-4.44626
2610203C22Rik	0.05	1.04	1.09	-4.37851
Col1a1	0.39	7.85	8.24	-4.33115
Lrrc8e	0.07	1.39	1.46	-4.31159
Tspan32	0	0	0	#DIV/0!
Lhx2	0	0	0	#DIV/0!
Ppfia4	0.03	0.58	0.61	-4.27302
Pla2g4a	0.06	1.16	1.22	-4.27302
Gm38246	0.37	7.05	7.42	-4.25203
Tnc	0.02	0.37	0.39	-4.20945
Rps2	3.46	58.36	61.82	-4.07614
Dpt	0.1	1.67	1.77	-4.06178
BC028471	0.04	0.66	0.7	-4.04439
Muc13	0.11	1.81	1.92	-4.04041
Il15	0.09	1.44	1.53	-4
Scube3	0.02	0.32	0.34	-4
Spink1	15.73	248.39	264.12	-3.98102
Clmp	0.08	1.25	1.33	-3.96578
Aim2	0.08	1.22	1.3	-3.93074
Tmprss11b	0.01	0.15	0.16	-3.90689
Hpcal4	0.03	0.45	0.48	-3.90689
Wdfy4	0.07	1	1.07	-3.8365
Fcrls	0.08	1.12	1.2	-3.80735
Mmp2	0.11	1.53	1.64	-3.79796
Try10	6.07	83.3	89.37	-3.77855
Mgam	0.33	4.52	4.85	-3.77578
Amy2b	7.92	108.36	116.28	-3.77419
Gm43580	0.25	3.42	3.67	-3.774
Slc1a1	0.09	1.21	1.3	-3.74894
Apob	0.08	1.07	1.15	-3.74147
Apoa1	0.36	4.8	5.16	-3.73697
Serpina3n	0.08	1.06	1.14	-3.72792
Cpne9	0.06	0.77	0.83	-3.68182
Anxa10	0.15	1.89	2.04	-3.65535
Wap	0	0	0	#DIV/0!
Cd180	0.06	0.74	0.8	-3.62449
Csn3	0.76	9.35	10.11	-3.6209
Gm10719	0.32	3.89	4.21	-3.60363
Ms4a1	0.11	1.32	1.43	-3.58496
Gm42892	0.04	0.48	0.52	-3.58496
Mmp28	0.05	0.59	0.64	-3.56071
Hgf	0.06	0.7	0.76	-3.54432
Rab30	0.03	0.35	0.38	-3.54432
Gm2115	0.25	2.88	3.13	-3.52607
Fndc4	0.07	0.79	0.86	-3.49643
Styx	0.05	0.56	0.61	-3.48543
Myf5	0	0	0	#DIV/0!
Svep1	0.07	0.78	0.85	-3.47805
Col17a1	0.03	0.33	0.36	-3.45943
Syt15	0.05	0.55	0.6	-3.45943
Phyhd1	0.21	2.27	2.48	-3.43423
Lcat	0.13	1.36	1.49	-3.38702
Grik4	0.03	0.31	0.34	-3.36923
Gm31166	0.14	1.44	1.58	-3.36257
Cxcl13	0.16	1.62	1.78	-3.33985
BE692007	0.04	0.4	0.44	-3.32193
Gm21738	0.07	0.7	0.77	-3.32193
Pdzrn3	0.2	1.99	2.19	-3.3147
Gjb2	0.14	1.35	1.49	-3.26946
Gm830	0.05	0.48	0.53	-3.26303
C1qtnf2	0.16	1.53	1.69	-3.25739
Fgf13	0.08	0.76	0.84	-3.24793
Lox	0.05	0.47	0.52	-3.23266
C3	0.97	9.05	10.02	-3.22186
Gm26870	4.12	38.05	42.17	-3.20718
Chdh	0.1	0.92	1.02	-3.20163
Col6a5	0.06	0.55	0.61	-3.1964
Enpp3	0.34	3.08	3.42	-3.17932
Lrrc7	0.03	0.27	0.3	-3.16993
Ogn	0.13	1.17	1.3	-3.16993
Vmn2r88	0	0	0	#DIV/0!
Grm6	0	0	0	#DIV/0!
Loxl1	0.1	0.9	1	-3.16993
Nkain2	0.04	0.36	0.4	-3.16993
Cd22	0.13	1.16	1.29	-3.15754
Cbln4	0.06	0.52	0.58	-3.11548
Haao	0	0	0	#DIV/0!
Gm37789	0.06	0.52	0.58	-3.11548
Kirrel3	0.06	0.51	0.57	-3.08746
Bcl11b	0.02	0.17	0.19	-3.08746
Arhgap15	0.03	0.25	0.28	-3.05889
Tcl1b5	0	0	0	#DIV/0!
Gm31373	1.08	8.94	10.02	-3.04924
Ntrk3	0.04	0.33	0.37	-3.04439
Sycn	140.42	1153.01	1293.43	-3.03758
Cryba1	0	0	0	#DIV/0!
Dnmt3l	0	0	0	#DIV/0!
Aire	0	0	0	#DIV/0!
Btc	0.06	0.49	0.55	-3.02975
Try5	347.07	2814.6	3161.67	-3.01963
Tmem173	0.07	0.56	0.63	-3
Lct	0.03	0.24	0.27	-3
Cpne7	0.07	0.56	0.63	-3
Smoc2	0.18	1.43	1.61	-2.98995
Evi2b	0.09	0.71	0.8	-2.97982
Ctrc	41.01	323.52	364.53	-2.97981
Oprm1	0	0	0	#DIV/0!
Arhgap28	0.08	0.63	0.71	-2.97728
Gm11127	0.54	4.14	4.68	-2.9386
G0s2	0.22	1.68	1.9	-2.93289
Trem2	0.17	1.29	1.46	-2.92376
Aebp1	0.27	2.03	2.3	-2.91045
Slc1a3	0.08	0.6	0.68	-2.90689
Ttc21a	0.04	0.3	0.34	-2.90689
Ildr2	0.18	1.35	1.53	-2.90689
Slc39a8	0.09	0.67	0.76	-2.89616
Fasl	0	0	0	#DIV/0!
E230029C05Rik	0.07	0.52	0.59	-2.89308
Serpinf1	0.76	5.63	6.39	-2.88906
Ifi211	0.1	0.74	0.84	-2.88753
Sostdc1	0.1	0.74	0.84	-2.88753
Gm43844	0.03	0.22	0.25	-2.87447
Il4	0	0	0	#DIV/0!
Igha	1.34	9.79	11.13	-2.86908
Hgd	0.12	0.87	0.99	-2.85798
Clec7a	0.15	1.08	1.23	-2.848
Dbh	0	0	0	#DIV/0!
Dock2	0.22	1.58	1.8	-2.84435
Cyp3a13	0.06	0.43	0.49	-2.8413
Vpreb3	0	0	0	#DIV/0!
Btbd11	0.14	0.99	1.13	-2.822
Fat3	0.03	0.21	0.24	-2.80735
Xirp1	0.03	0.21	0.24	-2.80735
Hoxa10	0	0	0	#DIV/0!
Gm2564	0.4	2.8	3.2	-2.80735
Reg3b	2.98	20.79	23.77	-2.80251
C4b	0.5	3.47	3.97	-2.79494
Adam33	0.16	1.09	1.25	-2.76818
St8sia2	0.09	0.61	0.7	-2.76081
Slamf7	0.04	0.27	0.31	-2.75489
Ccl3	0	0	0	#DIV/0!
Aldh1a3	7.5	50.35	57.85	-2.74703
Icam4	0	0	0	#DIV/0!
Acsf2	0.9	5.96	6.86	-2.72732
3632451O06Rik	0.05	0.33	0.38	-2.72247
Plcb2	0.15	0.99	1.14	-2.72247
Tcea3	0.14	0.92	1.06	-2.71621
Dnm3os	0.02	0.13	0.15	-2.70044
S100a5	0	0	0	#DIV/0!
Hsd11b1	0.29	1.88	2.17	-2.69661
Zfp979	0.4	2.58	2.98	-2.6893
Mamdc2	0.1	0.64	0.74	-2.67807
Adrb2	0.08	0.51	0.59	-2.67243
Gm42603	0.08	0.51	0.59	-2.67243
Reg3a	0.47	2.99	3.46	-2.66941
Agr2	0.25	1.59	1.84	-2.66903
Rbpjl	0.65	4.13	4.78	-2.66763
Rnase1	159.96	1015.31	1175.27	-2.66614
4930556J24Rik	0.15	0.95	1.1	-2.66297
Gm26991	0.34	2.15	2.49	-2.66073
Gm28417	0.22	1.39	1.61	-2.65951
C1ql4	0	0	0	#DIV/0!
9430087J23Rik	0.16	1.01	1.17	-2.65821
Tst	0.17	1.07	1.24	-2.654
Slc13a2	0	0	0	#DIV/0!
Tgm3	0.04	0.25	0.29	-2.64386
Selplg	0.28	1.75	2.03	-2.64386
Sebox	0	0	0	#DIV/0!
Tmem252	0.21	1.31	1.52	-2.64111
Try4	402.41	2508.61	2911.02	-2.64015
Gm42528	0.05	0.31	0.36	-2.63227
Gm43921	0.1	0.62	0.72	-2.63227
Igsf10	0.06	0.37	0.43	-2.62449
5430419D17Rik	0.08	0.49	0.57	-2.61471
Gm27743	5.04	30.77	35.81	-2.61003
Cyp1b1	0.1	0.61	0.71	-2.60881
Pdpn	0.1	0.61	0.71	-2.60881
Dmbt1	47.11	287.28	334.39	-2.60835
Slc26a11	0.13	0.79	0.92	-2.60334
Pnliprp1	169	1023.86	1192.86	-2.59892
Ftcd	0	0	0	#DIV/0!
Gm14288	0.32	1.93	2.25	-2.59246
Col3a1	7.3	43.82	51.12	-2.58562
Aplnr	0.36	2.15	2.51	-2.57827
Igf1	0.26	1.55	1.81	-2.57568
Oas1h	0	0	0	#DIV/0!
Cpb1	179.86	1059.28	1239.14	-2.55814
Gm16675	0.07	0.41	0.48	-2.5502
Ms4a4d	0.23	1.34	1.57	-2.54253
Cdh11	0.05	0.29	0.34	-2.53605
Kcnt2	0.05	0.29	0.34	-2.53605
Cd83	0.21	1.21	1.42	-2.52655
Cela3b	255.95	1450.92	1706.87	-2.50303
Apbb1ip	0.06	0.34	0.4	-2.5025
Gm1966	0.09	0.51	0.6	-2.5025
Gm45846	0.12	0.68	0.8	-2.5025
Bglap3	0.17	0.96	1.13	-2.4975
2210010C04Rik	151.8	853.59	1005.39	-2.49137
Sh3bgrl2	0.29	1.63	1.92	-2.49075
Gm10499	1.26	7.08	8.34	-2.49033
Itgb7	0	0	0	#DIV/0!
Slc6a15	0.05	0.28	0.33	-2.48543
Col5a1	0.25	1.4	1.65	-2.48543
Ddit4l	0.12	0.67	0.79	-2.48113
Sult6b2	0.24	1.33	1.57	-2.47032
Ctrb1	710.43	3926.33	4636.76	-2.46642
Gm10163	12.26	67.04	79.3	-2.45106
Atp1a3	0.09	0.49	0.58	-2.44478
Cacna2d2	0.23	1.25	1.48	-2.44222
Sh2d4a	0.31	1.68	1.99	-2.43812
Unc5cl	0.12	0.65	0.77	-2.43741
Cnn1	0	0	0	#DIV/0!
Crispld2	0.23	1.24	1.47	-2.43063
Itga2b	0.39	2.1	2.49	-2.42884
Rasgef1c	0.08	0.43	0.51	-2.42626
Serpini2	6.7	35.94	42.64	-2.42336
Flrt2	0.14	0.75	0.89	-2.42146
Vmn1r65	0.06	0.32	0.38	-2.41504
1810018F18Rik	0.86	4.56	5.42	-2.40663
Meox2	0.07	0.37	0.44	-2.4021
Cdca7	0.07	0.37	0.44	-2.4021
Pcp4l1	0.67	3.54	4.21	-2.40152
Ikzf1	0.11	0.58	0.69	-2.39855
Tnfrsf1b	0.22	1.16	1.38	-2.39855
Pde2a	0.31	1.63	1.94	-2.39453
Gm45836	1.37	7.19	8.56	-2.39182
2610307P16Rik	0.24	1.25	1.49	-2.38082
Tbx21	0	0	0	#DIV/0!
Sp100	0.84	4.34	5.18	-2.36923
Pi16	0.29	1.49	1.78	-2.36119
Ptprc	0.6	3.07	3.67	-2.3552
Cfb	0.21	1.07	1.28	-2.34915
Gm37758	5.34	27.06	32.4	-2.34125
Ifi47	0.27	1.36	1.63	-2.33258
Sost	0	0	0	#DIV/0!
Pax9	0	0	0	#DIV/0!
Cd14	0.34	1.71	2.05	-2.33039
Rims1	0.16	0.8	0.96	-2.32193
Il1rn	0.07	0.35	0.42	-2.32193
Sgca	0	0	0	#DIV/0!
Dlx3	0	0	0	#DIV/0!
Slc28a2	0.06	0.3	0.36	-2.32193
Far2	0.05	0.25	0.3	-2.32193
Eme1	0.07	0.35	0.42	-2.32193
Runx2	0.03	0.15	0.18	-2.32193
Tbc1d10c	0.1	0.5	0.6	-2.32193
Ttc6	0.03	0.15	0.18	-2.32193
Chn1os3	0.12	0.6	0.72	-2.32193
8430432A02Rik	0.15	0.74	0.89	-2.30256
Egln3	0.13	0.64	0.77	-2.29956
A630001G21Rik	0.13	0.64	0.77	-2.29956
Vnn3	0.1	0.49	0.59	-2.29278
Aldob	0.43	2.1	2.53	-2.28798
Ctrl	277.05	1352.47	1629.52	-2.28738
Ptgds	0.25	1.22	1.47	-2.28688
Gm42503	0.12	0.58	0.7	-2.27302
Col1a2	2.43	11.74	14.17	-2.2724
Erp27	2.49	11.96	14.45	-2.264
Efs	0.05	0.24	0.29	-2.26303
Cuzd1	7.57	36.33	43.9	-2.2628
Fyb	0.71	3.4	4.11	-2.25964
Rnf144a	0.14	0.67	0.81	-2.25873
Hoxc13	0	0	0	#DIV/0!
Hoxc11	0	0	0	#DIV/0!
Hoxc8	0	0	0	#DIV/0!
Hoxc6	0	0	0	#DIV/0!
Trank1	0.09	0.43	0.52	-2.25634
Gm15536	9.96	47.32	57.28	-2.24823
Adamts2	0.16	0.76	0.92	-2.24793
Fbln1	0.12	0.57	0.69	-2.24793
Cachd1	0.23	1.09	1.32	-2.24462
Thy1	1.69	8	9.69	-2.24298
Ttbk1	0.07	0.33	0.4	-2.23704
Ahnak2	0.17	0.8	0.97	-2.23447
Igfbp4	1.76	8.27	10.03	-2.23231
Bmp7	0.18	0.84	1.02	-2.22239
Traf1	0.09	0.42	0.51	-2.22239
Mt3	1.23	5.74	6.97	-2.22239
Olfr859	0.03	0.14	0.17	-2.22239
Pnliprp2	40.26	187.77	228.03	-2.22155
Casp4	0.27	1.25	1.52	-2.2109
Vegfd	0.08	0.37	0.45	-2.20945
Espn	0.13	0.6	0.73	-2.20645
Sycp2	0.13	0.6	0.73	-2.20645
Ly6c2	0.25	1.15	1.4	-2.20163
Gm9845	0.51	2.34	2.85	-2.19794
Slc38a3	0.57	2.61	3.18	-2.19502
Cpa2	107.77	492.17	599.94	-2.1912
Ovol2	0.23	1.05	1.28	-2.19068
Gsdma	0.31	1.41	1.72	-2.18536
Dram1	0.12	0.54	0.66	-2.16993
Hipk4	0.06	0.27	0.33	-2.16993
Dsg4	0	0	0	#DIV/0!
Evx2	0	0	0	#DIV/0!
Hoxd13	0	0	0	#DIV/0!
Hoxd12	0	0	0	#DIV/0!
Pou2f2	0.02	0.09	0.11	-2.16993
Was	0.08	0.36	0.44	-2.16993
Acer1	0.02	0.09	0.11	-2.16993
Trabd2b	0.02	0.09	0.11	-2.16993
Gm26861	0.1	0.45	0.55	-2.16993
Gm12245	1.07	4.81	5.88	-2.16843
Efcc1	0.43	1.93	2.36	-2.16619
Cpa3	0	0	0	#DIV/0!
Reg1	146.22	653.52	799.74	-2.16009
Hyal1	0.38	1.69	2.07	-2.15295
Muc1	1.5	6.67	8.17	-2.15272
Serpinb1a	1.04	4.62	5.66	-2.15131
Gal	0.57	2.51	3.08	-2.13865
Gm10037	0.4	1.76	2.16	-2.1375
Fbn2	0.08	0.35	0.43	-2.12928
Rsad2	0.18	0.78	0.96	-2.11548
Samsn1	0.09	0.39	0.48	-2.11548
Lmo2	0.5	2.16	2.66	-2.11103
Aqp1	1.29	5.56	6.85	-2.10771
Uckl1os	0.26	1.12	1.38	-2.10692
Zg16	191.95	826.37	1018.32	-2.10606
Slc11a1	0.46	1.98	2.44	-2.10579
Dcn	2.97	12.75	15.72	-2.10196
AI838599	0.38	1.63	2.01	-2.1008
Ablim3	0.07	0.3	0.37	-2.09954
Vnn1	0.21	0.9	1.11	-2.09954
Npas1	0	0	0	#DIV/0!
Fbln2	0.92	3.93	4.85	-2.09482
Cpa1	334.94	1425.71	1760.65	-2.08971
Lyz2	3.14	13.36	16.5	-2.08908
Itgae	0.04	0.17	0.21	-2.08746
D7Bwg0826e	0.04	0.17	0.21	-2.08746
Adgrf1	0.09	0.38	0.47	-2.078
Ackr2	0.24	1.01	1.25	-2.07325
Gm22	0.05	0.21	0.26	-2.07039
Fxyd2	0.1	0.42	0.52	-2.07039
Pgm5	0.61	2.56	3.17	-2.06926
Clps	333.47	1399.23	1732.7	-2.069
Ly6h	0.46	1.93	2.39	-2.0689
Prss2	432.32	1809.85	2242.17	-2.0657
Postn	1.46	6.11	7.57	-2.0652
Cd3g	0	0	0	#DIV/0!
Gm5431	0.11	0.46	0.57	-2.06413
Igsf3	0.13	0.54	0.67	-2.05445
Olfml3	0.42	1.74	2.16	-2.05063
Dnah11	0.28	1.16	1.44	-2.05063
Nr4a2	0.78	3.22	4	-2.04551
Pnlip	643.5	2651.53	3295.03	-2.04281
Pabpc1l	0.27	1.11	1.38	-2.03953
Enpp1	0.4	1.64	2.04	-2.03562
Hsf2bp	0	0	0	#DIV/0!
Ache	1.65	6.73	8.38	-2.02814
Mybpc3	0	0	0	#DIV/0!
Pcdh9	0.33	1.34	1.67	-2.0217
Gm10718	0.83	3.36	4.19	-2.01728
Rapsn	0	0	0	#DIV/0!
Dcdc2b	0.45	1.82	2.27	-2.01594
Gm26840	0.23	0.93	1.16	-2.0156
Avpr1a	0.06	0.24	0.3	-2
Ccdc150	0.04	0.16	0.2	-2
Nlrc4	0.04	0.16	0.2	-2
Fam196b	0.03	0.12	0.15	-2
Dok6	0.04	0.16	0.2	-2
2600014E21Rik	0.03	0.12	0.15	-2
Gm43727	0.06	0.24	0.3	-2
Vstm2a	0.83	3.31	4.14	-1.99565
Sema3c	1	3.98	4.98	-1.99277
Slc5a1	0.36	1.43	1.79	-1.98995
Myocd	0.33	1.31	1.64	-1.98903
Pparg	0.91	3.6	4.51	-1.98406
Klk1	70.57	277.21	347.78	-1.97385
Cela2a	709.07	2780.24	3489.31	-1.97121
Prr27	0	0	0	#DIV/0!
Pcdh19	0.22	0.86	1.08	-1.96683
Gm12161	0.64	2.5	3.14	-1.96578
Nags	0.1	0.39	0.49	-1.96347
Gm22270	20.09	78.21	98.3	-1.96088
Gpr34	0.09	0.35	0.44	-1.95936
Msx1	0.09	0.35	0.44	-1.95936
Gm37269	0.09	0.35	0.44	-1.95936
Cntf	0.17	0.66	0.83	-1.95693
Gm17655	2.35	9.11	11.46	-1.95479
Pth1r	0.23	0.89	1.12	-1.95217
C030015E24Rik	0.23	0.89	1.12	-1.95217
Arhgap4	0.35	1.35	1.7	-1.94753
Gm43374	0.07	0.27	0.34	-1.94753
2610306O10Rik	0.34	1.31	1.65	-1.94596
Gm28048	0.2	0.77	0.97	-1.94486
Reg3d	3.16	12.14	15.3	-1.94177
Abi3bp	0.3	1.15	1.45	-1.9386
Poln	0.06	0.23	0.29	-1.9386
Gm45623	0.12	0.46	0.58	-1.9386
Ncan	0	0	0	#DIV/0!
Gm45309	0.29	1.11	1.4	-1.93643
Rnf39	0.11	0.42	0.53	-1.93289
Gm10209	0.11	0.42	0.53	-1.93289
Gm14824	0.27	1.03	1.3	-1.93161
Wisp1	0.16	0.61	0.77	-1.93074
9530003O04Rik	0.21	0.8	1.01	-1.92961
Fam46b	0.15	0.57	0.72	-1.926
BC064078	0.15	0.57	0.72	-1.926
Cartpt	0.44	1.67	2.11	-1.92427
Metrn	0.19	0.72	0.91	-1.922
Scarf2	0.56	2.12	2.68	-1.92057
Nckap1l	0.28	1.06	1.34	-1.92057
Gm37795	0.14	0.53	0.67	-1.92057
Gm44708	0.23	0.87	1.1	-1.91938
D930032P07Rik	0.18	0.68	0.86	-1.91754
Gm37180	0.18	0.68	0.86	-1.91754
Plac8	0.54	2.04	2.58	-1.91754
Ncf4	0.4	1.51	1.91	-1.91648
Acsm3	0.13	0.49	0.62	-1.91427
Cdh6	0.13	0.49	0.62	-1.91427
Itga2	0.08	0.3	0.38	-1.90689
Zc3h12d	0.04	0.15	0.19	-1.90689
Abca6	0.12	0.45	0.57	-1.90689
Crlf1	0.11	0.41	0.52	-1.89812
Bpifb1	0.11	0.41	0.52	-1.89812
Lrrc75b	0.11	0.41	0.52	-1.89812
Col25a1	0.11	0.41	0.52	-1.89812
Gm33533	0.11	0.41	0.52	-1.89812
Syngr3	0.18	0.67	0.85	-1.89616
Col14a1	1.13	4.2	5.33	-1.89407
Dennd1c	0.07	0.26	0.33	-1.89308
Pon1	0	0	0	#DIV/0!
Clec2i	0.07	0.26	0.33	-1.89308
Gm10305	0.07	0.26	0.33	-1.89308
Igfbp6	0.17	0.63	0.8	-1.88982
Blnk	0.34	1.26	1.6	-1.88982
Gm44136	0.17	0.63	0.8	-1.88982
Csf2rb	0.1	0.37	0.47	-1.88753
Gm14122	0.2	0.74	0.94	-1.88753
Gm37499	0.1	0.37	0.47	-1.88753
Gm43509	0.2	0.74	0.94	-1.88753
Zfp423	0.23	0.85	1.08	-1.88583
Pspn	0	0	0	#DIV/0!
Lum	0.55	2.03	2.58	-1.88398
B230216N24Rik	1.9	7.01	8.91	-1.88342
Prelp	0.48	1.77	2.25	-1.88264
Lyrm7	1.15	4.24	5.39	-1.88243
Ptgs1	1.03	3.78	4.81	-1.87574
Srpk3	0.09	0.33	0.42	-1.87447
Ebf2	0.06	0.22	0.28	-1.87447
Mall	0.09	0.33	0.42	-1.87447
Nup210l	0.03	0.11	0.14	-1.87447
Scnn1a	0.15	0.55	0.7	-1.87447
Gpr183	0.06	0.22	0.28	-1.87447
Tll1	0.06	0.22	0.28	-1.87447
Ckb	5.62	20.54	26.16	-1.86979
Pemt	0.2	0.73	0.93	-1.8679
AU020206	0.67	2.43	3.1	-1.85872
P2ry2	0.16	0.58	0.74	-1.85798
Gm38118	0.08	0.29	0.37	-1.85798
S100a3	0.21	0.76	0.97	-1.85561
Ccdc61	0.58	2.09	2.67	-1.84938
Fcer1g	0.75	2.7	3.45	-1.848
Rgs20	0.1	0.36	0.46	-1.848
Ephb1	0.05	0.18	0.23	-1.848
Gm9923	0.5	1.8	2.3	-1.848
Gm37474	0.1	0.36	0.46	-1.848
Krt19	1.67	5.98	7.65	-1.8403
Pilra	0.07	0.25	0.32	-1.8365
Gm8909	1.55	5.53	7.08	-1.83501
Nckap5	0.69	2.46	3.15	-1.83399
Tagln3	1.46	5.2	6.66	-1.83254
Cel	386.53	1375.84	1762.37	-1.83166
Cacna1i	0.09	0.32	0.41	-1.83007
Cd55	0.27	0.96	1.23	-1.83007
Ptger3	0.62	2.19	2.81	-1.82059
Tnfaip8	1.07	3.75	4.82	-1.80928
Fam83f	0.06	0.21	0.27	-1.80735
Nxpe2	0.12	0.42	0.54	-1.80735
Bdnf	0.08	0.28	0.36	-1.80735
Hspa1a	1.78	6.22	8	-1.80504
Olfr648	0.31	1.08	1.39	-1.80069
H19	0.23	0.8	1.03	-1.79837
Ttc25	0.63	2.19	2.82	-1.79751
Col7a1	0.32	1.11	1.43	-1.79442
Acaa1b	0.13	0.45	0.58	-1.79141
Inpp5d	0.76	2.63	3.39	-1.79099
Fbln5	0.79	2.73	3.52	-1.78898
Ak8	0.11	0.38	0.49	-1.7885
Serpinc1	0.09	0.31	0.4	-1.78427
Emid1	0.36	1.24	1.6	-1.78427
Gpr153	0.18	0.62	0.8	-1.78427
Itih5	0.16	0.55	0.71	-1.78136
Atad3aos	0.32	1.1	1.42	-1.78136
Mir99ahg	0.39	1.34	1.73	-1.78069
Stmn2	0.46	1.58	2.04	-1.78022
Pla2g1b	14.58	50.03	64.61	-1.7788
Rasgrp1	0.14	0.48	0.62	-1.77761
Slc24a3	0.12	0.41	0.53	-1.77259
Cd36	0.58	1.98	2.56	-1.77138
Thsd7a	0.17	0.58	0.75	-1.77052
Ctsk	0.35	1.19	1.54	-1.76553
Slc7a3	0.15	0.51	0.66	-1.76553
Plbd1	0.29	0.98	1.27	-1.75673
Ltb	0.16	0.54	0.7	-1.75489
Col12a1	0.16	0.54	0.7	-1.75489
Cyp2c29	0	0	0	#DIV/0!
Sftpd	0.41	1.38	1.79	-1.75097
Klk1b5	0.89	2.99	3.88	-1.74827
Mmp17	0.03	0.1	0.13	-1.73697
Rac2	0.21	0.7	0.91	-1.73697
Txk	0.03	0.1	0.13	-1.73697
Gdf10	0.88	2.92	3.8	-1.73039
Gm16794	0.32	1.06	1.38	-1.72792
Cdh9	0.1	0.33	0.43	-1.72247
Rhd	1.64	5.41	7.05	-1.72193
Lgals3	0.94	3.1	4.04	-1.72154
Tmed6	10.37	34.19	44.56	-1.72116
Kank4	0.17	0.56	0.73	-1.71989
Pdia2	13.69	45.06	58.75	-1.71872
Ppp1r3c	0.31	1.02	1.33	-1.71823
Gm6733	0.07	0.23	0.3	-1.71621
Lbhd1	0.71	2.33	3.04	-1.71444
Tnfrsf13b	0.58	1.9	2.48	-1.71187
Pih1d1	0.73	2.39	3.12	-1.71104
Cmtm7	0.22	0.72	0.94	-1.71049
Ms4a6b	0.6	1.96	2.56	-1.70782
Nfil3	0.76	2.48	3.24	-1.70627
Tal1	0.23	0.75	0.98	-1.70526
St6galnac3	0.04	0.13	0.17	-1.70044
Tspan1	0.09	0.29	0.38	-1.68806
Angpt1	0.23	0.74	0.97	-1.68589
Gm26675	0.23	0.74	0.97	-1.68589
Tnfrsf23	2.34	7.49	9.83	-1.67846
Gm4759	0.05	0.16	0.21	-1.67807
Slc5a9	0.76	2.43	3.19	-1.67688
Arntl	0.57	1.82	2.39	-1.6749
Hpn	0.65	2.07	2.72	-1.67112
Rarb	0.11	0.35	0.46	-1.66985
Usp43	0.22	0.7	0.92	-1.66985
Proz	0.11	0.35	0.46	-1.66985
9230110C19Rik	0.33	1.05	1.38	-1.66985
Aldh1l1	0.39	1.24	1.63	-1.66879
Aldh1a1	0.67	2.13	2.8	-1.66862
Atp8b3	0	0	0	#DIV/0!
C1qtnf7	0.28	0.89	1.17	-1.66838
Gm42822	0.23	0.73	0.96	-1.66626
Aqp12	1.7	5.39	7.09	-1.66475
Tmeff2	0.06	0.19	0.25	-1.66297
Pappa	0.06	0.19	0.25	-1.66297
Gm3020	0.06	0.19	0.25	-1.66297
Gm10409	0.06	0.19	0.25	-1.66297
Gm6598	0.13	0.41	0.54	-1.65711
Cthrc1	1.26	3.97	5.23	-1.65572
Ccdc80	0.54	1.7	2.24	-1.6545
Gm45351	0.27	0.85	1.12	-1.6545
Susd3	0.14	0.44	0.58	-1.65208
Gm43923	0.07	0.22	0.29	-1.65208
Tgm2	1.67	5.23	6.9	-1.64696
Zfp982	0.87	2.72	3.59	-1.64452
Fkbp7	1.21	3.78	4.99	-1.64338
Heyl	0.65	2.03	2.68	-1.64297
Il1r2	1.59	4.96	6.55	-1.64131
Slc25a48	0.1	0.31	0.41	-1.63227
Slc45a3	0.1	0.31	0.41	-1.63227
Cilp	0.8	2.48	3.28	-1.63227
Fcgbp	0.2	0.62	0.82	-1.63227
Dll3	0	0	0	#DIV/0!
Hist1h2bb	1.93	5.97	7.9	-1.62913
Procr	0.45	1.39	1.84	-1.62709
Lbp	0.69	2.13	2.82	-1.62619
4930532G15Rik	0.12	0.37	0.49	-1.62449
C1s2	0.13	0.4	0.53	-1.62149
Gls2	0.69	2.12	2.81	-1.6194
Lgals1	4.16	12.74	16.9	-1.61471
Gmnn	0.65	1.99	2.64	-1.61426
Smpd5	0.33	1.01	1.34	-1.61382
Cyp4f18	0	0	0	#DIV/0!
Mfap5	0.84	2.57	3.41	-1.61331
Psg18	0	0	0	#DIV/0!
Zfp286	0.17	0.52	0.69	-1.61298
B130024G19Rik	0.17	0.52	0.69	-1.61298
Dab1	0.21	0.64	0.85	-1.60768
1810010D01Rik	0.43	1.31	1.74	-1.60716
Ccdc102a	0.22	0.67	0.89	-1.60666
Amy2a5	269.02	819.15	1088.17	-1.60641
Crnde	0.24	0.73	0.97	-1.60486
Pcdh7	0.28	0.85	1.13	-1.60204
Eln	0.85	2.58	3.43	-1.60184
Znhit6	0.79	2.39	3.18	-1.59709
Nkd2	0.12	0.36	0.48	-1.58496
Hr	0.12	0.36	0.48	-1.58496
Dnase1l3	0.03	0.09	0.12	-1.58496
Rhoh	0.03	0.09	0.12	-1.58496
Irx3	0.13	0.39	0.52	-1.58496
A530040E14Rik	0.11	0.33	0.44	-1.58496
2810408I11Rik	0.12	0.36	0.48	-1.58496
Gm37926	0.06	0.18	0.24	-1.58496
Frmpd3	0.02	0.06	0.08	-1.58496
Hmcn1	0.14	0.42	0.56	-1.58496
Calb2	0	0	0	#DIV/0!
Ttc30a2	0.14	0.42	0.56	-1.58496
Dchs2	0.02	0.06	0.08	-1.58496
Has1	0	0	0	#DIV/0!
Gm43422	0.1	0.3	0.4	-1.58496
D130004A15Rik	0.33	0.99	1.32	-1.58496
Dpep1	0.57	1.7	2.27	-1.5765
Kcne3	0.55	1.64	2.19	-1.57619
Cadm3	0.45	1.34	1.79	-1.57424
Pla2r1	0.39	1.16	1.55	-1.57258
Msr1	0.25	0.74	0.99	-1.5656
Cckar	1.38	4.08	5.46	-1.5639
Gm973	0.87	2.57	3.44	-1.56268
Cela1	499.42	1474.35	1973.77	-1.56175
Gpc3	0.62	1.83	2.45	-1.5615
Dclk1	2.38	7.02	9.4	-1.56051
Lcn2	1.47	4.31	5.78	-1.55187
Tlr7	0.4	1.17	1.57	-1.54844
Slc2a3	0.37	1.08	1.45	-1.54543
Tmem144	0.72	2.1	2.82	-1.54432
Nme9	0.45	1.31	1.76	-1.54157
Zbtb12	0.56	1.63	2.19	-1.54137
Ifi208	0.11	0.32	0.43	-1.54057
Gm42940	0.22	0.64	0.86	-1.54057
Col6a1	1.66	4.82	6.48	-1.53785
Tgtp2	0.31	0.9	1.21	-1.53766
Scn1a	0.1	0.29	0.39	-1.53605
Spp1	40.23	116.51	156.74	-1.53411
Syk	0.38	1.1	1.48	-1.53343
Ces2g	0.18	0.52	0.7	-1.53051
Tssc1	1.6	4.62	6.22	-1.52982
Pde10a	3.31	9.55	12.86	-1.52867
2200002D01Rik	0.24	0.69	0.93	-1.52356
Hspa1b	2.01	5.76	7.77	-1.51887
Cryab	1.44	4.12	5.56	-1.51658
Grm3	0	0	0	#DIV/0!
Ceacam16	0.21	0.6	0.81	-1.51457
Mest	0.63	1.8	2.43	-1.51457
F420014N23Rik	0.14	0.4	0.54	-1.51457
S100a4	2.28	6.49	8.77	-1.50918
Zfp57	0.26	0.74	1	-1.50901
Tmc3	0.13	0.37	0.5	-1.50901
Amy2a3	303.22	862.24	1165.46	-1.50772
Amy2a2	303.22	862.24	1165.46	-1.50772
Amy2a4	303.22	862.24	1165.46	-1.50772
Gm23444	645.38	1828.8	2474.18	-1.50268
Gm23472	645.38	1828.8	2474.18	-1.50268
Plppr3	0.06	0.17	0.23	-1.5025
Creb5	0.12	0.34	0.46	-1.5025
Vtn	1.7	4.81	6.51	-1.5005
Sfrp1	0.34	0.96	1.3	-1.4975
Gp2	33.54	94.36	127.9	-1.49229
Gm3636	0.58	1.63	2.21	-1.49075
Abcc3	1.52	4.27	5.79	-1.49016
Card14	0.05	0.14	0.19	-1.48543
Cd4	0.05	0.14	0.19	-1.48543
Themis2	0.05	0.14	0.19	-1.48543
Cela3a	0.2	0.56	0.76	-1.48543
Chrnb1	0.24	0.67	0.91	-1.48113
Sox6	1.45	4.04	5.49	-1.4783
AA986860	0.42	1.17	1.59	-1.47805
Fcmr	0.46	1.28	1.74	-1.47644
Synpo2	0.5	1.39	1.89	-1.47508
Pax2	0	0	0	#DIV/0!
Itgb2	0.67	1.86	2.53	-1.47307
Zfp993	1.05	2.91	3.96	-1.47063
Morc1	0.38	1.05	1.43	-1.46632
Pla2g4b	0.33	0.91	1.24	-1.4634
Madcam1	0.4	1.1	1.5	-1.45943
Tnn	0.04	0.11	0.15	-1.45943
Pof1b	0.04	0.11	0.15	-1.45943
Gbp4	0.6	1.65	2.25	-1.45943
Il12b	0	0	0	#DIV/0!
Gm10400	0.04	0.11	0.15	-1.45943
Tead2	2.05	5.63	7.68	-1.45751
5033430I15Rik	0.82	2.25	3.07	-1.45623
Gpx6	0	0	0	#DIV/0!
Gpx5	0	0	0	#DIV/0!
Gpr135	0.27	0.74	1.01	-1.45457
Cp	4.28	11.73	16.01	-1.45452
Medag	0.19	0.52	0.71	-1.45251
Rasgrp2	0.74	2.02	2.76	-1.44876
Plcd4	0.22	0.6	0.82	-1.44746
Prrg1	0.22	0.6	0.82	-1.44746
Il11	0	0	0	#DIV/0!
Gbp8	0.18	0.49	0.67	-1.44478
Gm43317	0.53	1.44	1.97	-1.442
Gk	0.56	1.52	2.08	-1.44057
D630003M21Rik	0.14	0.38	0.52	-1.44057
Hhipl2	0.07	0.19	0.26	-1.44057
Col20a1	1.15	3.12	4.27	-1.43991
Iqsec1	1.87	5.06	6.93	-1.4361
Ndc1	0.54	1.46	2	-1.43494
Prss35	0.1	0.27	0.37	-1.43296
Relt	1.59	4.28	5.87	-1.42858
Pmel	0.16	0.43	0.59	-1.42626
Nbl1	1.65	4.43	6.08	-1.42484
Immp2l	2.43	6.52	8.95	-1.42392
Exoc3l4	0.25	0.67	0.92	-1.42223
Psg17	0	0	0	#DIV/0!
Psg19	0	0	0	#DIV/0!
Ston1	0.7	1.87	2.57	-1.41761
Sh3tc1	0.21	0.56	0.77	-1.41504
Ninl	0.3	0.8	1.1	-1.41504
Rims4	0.03	0.08	0.11	-1.41504
Atg9b	0.09	0.24	0.33	-1.41504
Necab1	0.03	0.08	0.11	-1.41504
Begain	0.06	0.16	0.22	-1.41504
Kcnk6	0.36	0.96	1.32	-1.41504
Foxc2	0.06	0.16	0.22	-1.41504
Stx19	0.12	0.32	0.44	-1.41504
Nkg7	0	0	0	#DIV/0!
Lim2	0	0	0	#DIV/0!
Gm12185	0.03	0.08	0.11	-1.41504
Pcp2	0	0	0	#DIV/0!
Gm9967	0.09	0.24	0.33	-1.41504
Olfr1160	0.03	0.08	0.11	-1.41504
Mir17hg	0.09	0.24	0.33	-1.41504
8030445P17Rik	0.06	0.16	0.22	-1.41504
Gm42514	0.09	0.24	0.33	-1.41504
Ghrhr	0	0	0	#DIV/0!
Gm44021	0.09	0.24	0.33	-1.41504
9530086O07Rik	0.06	0.16	0.22	-1.41504
Olfr318	0.09	0.24	0.33	-1.41504
Gm45378	0.06	0.16	0.22	-1.41504
Aqp4	2.75	7.31	10.06	-1.41044
S100a16	1.14	3.03	4.17	-1.41028
Hsd17b13	1.92	5.06	6.98	-1.39803
Gm8206	0.63	1.66	2.29	-1.39776
Col6a2	1.6	4.21	5.81	-1.39575
Nkain4	0.4	1.05	1.45	-1.39232
Tnfaip8l2	0.16	0.42	0.58	-1.39232
Fbxl22	0.08	0.21	0.29	-1.39232
Tnfrsf19	0.16	0.42	0.58	-1.39232
Lenep	0.08	0.21	0.29	-1.39232
Gm36940	0.08	0.21	0.29	-1.39232
Rnf125	0.13	0.34	0.47	-1.38702
Ch25h	0.13	0.34	0.47	-1.38702
Ccl24	0	0	0	#DIV/0!
Clcf1	0.31	0.81	1.12	-1.38565
Gm15473	0.15	0.39	0.54	-1.37851
Gm28875	0.15	0.39	0.54	-1.37851
Pou1f1	0	0	0	#DIV/0!
E030026E10Rik	0.15	0.39	0.54	-1.37851
Fermt1	0.1	0.26	0.36	-1.37851
Lrfn5	0.05	0.13	0.18	-1.37851
Zfp750	0.05	0.13	0.18	-1.37851
Gpr26	0.05	0.13	0.18	-1.37851
Pax3	0	0	0	#DIV/0!
Olfml1	0.1	0.26	0.36	-1.37851
Crabp2	0	0	0	#DIV/0!
Tdrd5	0.1	0.26	0.36	-1.37851
Gm38071	0.05	0.13	0.18	-1.37851
Hapln2	0	0	0	#DIV/0!
Serpinb6b	0.97	2.52	3.49	-1.37737
1810062O18Rik	0.32	0.83	1.15	-1.37504
Cytl1	0.22	0.57	0.79	-1.37346
Slc25a18	0	0	0	#DIV/0!
Kcnd3	0.12	0.31	0.43	-1.36923
Fbxl7	0.12	0.31	0.43	-1.36923
Zmynd12	0.12	0.31	0.43	-1.36923
4833422C13Rik	0.12	0.31	0.43	-1.36923
Slc2a9	0.67	1.73	2.4	-1.36854
Gm27017	0.31	0.8	1.11	-1.36773
Cyba	0.8	2.06	2.86	-1.36457
Nrip3	0.42	1.08	1.5	-1.36257
Hm629797	0.14	0.36	0.5	-1.36257
Zp3	0	0	0	#DIV/0!
Gm38162	0.07	0.18	0.25	-1.36257
Gm44737	0.07	0.18	0.25	-1.36257
Gm45011	0.07	0.18	0.25	-1.36257
Gm44953	0.14	0.36	0.5	-1.36257
Fxyd4	0	0	0	#DIV/0!
Serpina7	24.66	63.4	88.06	-1.36231
Gm12098	0.44	1.13	1.57	-1.36075
Tc2n	1.34	3.44	4.78	-1.36018
Tbxas1	0.3	0.77	1.07	-1.3599
Podn	0.23	0.59	0.82	-1.35908
Kcnj8	0.23	0.59	0.82	-1.35908
Col9a3	0.32	0.82	1.14	-1.35755
Gpr20	0.16	0.41	0.57	-1.35755
Gm14829	0.16	0.41	0.57	-1.35755
Gm4734	0.25	0.64	0.89	-1.35614
Efcab9	0.34	0.87	1.21	-1.35548
Gm21960	0.52	1.33	1.85	-1.35484
Top1mt	0.36	0.92	1.28	-1.35364
Lrrk1	0.36	0.92	1.28	-1.35364
Adat2	0.36	0.92	1.28	-1.35364
Opn3	0.18	0.46	0.64	-1.35364
Dkk2	0.09	0.23	0.32	-1.35364
Lingo4	0.09	0.23	0.32	-1.35364
Gm14379	0.09	0.23	0.32	-1.35364
Gm15869	0.54	1.38	1.92	-1.35364
Gm20705	0.27	0.69	0.96	-1.35364
Sardh	0.4	1.02	1.42	-1.3505
Shbg	0	0	0	#DIV/0!
Bgn	5.38	13.71	19.09	-1.34955
Gna14	0.64	1.63	2.27	-1.34873
Gm10416	0.64	1.63	2.27	-1.34873
Slc16a1	0.11	0.28	0.39	-1.34792
Gm12971	0.44	1.12	1.56	-1.34792
2900018N21Rik	0.11	0.28	0.39	-1.34792
Mgst2	0.33	0.84	1.17	-1.34792
Smoc1	1.4	3.56	4.96	-1.34645
BC049762	0.26	0.66	0.92	-1.34395
Mpz	0.26	0.66	0.92	-1.34395
Gm5868	0.13	0.33	0.46	-1.34395
Gm37772	0.13	0.33	0.46	-1.34395
Mctp2	1.21	3.07	4.28	-1.34323
Gm4889	0.54	1.37	1.91	-1.34314
Fcer1a	0	0	0	#DIV/0!
Gm16099	0.69	1.75	2.44	-1.34269
Casp14	0	0	0	#DIV/0!
Slc1a6	0	0	0	#DIV/0!
Epsti1	0.28	0.71	0.99	-1.34239
Gm38146	0.28	0.71	0.99	-1.34239
Sult1b1	0.15	0.38	0.53	-1.34104
Cd53	0.3	0.76	1.06	-1.34104
Gm20457	0.3	0.76	1.06	-1.34104
Sapcd1	0.34	0.86	1.2	-1.3388
Gm12932	0.34	0.86	1.2	-1.3388
Gm13400	1.38	3.49	4.87	-1.33856
Adm2	0.36	0.91	1.27	-1.33787
Rarres2	2.03	5.13	7.16	-1.33748
Gm43378	0.74	1.87	2.61	-1.33744
Gm45151	0.57	1.44	2.01	-1.33703
Npm2	0.19	0.48	0.67	-1.33703
Gm13349	0.61	1.54	2.15	-1.33605
1700110I01Rik	0.42	1.06	1.48	-1.3356
Gm4767	0.21	0.53	0.74	-1.3356
Gm9910	0.23	0.58	0.81	-1.33442
Myl10	0	0	0	#DIV/0!
4833421G17Rik	0.23	0.58	0.81	-1.33442
Epn3	0.25	0.63	0.88	-1.33342
Dus4l	0.79	1.99	2.78	-1.33284
Gm19353	0.54	1.36	1.9	-1.33258
Evx1	0	0	0	#DIV/0!
Aqp7	0.56	1.41	1.97	-1.3322
Gm17399	0.31	0.78	1.09	-1.33121
Efcab11	0.33	0.83	1.16	-1.33065
Sp110	0.39	0.98	1.37	-1.32931
Crisp2	0.41	1.03	1.44	-1.32895
9930120I10Rik	0.45	1.13	1.58	-1.32833
Plek	0.55	1.38	1.93	-1.32716
Cyp2a5	0	0	0	#DIV/0!
Eno1	10.07	25.19	35.26	-1.32279
Glt8d2	0.08	0.2	0.28	-1.32193
Ciita	0.16	0.4	0.56	-1.32193
Chrna1	0.08	0.2	0.28	-1.32193
5430416O09Rik	0.04	0.1	0.14	-1.32193
Ak4	0.04	0.1	0.14	-1.32193
Myom2	0.04	0.1	0.14	-1.32193
Wbscr17	0.02	0.05	0.07	-1.32193
Prtg	0.02	0.05	0.07	-1.32193
9130008F23Rik	0.16	0.4	0.56	-1.32193
Slc39a4	0.08	0.2	0.28	-1.32193
Gm10419	0.04	0.1	0.14	-1.32193
Gm13830	0.16	0.4	0.56	-1.32193
Cabp5	0	0	0	#DIV/0!
Susd5	0.04	0.1	0.14	-1.32193
Gm2381	0.04	0.1	0.14	-1.32193
Gm20699	0.16	0.4	0.56	-1.32193
Gm26722	0.18	0.45	0.63	-1.32193
Nr1i3	0	0	0	#DIV/0!
6030460B20Rik	0.18	0.45	0.63	-1.32193
5430430B14Rik	0.22	0.55	0.77	-1.32193
Gm4247	0.18	0.45	0.63	-1.32193
Casp1	0.12	0.3	0.42	-1.32193
Lyl1	0.1	0.25	0.35	-1.32193
Sh2d1a	0	0	0	#DIV/0!
Sstr1	0.1	0.25	0.35	-1.32193
Hspb2	0.4	1	1.4	-1.32193
Agrp	0	0	0	#DIV/0!
Pvalb	0	0	0	#DIV/0!
Rgs13	0.12	0.3	0.42	-1.32193
Fbxw24	0.12	0.3	0.42	-1.32193
Tmem100	0.1	0.25	0.35	-1.32193
Gm13187	0.14	0.35	0.49	-1.32193
Gm20721	0.12	0.3	0.42	-1.32193
Mmp8	0	0	0	#DIV/0!
Gm7701	0.12	0.3	0.42	-1.32193
2610020C07Rik	0.06	0.15	0.21	-1.32193
Gm43113	0.1	0.25	0.35	-1.32193
Gm43805	0.24	0.6	0.84	-1.32193
Tnfrsf11b	1.67	4.17	5.84	-1.3202
Tnfsf14	0	0	0	#DIV/0!
Zfpm1	1.47	3.66	5.13	-1.31603
Gm43088	0.37	0.92	1.29	-1.31411
Cnga2	0	0	0	#DIV/0!
Sh2d5	0.56	1.39	1.95	-1.31159
Penk	0.25	0.62	0.87	-1.31034
Gm10721	0.8	1.98	2.78	-1.30743
Sox10	0.19	0.47	0.66	-1.30666
Spo11	0	0	0	#DIV/0!
Rerg	0.17	0.42	0.59	-1.30485
Prl4a1	0	0	0	#DIV/0!
Mlf1	0.17	0.42	0.59	-1.30485
Scara3	0.83	2.05	2.88	-1.30444
Jaml	0.49	1.21	1.7	-1.30415
Bcat1	0.94	2.32	3.26	-1.30339
Gm45138	0.15	0.37	0.52	-1.30256
Otx1	0	0	0	#DIV/0!
C2cd4a	0.13	0.32	0.45	-1.29956
Ctnna3	0.13	0.32	0.45	-1.29956
Pdzd7	0.13	0.32	0.45	-1.29956
P2rx5	0	0	0	#DIV/0!
Gm44190	0.13	0.32	0.45	-1.29956
Tm6sf2	0.5	1.23	1.73	-1.29866
Ptger1	0.11	0.27	0.38	-1.29546
Calml4	0.22	0.54	0.76	-1.29546
Gm10912	0.11	0.27	0.38	-1.29546
Dnase1	0	0	0	#DIV/0!
Gm38399	0.11	0.27	0.38	-1.29546
1810053B23Rik	0.53	1.3	1.83	-1.29445
Ell3	0.31	0.76	1.07	-1.29373
Coro1a	1.18	2.89	4.07	-1.29228
Tyrp1	0	0	0	#DIV/0!
Cgnl1	0.87	2.13	3	-1.29177
Pdc	0	0	0	#DIV/0!
Arrdc4	3.33	8.15	11.48	-1.29128
Prg4	0	0	0	#DIV/0!
Gm14429	0.09	0.22	0.31	-1.28951
Gm42608	0.09	0.22	0.31	-1.28951
Cfh	2.84	6.94	9.78	-1.28904
Gap43	0.52	1.27	1.79	-1.28824
Calcoco2	0	0	0	#DIV/0!
Rab3il1	0.43	1.05	1.48	-1.28798
Tenm4	2.56	6.25	8.81	-1.28771
Gm28052	0.25	0.61	0.86	-1.28688
Plxnc1	0.3	0.73	1.03	-1.28293
Il33	0.07	0.17	0.24	-1.28011
Upk3bl	0	0	0	#DIV/0!
Mfsd7a	0.07	0.17	0.24	-1.28011
Hoxb4	0.07	0.17	0.24	-1.28011
Gm28323	0.07	0.17	0.24	-1.28011
Gm37166	0.07	0.17	0.24	-1.28011
Rhox6	0	0	0	#DIV/0!
Sema3b	0.47	1.14	1.61	-1.2783
Shroom1	0.52	1.26	1.78	-1.27684
Lgals12	1.22	2.95	4.17	-1.27383
Clcnkb	0	0	0	#DIV/0!
Hebp1	0.77	1.86	2.63	-1.27237
Lsamp	0.17	0.41	0.58	-1.27009
Prss32	0.22	0.53	0.75	-1.26849
Krt10	1.25	3.01	4.26	-1.26784
Jhy	0.27	0.65	0.92	-1.26748
Prom2	0.32	0.77	1.09	-1.26679
Atp6v1b1	0	0	0	#DIV/0!
Vax1	0	0	0	#DIV/0!
Adcy7	0.32	0.77	1.09	-1.26679
Cntnap5b	0.37	0.89	1.26	-1.26628
Bmp2	0.05	0.12	0.17	-1.26303
Pm20d1	0.05	0.12	0.17	-1.26303
Gli2	0.05	0.12	0.17	-1.26303
Nespas	0.25	0.6	0.85	-1.26303
Gm20546	0.05	0.12	0.17	-1.26303
Gm37022	0.15	0.36	0.51	-1.26303
Gm11789	2.79	6.67	9.46	-1.25742
Gm8237	0.18	0.43	0.61	-1.25634
Etv2	0	0	0	#DIV/0!
Upk1a	0	0	0	#DIV/0!
Tubb6	1.59	3.78	5.37	-1.24936
Lsp1	1.3	3.09	4.39	-1.2491
Aldh1a2	0.08	0.19	0.27	-1.24793
Gulo	0.08	0.19	0.27	-1.24793
Gm38348	0.08	0.19	0.27	-1.24793
Gm42702	0.08	0.19	0.27	-1.24793
Mrc2	0.4	0.95	1.35	-1.24793
C2	0.24	0.57	0.81	-1.24793
Rasa4	0.59	1.4	1.99	-1.24664
Iigp1	0.51	1.21	1.72	-1.24644
Pld4	0.52	1.23	1.75	-1.24207
Yap1	0.89	2.1	2.99	-1.23851
Gm2004	0.54	1.27	1.81	-1.2338
Mpl	0	0	0	#DIV/0!
Spi1	0.4	0.94	1.34	-1.23266
Fap	0.43	1.01	1.44	-1.23195
Tmem97	3.38	7.93	11.31	-1.2303
Map3k6	1.05	2.46	3.51	-1.22827
Gm28017	53.09	124	177.09	-1.22383
Grid1	0.03	0.07	0.1	-1.22239
Olfr920	0.06	0.14	0.2	-1.22239
Fndc1	0.03	0.07	0.1	-1.22239
Gm26852	0.03	0.07	0.1	-1.22239
Gm36888	0.06	0.14	0.2	-1.22239
Gm44996	0.06	0.14	0.2	-1.22239
Mpzl2	0.09	0.21	0.3	-1.22239
Srcin1	0.09	0.21	0.3	-1.22239
Jmjd7	0.63	1.47	2.1	-1.22239
Ldlrad3	2.05	4.77	6.82	-1.21837
Astn1	0.37	0.86	1.23	-1.21681
Fabp5	3.46	8.02	11.48	-1.21283
Slc34a3	0	0	0	#DIV/0!
Cap2	0.38	0.88	1.26	-1.2115
Sema3f	2.8	6.47	9.27	-1.20834
Prl7a1	0	0	0	#DIV/0!
Prl8a9	0	0	0	#DIV/0!
Gfra1	1.35	3.11	4.46	-1.20396
Pkn3	0.63	1.45	2.08	-1.20263
Rad51b	0.1	0.23	0.33	-1.20163
1700056N10Rik	0.89	2.04	2.93	-1.19669
Agtr1a	0.31	0.71	1.02	-1.19555
Gins2	0.49	1.12	1.61	-1.19265
Adgra1	0.07	0.16	0.23	-1.19265
Ugt1a7c	0.14	0.32	0.46	-1.19265
Gm44935	0.56	1.28	1.84	-1.19265
Prkag3	0	0	0	#DIV/0!
Rps7	30.81	70.24	101.05	-1.18889
Arhgdib	1.45	3.3	4.75	-1.18641
Defb2	0	0	0	#DIV/0!
Slc4a1	0	0	0	#DIV/0!
Gm12312	0.33	0.75	1.08	-1.18442
Fhl2	1.01	2.29	3.3	-1.18099
Evc2	0.3	0.68	0.98	-1.18057
Hfe	2.34	5.3	7.64	-1.17948
Snai3	0	0	0	#DIV/0!
Glo1	10.1	22.85	32.95	-1.17784
Zfp965	3.06	6.91	9.97	-1.17515
Stard9	0.62	1.4	2.02	-1.17509
Rsc1a1	0.43	0.97	1.4	-1.17365
Rhbdf1	1.94	4.37	6.31	-1.17158
Tcf23	0	0	0	#DIV/0!
Gm8281	0.12	0.27	0.39	-1.16993
6720475M21Rik	0.24	0.54	0.78	-1.16993
Igfbp5	2.72	6.12	8.84	-1.16993
Pygm	0.2	0.45	0.65	-1.16993
Gm37725	0.32	0.72	1.04	-1.16993
Zcwpw2	0.94	2.11	3.05	-1.16651
Slc37a2	0.29	0.65	0.94	-1.16439
Gm21596	0.21	0.47	0.68	-1.16227
Anxa1	1.41	3.15	4.56	-1.15966
Amy2a1	495.44	1106.06	1601.5	-1.15865
Gje1	0.13	0.29	0.42	-1.15754
Taf9	2.54	5.66	8.2	-1.15597
Fam13c	0.31	0.69	1	-1.15433
Plekhf1	0.09	0.2	0.29	-1.152
Gbp9	0.91	2.02	2.93	-1.15042
Fn1	2.06	4.56	6.62	-1.14639
Rnaseh2c	2.59	5.73	8.32	-1.14558
Adamts15	0.38	0.84	1.22	-1.14439
Mettl22	1.49	3.29	4.78	-1.14278
Lrp1	4.34	9.58	13.92	-1.14233
Ifi204	0.34	0.75	1.09	-1.14136
Scn2a	0.39	0.86	1.25	-1.14086
B230307C23Rik	3.68	8.11	11.79	-1.14
4933407K13Rik	1.29	2.84	4.13	-1.13852
Frmd8os	0.5	1.1	1.6	-1.1375
Vmn1r4	0.25	0.55	0.8	-1.1375
Gm37205	0.25	0.55	0.8	-1.1375
Gamt	0.8	1.76	2.56	-1.1375
Pik3cg	0.2	0.44	0.64	-1.1375
Apobr	0.05	0.11	0.16	-1.1375
Lmo4	1.11	2.44	3.55	-1.13632
1810062G17Rik	2.3	5.05	7.35	-1.13465
Klk4	0	0	0	#DIV/0!
Icam1	0.67	1.47	2.14	-1.13358
Col4a5	0.26	0.57	0.83	-1.13245
BC024978	1	2.19	3.19	-1.13093
Sdc1	1.32	2.89	4.21	-1.13053
Runx1	0.16	0.35	0.51	-1.12928
Hspa1l	0	0	0	#DIV/0!
Oas1a	0.16	0.35	0.51	-1.12928
Gm14308	2.95	6.45	9.4	-1.12858
Artn	0.11	0.24	0.35	-1.12553
Mmp14	1.17	2.55	3.72	-1.12399
Mgp	21.78	47.44	69.22	-1.1231
Rasl10a	0.17	0.37	0.54	-1.12199
Homer3	0.93	2.02	2.95	-1.11905
Rapgef5	3.79	8.22	12.01	-1.11694
Srp19	4	8.67	12.67	-1.11603
Atp1a4	0	0	0	#DIV/0!
Loxl3	0.12	0.26	0.38	-1.11548
Parp3	0.36	0.78	1.14	-1.11548
Ceacam9	0	0	0	#DIV/0!
Gulp1	0.48	1.04	1.52	-1.11548
Gfod1	0.31	0.67	0.98	-1.11189
Lrrc3b	0.25	0.54	0.79	-1.11103
Pah	2.4	5.18	7.58	-1.10992
Mboat1	0.64	1.38	2.02	-1.10852
Gm43733	0.32	0.69	1.01	-1.10852
2310003L06Rik	0	0	0	#DIV/0!
Gm7785	0.45	0.97	1.42	-1.10806
Bco1	1.17	2.52	3.69	-1.10692
Ms4a6c	0.4	0.86	1.26	-1.10434
Neurl3	0.54	1.16	1.7	-1.10309
Scfd2	4.33	9.29	13.62	-1.10131
Arhgap18	3.79	8.13	11.92	-1.10106
Eps8l1	1.6	3.43	5.03	-1.10014
Xlr4c	0.42	0.9	1.32	-1.09954
Gm38198	0.14	0.3	0.44	-1.09954
Fpgs	3.52	7.54	11.06	-1.09899
Nusap1	1.13	2.42	3.55	-1.09868
Lrrtm4	0.44	0.94	1.38	-1.09516
Col5a3	0.3	0.64	0.94	-1.09311
Gabrb2	0	0	0	#DIV/0!
Fgfr4	0.3	0.64	0.94	-1.09311
B4galnt2	0.3	0.64	0.94	-1.09311
Rdh16	0.15	0.32	0.47	-1.09311
Klhdc7a	0.15	0.32	0.47	-1.09311
1700023H06Rik	0.53	1.13	1.66	-1.09226
Tbl3	2.13	4.54	6.67	-1.09184
Gm37363	0.23	0.49	0.72	-1.09115
A330094K24Rik	0.54	1.15	1.69	-1.0906
Pfkfb3	2.42	5.15	7.57	-1.08957
Twist2	0	0	0	#DIV/0!
Wwc1	1.81	3.85	5.66	-1.08887
Gm37813	0.08	0.17	0.25	-1.08746
Gpr65	0.25	0.53	0.78	-1.08406
Slfn8	0.17	0.36	0.53	-1.08246
Fam13a	0.43	0.91	1.34	-1.08153
Adgrg6	0.98	2.07	3.05	-1.07878
Sik1	1.43	3.02	4.45	-1.07853
Il5ra	0.09	0.19	0.28	-1.078
Vcam1	0.82	1.73	2.55	-1.07708
Gm37463	0.74	1.56	2.3	-1.07595
Gm17228	1.4	2.95	4.35	-1.07529
Adprhl1	0.29	0.61	0.9	-1.07276
Gsta4	0.58	1.22	1.8	-1.07276
Rtkn	0.97	2.04	3.01	-1.07251
Nupr1	42.98	90.37	133.35	-1.07218
Cabs1	0	0	0	#DIV/0!
Kcnk5	0.3	0.63	0.93	-1.07039
Ttc9b	0	0	0	#DIV/0!
A3galt2	0.1	0.21	0.31	-1.07039
Klra2	0.1	0.21	0.31	-1.07039
Gm15645	0.2	0.42	0.62	-1.07039
Zfp566	0.41	0.86	1.27	-1.06871
Tiam1	1.03	2.16	3.19	-1.06839
Inmt	0.52	1.09	1.61	-1.06774
Grap	0.32	0.67	0.99	-1.06609
Ccdc107	6.72	14.07	20.79	-1.06609
4930432K21Rik	0	0	0	#DIV/0!
Zfp189	1.08	2.26	3.34	-1.06529
Axdnd1	0.89	1.86	2.75	-1.06343
Efemp1	0.78	1.63	2.41	-1.06333
Oplah	0.67	1.4	2.07	-1.06319
Tmem121	0.34	0.71	1.05	-1.06228
4930525G20Rik	0.34	0.71	1.05	-1.06228
Fbn1	0.82	1.71	2.53	-1.0603
Mfsd4b3	0.12	0.25	0.37	-1.05889
9530052E02Rik	0.12	0.25	0.37	-1.05889
Gm45605	0.12	0.25	0.37	-1.05889
Zfp41	0.61	1.27	1.88	-1.05795
Panx2	0.74	1.54	2.28	-1.05733
Gm10443	60.57	125.83	186.4	-1.0548
Nectin4	0.16	0.33	0.49	-1.04439
Atp2c2	0.16	0.33	0.49	-1.04439
Gm18294	0.98	2.02	3	-1.0435
Bmp4	0.33	0.68	1.01	-1.04307
Gm37031	0.33	0.68	1.01	-1.04307
Gng11	1.66	3.42	5.08	-1.04281
Cdca7l	0.17	0.35	0.52	-1.04182
Adam21	0	0	0	#DIV/0!
Dusp5	4.67	9.59	14.26	-1.03811
Gm13212	0.19	0.39	0.58	-1.03747
Gm44536	0.78	1.6	2.38	-1.03653
Rnf151	0	0	0	#DIV/0!
Gm10053	5.5	11.28	16.78	-1.03626
Mapk4	1.44	2.95	4.39	-1.03465
Olfr1330	0.22	0.45	0.67	-1.03242
Gm43111	0.45	0.92	1.37	-1.03171
Apcdd1	0.46	0.94	1.4	-1.03103
Ctsc	2.32	4.74	7.06	-1.03076
Adgre5	3.07	6.27	9.34	-1.03023
Dok1	0.48	0.98	1.46	-1.02975
Rsad1	1	2.04	3.04	-1.02857
2010204K13Rik	2.03	4.14	6.17	-1.02815
Gm10108	13.05	26.6	39.65	-1.02738
Rgs4	6.22	12.61	18.83	-1.01958
Galm	0.37	0.75	1.12	-1.01937
Tnfaip3	0.47	0.95	1.42	-1.01527
Mecom	0.95	1.92	2.87	-1.01511
Ceacam5	0	0	0	#DIV/0!
Tppp2	0	0	0	#DIV/0!
Acp5	1.04	2.1	3.14	-1.01381
Cldn13	0	0	0	#DIV/0!
Cd163	0	0	0	#DIV/0!
Mgst1	1.61	3.25	4.86	-1.01338
Tgfb3	0.59	1.19	1.78	-1.01217
Clec3a	0	0	0	#DIV/0!
Mal	0.61	1.23	1.84	-1.01178
Pde7b	1.24	2.5	3.74	-1.01159
Rab27b	0.83	1.67	2.5	-1.00866
Rps6ka1	0.84	1.69	2.53	-1.00856
Abca8a	1.05	2.11	3.16	-1.00685
Vill	1.16	2.33	3.49	-1.00621
Unc45b	0.09	0.18	0.27	-1
Ldb3	0.17	0.34	0.51	-1
Gm5965	0	0	0	#DIV/0!
Pde1b	0.11	0.22	0.33	-1
Emilin2	0.08	0.16	0.24	-1
Telo2	1.07	2.14	3.21	-1
Mmp19	0.05	0.1	0.15	-1
Cubn	0.01	0.02	0.03	-1
Sema3a	0.04	0.08	0.12	-1
Gxylt2	0.03	0.06	0.09	-1
Gstt4	0	0	0	#DIV/0!
Col4a6	0.07	0.14	0.21	-1
Gna15	0.31	0.62	0.93	-1
Hrh2	0.04	0.08	0.12	-1
Mcm3	0.89	1.78	2.67	-1
Spatc1l	0	0	0	#DIV/0!
Fgf11	0.07	0.14	0.21	-1
Ccl8	0	0	0	#DIV/0!
S1pr2	0.08	0.16	0.24	-1
Prr29	0	0	0	#DIV/0!
Tmem8c	0	0	0	#DIV/0!
Fam163b	0	0	0	#DIV/0!
Efna5	0.41	0.82	1.23	-1
Ascl2	0	0	0	#DIV/0!
Cx3cr1	0.74	1.48	2.22	-1
Kcnh7	0.01	0.02	0.03	-1
Adamts14	0.03	0.06	0.09	-1
Cntnap5a	0.01	0.02	0.03	-1
Mpo	0	0	0	#DIV/0!
Lpo	0	0	0	#DIV/0!
Fign	0.08	0.16	0.24	-1
Prkcg	0.05	0.1	0.15	-1
Gm14444	0.32	0.64	0.96	-1
Dnah7a	0.01	0.02	0.03	-1
Gm29123	0.05	0.1	0.15	-1
Gm38391	0.08	0.16	0.24	-1
Myod1	0	0	0	#DIV/0!
Otog	0	0	0	#DIV/0!
Gm37364	0.08	0.16	0.24	-1
Gm43437	0.08	0.16	0.24	-1
Gm43684	0.02	0.04	0.06	-1
6330409D20Rik	0	0	0	#DIV/0!
Gm43633	0.37	0.74	1.11	-1
Gm45516	0.04	0.08	0.12	-1
Gm13443	7.79	15.57	23.36	-0.999074
Acyp1	3.21	6.41	9.62	-0.997751
Acsl3	2.14	4.25	6.39	-0.989852
Odam	0	0	0	#DIV/0!
Zfp472	0.64	1.27	1.91	-0.988685
St6galnac1	0	0	0	#DIV/0!
Taf7l	0	0	0	#DIV/0!
Stbd1	0.61	1.21	1.82	-0.988126
C1qtnf5	1.8	3.57	5.37	-0.987927
Ccdc33	0.52	1.03	1.55	-0.986061
Gdap2	5.56	10.98	16.54	-0.981721
Sema4f	0.32	0.63	0.95	-0.97728
Srpx	0.3	0.59	0.89	-0.975752
Pla2g12b	0	0	0	#DIV/0!
Nr5a2	1.16	2.28	3.44	-0.974909
Oit3	0	0	0	#DIV/0!
Tex11	0	0	0	#DIV/0!
Tgfbi	0.57	1.12	1.69	-0.974465
Gbgt1	0.85	1.67	2.52	-0.974313
Gar1	4.11	8.05	12.16	-0.96985
Zcchc12	4.11	8.04	12.15	-0.968057
Gm42658	0.22	0.43	0.65	-0.966833
Tdg	2.75	5.37	8.12	-0.96549
Gm38340	0.62	1.21	1.83	-0.964667
Palld	0.41	0.8	1.21	-0.964376
Gm14387	0.4	0.78	1.18	-0.963474
Lilr4b	0.4	0.78	1.18	-0.963474
Cox4i2	0	0	0	#DIV/0!
Panx1	0.79	1.54	2.33	-0.963006
Wnt3a	0	0	0	#DIV/0!
Polq	0.19	0.37	0.56	-0.961526
Gas6	3.99	7.77	11.76	-0.961526
Vim	9.27	18.05	27.32	-0.961358
Nxf2	0	0	0	#DIV/0!
Ces1e	0.56	1.09	1.65	-0.960829
Gbp2	0.74	1.44	2.18	-0.960472
Ifit2	0.17	0.33	0.5	-0.956931
Zfp992	0.51	0.99	1.5	-0.956931
Plin2	3.31	6.41	9.72	-0.953493
Adam19	0.31	0.6	0.91	-0.952694
Slco2b1	0.62	1.2	1.82	-0.952694
Ccdc116	0.46	0.89	1.35	-0.952171
Olfr78	0.46	0.89	1.35	-0.952171
Gpr37l1	0.15	0.29	0.44	-0.95109
Hdhd3	0.3	0.58	0.88	-0.95109
Gm19705	0.3	0.58	0.88	-0.95109
Slc6a9	2.2	4.25	6.45	-0.949959
Myl9	6.84	13.21	20.05	-0.949562
Gm4202	4.64	8.96	13.6	-0.949374
4930528D03Rik	0.29	0.56	0.85	-0.949374
Trpv4	0.43	0.83	1.26	-0.948775
Mn1	0.14	0.27	0.41	-0.947533
Slc47a1	0	0	0	#DIV/0!
Pifo	0	0	0	#DIV/0!
1500015A07Rik	0.56	1.08	1.64	-0.947533
Gm45182	0.14	0.27	0.41	-0.947533
Irf5	0.41	0.79	1.2	-0.946229
9930012K11Rik	0.27	0.52	0.79	-0.945552
Tmem37	0.27	0.52	0.79	-0.945552
Gm18991	0.53	1.02	1.55	-0.944505
Optc	0	0	0	#DIV/0!
Asb11	1.19	2.29	3.48	-0.944386
Tmem26	0.13	0.25	0.38	-0.943416
Phldb3	0.26	0.5	0.76	-0.943416
Ppa1	7.71	14.82	22.53	-0.942743
Pxdc1	0.38	0.73	1.11	-0.941897
Ephb3	0.24	0.46	0.7	-0.938599
E230016K23Rik	0.24	0.46	0.7	-0.938599
Prx	0.12	0.23	0.35	-0.938599
9230111E07Rik	0.48	0.92	1.4	-0.938599
Gm37482	0.12	0.23	0.35	-0.938599
Lyn	1.65	3.16	4.81	-0.937459
Gm45799	4.41	8.44	12.85	-0.936464
Rassf9	0.46	0.88	1.34	-0.93587
Epha3	0.23	0.44	0.67	-0.93587
Gm37246	0.46	0.88	1.34	-0.93587
B230322F03Rik	0.45	0.86	1.31	-0.934412
Pltp	1.34	2.56	3.9	-0.933911
Mnd1	0.44	0.84	1.28	-0.932886
Csrnp3	0.11	0.21	0.32	-0.932886
Gja5	0.11	0.21	0.32	-0.932886
Gm18981	0.22	0.42	0.64	-0.932886
Gm38286	0.11	0.21	0.32	-0.932886
Gm44967	0.66	1.26	1.92	-0.932886
Celsr2	2.02	3.85	5.87	-0.930503
Tnxb	0.42	0.8	1.22	-0.929611
Rab7b	0.21	0.4	0.61	-0.929611
Gm23833	3.03	5.77	8.8	-0.929254
Phlda2	0	0	0	#DIV/0!
Vav3	0.73	1.39	2.12	-0.929117
Wnt2	0	0	0	#DIV/0!
Bok	1.25	2.38	3.63	-0.929033
Grid2ip	0	0	0	#DIV/0!
Slc39a11	5.62	10.7	16.32	-0.928969
1700006E09Rik	0	0	0	#DIV/0!
Tmem181a	3.66	6.96	10.62	-0.927244
Ppp1r14a	0.4	0.76	1.16	-0.925999
Gm5602	0.2	0.38	0.58	-0.925999
F830016B08Rik	0.1	0.19	0.29	-0.925999
A330032B11Rik	0.1	0.19	0.29	-0.925999
1700049J03Rik	0	0	0	#DIV/0!
Gm43654	0.1	0.19	0.29	-0.925999
Fgfr3	4.21	7.99	12.2	-0.924375
Panx3	0	0	0	#DIV/0!
Gm2531	0.88	1.67	2.55	-0.924273
Cfap161	0	0	0	#DIV/0!
Gm42793	0.29	0.55	0.84	-0.923379
Epha4	0.48	0.91	1.39	-0.922832
Trim16	0.48	0.91	1.39	-0.922832
Kcne4	0.19	0.36	0.55	-0.921997
Insc	0.19	0.36	0.55	-0.921997
Gm11815	0.19	0.36	0.55	-0.921997
1700011H14Rik	1.49	2.82	4.31	-0.920383
Tagln	2.87	5.43	8.3	-0.919901
Plin5	0	0	0	#DIV/0!
Unkl	1.2	2.27	3.47	-0.919658
Dmrtc2	0	0	0	#DIV/0!
Gm5893	0	0	0	#DIV/0!
Ecscr	1.74	3.29	5.03	-0.919
Gm43110	4.88	9.22	14.1	-0.917886
Ndst3	0.09	0.17	0.26	-0.917538
Slc25a41	0	0	0	#DIV/0!
Gm44001	0.09	0.17	0.26	-0.917538
Gm15981	1.05	1.98	3.03	-0.915111
Mccc1	2.34	4.41	6.75	-0.91427
Islr	0.17	0.32	0.49	-0.912537
Gm37311	0.17	0.32	0.49	-0.912537
Slc7a7	0.42	0.79	1.21	-0.911463
Snora70	41.32	77.69	119.01	-0.910889
Syde1	0.41	0.77	1.18	-0.909235
Slc39a5	1.47	2.76	4.23	-0.908852
S100b	0.24	0.45	0.69	-0.906891
Antxr1	0.4	0.75	1.15	-0.906891
Igsf6	0.16	0.3	0.46	-0.906891
Papolb	0.08	0.15	0.23	-0.906891
4930579F01Rik	0	0	0	#DIV/0!
Gm43282	0.16	0.3	0.46	-0.906891
Gm45691	0.32	0.6	0.92	-0.906891
Phtf2	1.18	2.21	3.39	-0.90526
Ybx3	6.67	12.49	19.16	-0.905015
Cygb	1.24	2.32	3.56	-0.903785
Mogat1	0	0	0	#DIV/0!
Homer2	0.69	1.29	1.98	-0.902703
Wnt8a	0	0	0	#DIV/0!
Ntn1	0.6	1.12	1.72	-0.900464
Nos1	0.45	0.84	1.29	-0.900464
Gm43588	0.15	0.28	0.43	-0.900464
Gm45851	0.15	0.28	0.43	-0.900464
Gm22625	33.96	63.26	97.22	-0.897457
Fgfr1	3.09	5.74	8.83	-0.893444
Ephx4	0.98	1.82	2.8	-0.893085
Dpep2	0.21	0.39	0.6	-0.893085
Scube2	0.14	0.26	0.4	-0.893085
Tyro3	0.14	0.26	0.4	-0.893085
Gfra4	0.56	1.04	1.6	-0.893085
F10	0.14	0.26	0.4	-0.893085
Olfr251	0.07	0.13	0.2	-0.893085
Brinp2	0.4	0.74	1.14	-0.887525
Retn	0	0	0	#DIV/0!
Acpt	0	0	0	#DIV/0!
Psmb10	4.46	8.24	12.7	-0.885601
Slc5a3	1.17	2.16	3.33	-0.884523
Sash3	0.13	0.24	0.37	-0.884523
Ier5l	0.13	0.24	0.37	-0.884523
Mrps10	2.46	4.54	7	-0.884034
Gm15823	0.63	1.16	1.79	-0.880701
Gjc1	0.69	1.27	1.96	-0.88016
Tmem190	0	0	0	#DIV/0!
Oasl1	0.25	0.46	0.71	-0.879706
Mms22l	0.55	1.01	1.56	-0.876852
4933405L10Rik	0	0	0	#DIV/0!
Capza1	6.16	11.31	17.47	-0.876597
Axl	3.74	6.86	10.6	-0.87517
Gm12033	0.18	0.33	0.51	-0.874469
Fer1l4	0	0	0	#DIV/0!
4931406B18Rik	0	0	0	#DIV/0!
4930481B07Rik	1.02	1.87	2.89	-0.874469
Gm43999	0.12	0.22	0.34	-0.874469
Htra1	0.77	1.41	2.18	-0.872765
Swap70	1.09	1.99	3.08	-0.86844
Etv4	0.57	1.04	1.61	-0.86755
Cetn4	0.74	1.35	2.09	-0.867362
Dapl1	55.95	102.01	157.96	-0.866501
Spon1	0.45	0.82	1.27	-0.865699
Gm37553	1.01	1.84	2.85	-0.86535
4833413E03Rik	0	0	0	#DIV/0!
Gm14412	1.4	2.55	3.95	-0.86507
Gm45416	0.39	0.71	1.1	-0.864345
Snx31	0	0	0	#DIV/0!
AY036118	170698	310634	481332	-0.863769
P2ry14	0.61	1.11	1.72	-0.863679
Lypd8	0	0	0	#DIV/0!
Tmem229a	0.38	0.69	1.07	-0.860597
1810065E05Rik	0	0	0	#DIV/0!
Arhgap25	0.27	0.49	0.76	-0.859822
St3gal4	3.16	5.73	8.89	-0.858611
4933402N03Rik	0	0	0	#DIV/0!
Gsto1	5.51	9.99	15.5	-0.858432
Camkmt	1.36	2.46	3.82	-0.855052
Slc30a7	8.66	15.66	24.32	-0.854645
Plekho2	0.36	0.65	1.01	-0.852443
Ly6g6e	0	0	0	#DIV/0!
Cd68	1.49	2.69	4.18	-0.852294
Vgf	7.7	13.9	21.6	-0.852155
Pfdn2	4.12	7.43	11.55	-0.850718
Gm8783	1.22	2.2	3.42	-0.850622
Gm15801	1.22	2.2	3.42	-0.850622
Actr1b	14.8	26.67	41.47	-0.849621
Inpp4b	1.36	2.45	3.81	-0.849175
Stap1	0.35	0.63	0.98	-0.847997
Myl2	0	0	0	#DIV/0!
Trim5	0.15	0.27	0.42	-0.847997
Mcemp1	0	0	0	#DIV/0!
Gm9917	0.35	0.63	0.98	-0.847997
Cnn2	1.45	2.61	4.06	-0.847997
Flnc	0.05	0.09	0.14	-0.847997
Anln	1.29	2.32	3.61	-0.846754
Mospd1	0.49	0.88	1.37	-0.844722
Sntb1	0.68	1.22	1.9	-0.843274
Wipf3	0.24	0.43	0.67	-0.841302
C3ar1	0.19	0.34	0.53	-0.839535
Col15a1	2.7	4.83	7.53	-0.839064
Ctss	5.16	9.23	14.39	-0.83896
Gm38169	0.33	0.59	0.92	-0.838249
Zfp385c	0	0	0	#DIV/0!
Ces1d	2.99	5.34	8.33	-0.836694
Tcf7	0.14	0.25	0.39	-0.836501
Grhl2	0.14	0.25	0.39	-0.836501
B3gnt9	1.25	2.23	3.48	-0.835116
Rbp1	0.32	0.57	0.89	-0.83289
Zfp583	0.73	1.3	2.03	-0.832543
Slc26a2	2.91	5.18	8.09	-0.831933
Gm20625	0.63	1.12	1.75	-0.830075
Olfr1217	0.09	0.16	0.25	-0.830075
Pcdha12	0.18	0.32	0.5	-0.830075
Gip	0	0	0	#DIV/0!
Gm37298	0.09	0.16	0.25	-0.830075
Gm15417	1.65	2.93	4.58	-0.828435
Rab11fip4	1.42	2.52	3.94	-0.827533
Gm9531	2.17	3.85	6.02	-0.827163
Zfp607b	0.66	1.17	1.83	-0.825971
Snord15a	127.98	226.85	354.83	-0.82582
Map2k3os	0.7	1.24	1.94	-0.824913
Gm38377	0.35	0.62	0.97	-0.824913
Ahnak	6.26	11.08	17.34	-0.823723
C1qb	3.9	6.9	10.8	-0.823122
Polr3b	3.75	6.62	10.37	-0.819941
Sec14l4	0.68	1.2	1.88	-0.819428
Csf3r	0.21	0.37	0.58	-0.817136
Tmbim7	0	0	0	#DIV/0!
Clec4f	0	0	0	#DIV/0!
Klra17	0	0	0	#DIV/0!
Cd84	0.96	1.69	2.65	-0.815917
Efemp2	3.2	5.63	8.83	-0.815063
Lhpp	0.33	0.58	0.91	-0.813587
Insig2	6.36	11.14	17.5	-0.808651
Sox17	0.72	1.26	1.98	-0.807355
Megf11	0.16	0.28	0.44	-0.807355
Omd	0.08	0.14	0.22	-0.807355
C130073E24Rik	0.04	0.07	0.11	-0.807355
Alx3	0	0	0	#DIV/0!
Mrm1	0.75	1.31	2.06	-0.804604
Chrne	0	0	0	#DIV/0!
Yrdc	6.68	11.65	18.33	-0.80241
Rassf5	0.39	0.68	1.07	-0.802061
Dhcr7	4.3	7.49	11.79	-0.800629
Rad51	0.58	1.01	1.59	-0.80023
Bckdhb	11.31	19.69	31	-0.799864
Ankrd53	0	0	0	#DIV/0!
Rit2	0.42	0.73	1.15	-0.797507
Gm43728	0.19	0.33	0.52	-0.796467
Naf1	0.45	0.78	1.23	-0.793549
Gabrp	0.15	0.26	0.41	-0.793549
Nek11	0.15	0.26	0.41	-0.793549
Tmem136	0.3	0.52	0.82	-0.793549
Sybu	0.97	1.68	2.65	-0.792405
Gm4070	1.34	2.32	3.66	-0.791892
Plekhg4	0	0	0	#DIV/0!
B230377A18Rik	1.04	1.8	2.84	-0.791413
Itga4	0.37	0.64	1.01	-0.790547
Adamts5	0.22	0.38	0.6	-0.788496
Entpd1	2.73	4.71	7.44	-0.786826
Nup43	1.12	1.93	3.05	-0.785102
Syce1	0.36	0.62	0.98	-0.784271
Gm10800	0.72	1.24	1.96	-0.784271
Gm44423	0.43	0.74	1.17	-0.783189
Slc35f4	0.68	1.17	1.85	-0.782902
Epdr1	2	3.44	5.44	-0.782409
Srm	7.51	12.91	20.42	-0.781604
Mrpl18	3.53	6.05	9.58	-0.777267
Efnb2	1.8	3.08	4.88	-0.774933
Nhp2	0.93	1.59	2.52	-0.773724
Anxa13	0.62	1.06	1.68	-0.773724
Eif3j1	2.05	3.5	5.55	-0.771731
Myrf	1.5	2.56	4.06	-0.771181
Oc90	0	0	0	#DIV/0!
Lrp4	0.34	0.58	0.92	-0.770518
Dact3	0.17	0.29	0.46	-0.770518
Gm26532	0.88	1.5	2.38	-0.769387
Chst2	0.71	1.21	1.92	-0.769116
Ext1	2.84	4.84	7.68	-0.769116
Il23a	0.1	0.17	0.27	-0.765535
Casc1	0.4	0.68	1.08	-0.765535
Scn4b	0.1	0.17	0.27	-0.765535
Gm37746	41.37	70.26	111.63	-0.764119
Lgals9	1.16	1.97	3.13	-0.764071
Gm45872	0.33	0.56	0.89	-0.762961
Hif3a	0.23	0.39	0.62	-0.76184
Tmlhe	0.23	0.39	0.62	-0.76184
Bloc1s4	0.85	1.44	2.29	-0.760534
Gm43054	0.65	1.1	1.75	-0.758992
Arrb1	1.69	2.86	4.55	-0.758992
Adora2a	0.39	0.66	1.05	-0.758992
Fermt3	0.39	0.66	1.05	-0.758992
Dph1	1.46	2.47	3.93	-0.758543
Col5a2	1.2	2.03	3.23	-0.758445
Rhou	3.04	5.14	8.18	-0.757697
Gata2	0.42	0.71	1.13	-0.75743
1810010K12Rik	0.45	0.76	1.21	-0.756074
Sphk1	0.45	0.76	1.21	-0.756074
Myo5c	0.61	1.03	1.64	-0.755763
Il16	0.16	0.27	0.43	-0.754888
Gm37606	0.16	0.27	0.43	-0.754888
Paqr4	0.41	0.69	1.1	-0.750972
Pvt1	0.41	0.69	1.1	-0.750972
Zfp69	0.22	0.37	0.59	-0.750022
Nipsnap3a	0	0	0	#DIV/0!
Gm17484	0.22	0.37	0.59	-0.750022
Gbp6	0.44	0.74	1.18	-0.750022
Mdfic	0.91	1.53	2.44	-0.749593
Pde7a	2.76	4.64	7.4	-0.749457
Hist1h2bh	2.19	3.68	5.87	-0.748775
Slc52a3	0.25	0.42	0.67	-0.748461
Gm45495	0.31	0.52	0.83	-0.746243
Pacsin3	0.65	1.09	1.74	-0.745817
Zfp991	0.34	0.57	0.91	-0.745427
Ifit3	0.68	1.14	1.82	-0.745427
Fbp2	0.4	0.67	1.07	-0.744161
Zyx	2.25	3.76	6.01	-0.740808
Pigr	2.31	3.86	6.17	-0.740708
Ptges	1.58	2.64	4.22	-0.740613
Grin2d	0.09	0.15	0.24	-0.736966
Map3k13	0.15	0.25	0.4	-0.736966
Dnah10	0.06	0.1	0.16	-0.736966
Myo16	0.21	0.35	0.56	-0.736966
Mov10l1	0	0	0	#DIV/0!
Amz1	0.06	0.1	0.16	-0.736966
Bcl2a1a	0.24	0.4	0.64	-0.736966
Gm45381	0.15	0.25	0.4	-0.736966
Dok5	0.98	1.63	2.61	-0.734018
Gzmb	0	0	0	#DIV/0!
Gzmf	0	0	0	#DIV/0!
Gzmn	0	0	0	#DIV/0!
Lsm5	2.28	3.79	6.07	-0.733164
Tmco4	0.71	1.18	1.89	-0.732896
Snx7	2.68	4.45	7.13	-0.731572
Ksr1	0.53	0.88	1.41	-0.731511
Cutal	1.5	2.49	3.99	-0.731183
Shf	0.5	0.83	1.33	-0.731183
Rnmt	4.4	7.3	11.7	-0.730393
Jdp2	1.13	1.87	3	-0.726715
Pde6a	0.23	0.38	0.61	-0.724366
Lepr	0.43	0.71	1.14	-0.723482
Mmp15	1.06	1.75	2.81	-0.723291
Trmt5	1.83	3.02	4.85	-0.722705
Nde1	2.63	4.34	6.97	-0.722632
Cyp26b1	0.2	0.33	0.53	-0.722466
Snhg15	3.85	6.35	10.2	-0.721898
Carmn	1.31	2.16	3.47	-0.721465
Entpd2	0.71	1.17	1.88	-0.720618
Nmnat2	0.71	1.17	1.88	-0.720618
Slc41a3	0.88	1.45	2.33	-0.720477
Pld1	3.12	5.14	8.26	-0.720222
Alb	0.68	1.12	1.8	-0.719892
Gata3	0	0	0	#DIV/0!
Gata5	0	0	0	#DIV/0!
Prss33	0.17	0.28	0.45	-0.719892
Gjb1	0.45	0.74	1.19	-0.7176
Adamtsl4	1.15	1.89	3.04	-0.716752
4732471J01Rik	0.14	0.23	0.37	-0.716207
Ptafr	0.14	0.23	0.37	-0.716207
Awat1	0	0	0	#DIV/0!
Gm45532	0.14	0.23	0.37	-0.716207
Dnaic1	1.76	2.89	4.65	-0.715494
Stxbp6	5.94	9.75	15.69	-0.714939
Rem2	0.92	1.51	2.43	-0.714843
Smagp	0.92	1.51	2.43	-0.714843
Lcp1	2.31	3.79	6.1	-0.714305
Clu	52	85.31	137.31	-0.714203
Adap2	1.36	2.23	3.59	-0.713437
Nrxn2	0.36	0.59	0.95	-0.712718
Nrsn1	1.85	3.03	4.88	-0.711793
Sh3tc2	0.11	0.18	0.29	-0.710493
Gm14324	0.11	0.18	0.29	-0.710493
Rnft2	1.18	1.93	3.11	-0.709814
Uba52	53.56	87.59	141.15	-0.70961
Nov	0.41	0.67	1.08	-0.708537
Hoxd8	0.3	0.49	0.79	-0.707819
Fam129a	2.89	4.72	7.61	-0.707717
Mpp6	3.88	6.33	10.21	-0.706149
2610020H08Rik	1.03	1.68	2.71	-0.705817
Map1a	1.11	1.81	2.92	-0.70543
Dkk3	0.35	0.57	0.92	-0.703607
Gm18190	0.7	1.14	1.84	-0.703607
Bche	0.43	0.7	1.13	-0.703018
Diras2	0.24	0.39	0.63	-0.70044
Gnrh1	0	0	0	#DIV/0!
Klhl31	0.08	0.13	0.21	-0.70044
Gm16136	0.16	0.26	0.42	-0.70044
C1rb	0.08	0.13	0.21	-0.70044
Rxrg	0	0	0	#DIV/0!
Dus2	1.78	2.89	4.67	-0.699192
6330403K07Rik	40.9	66.24	107.14	-0.695602
Ppih	2.86	4.63	7.49	-0.694997
Cd5l	0	0	0	#DIV/0!
Ttc39aos1	8.2	13.27	21.47	-0.694473
Sp140	0.34	0.55	0.89	-0.693897
Rftn1	0.78	1.26	2.04	-0.691878
Olfr1265	0.13	0.21	0.34	-0.691878
Gm44986	0.13	0.21	0.34	-0.691878
Dct	0.83	1.34	2.17	-0.69105
Mlkl	0.7	1.13	1.83	-0.690896
Gm17229	0.44	0.71	1.15	-0.690316
Fmo5	0.9	1.45	2.35	-0.688056
Gm36952	0.18	0.29	0.47	-0.688056
Gm45535	0.18	0.29	0.47	-0.688056
Th	7.12	11.47	18.59	-0.687916
Comtd1	1.1	1.77	2.87	-0.686246
Wnt11	0	0	0	#DIV/0!
Slc17a9	6.6	10.61	17.21	-0.684887
1700016C15Rik	0	0	0	#DIV/0!
Il17rb	0	0	0	#DIV/0!
Gm13509	0.28	0.45	0.73	-0.684498
Tcf7l1	1.75	2.81	4.56	-0.683215
Foxp2	1.46	2.34	3.8	-0.68054
Gm21811	2.74	4.39	7.13	-0.680045
Stk32c	0	0	0	#DIV/0!
Tdp2	2.38	3.81	6.19	-0.678829
Synm	0.35	0.56	0.91	-0.678072
Gpr35	0.05	0.08	0.13	-0.678072
Dnajc22	0.45	0.72	1.17	-0.678072
Kirrel	0.5	0.8	1.3	-0.678072
Cfap58	0.2	0.32	0.52	-0.678072
Cdc42ep1	1.8	2.88	4.68	-0.678072
Zfp575	0.05	0.08	0.13	-0.678072
Col6a3	1.94	3.1	5.04	-0.676212
Gsta3	1.19	1.9	3.09	-0.675038
Cd200	51.43	82.08	133.51	-0.674421
Pon3	10.35	16.51	26.86	-0.673709
Tec	1.21	1.93	3.14	-0.673594
Cldn10	0.32	0.51	0.83	-0.672425
Cd52	1.74	2.77	4.51	-0.670799
Mrrf	3.37	5.36	8.73	-0.669484
Atp10a	0.39	0.62	1.01	-0.668794
Wdr91	2.07	3.29	5.36	-0.668457
Mx2	1.07	1.7	2.77	-0.667924
Fgfr2	1.58	2.51	4.09	-0.667763
Atp1b4	0	0	0	#DIV/0!
Smim24	0.85	1.35	2.2	-0.667425
1700012D14Rik	1.09	1.73	2.82	-0.666444
AW011738	0.75	1.19	1.94	-0.665999
Fam107b	5.15	8.17	13.32	-0.665764
Rab6b	0.58	0.92	1.5	-0.665581
Lhfpl5	0.58	0.92	1.5	-0.665581
Ctf1	0.82	1.3	2.12	-0.664816
1600002K03Rik	2.41	3.82	6.23	-0.664539
Tfeb	1.59	2.52	4.11	-0.664397
Synpo	2.36	3.74	6.1	-0.664251
Gprin3	2.36	3.74	6.1	-0.664251
Prox2os	0.65	1.03	1.68	-0.664133
Apol7a	0.12	0.19	0.31	-0.662965
Apoe	62.06	98.25	160.31	-0.662794
D030028A08Rik	1.15	1.82	2.97	-0.662305
G6pdx	3.52	5.57	9.09	-0.662102
Pdcd1lg2	0	0	0	#DIV/0!
Tesc	1.91	3.02	4.93	-0.660976
Gpx8	0.74	1.17	1.91	-0.660911
Smo	0.57	0.9	1.47	-0.658963
Il19	0	0	0	#DIV/0!
Fam163a	0.38	0.6	0.98	-0.658963
Gm15675	0.19	0.3	0.49	-0.658963
Il10	0	0	0	#DIV/0!
Gm45073	0.19	0.3	0.49	-0.658963
Car8	4.09	6.45	10.54	-0.657198
Gpr160	0.26	0.41	0.67	-0.657112
Mgat5b	0.26	0.41	0.67	-0.657112
Arhgap30	0.33	0.52	0.85	-0.656046
Ddr2	0.82	1.29	2.11	-0.653675
Cybb	0.96	1.51	2.47	-0.653442
Nlrp14	0	0	0	#DIV/0!
Cacna1h	0.84	1.32	2.16	-0.652077
B130021K23Rik	0.28	0.44	0.72	-0.652077
Tgds	1.28	2.01	3.29	-0.651052
Aven	1	1.57	2.57	-0.650765
Pip4k2a	3.93	6.17	10.1	-0.650741
Sla	0.51	0.8	1.31	-0.649503
Dnajc25	2.41	3.78	6.19	-0.649353
Adcy5	0.3	0.47	0.77	-0.647698
Gm45358	0.3	0.47	0.77	-0.647698
Acta2	7.13	11.17	18.3	-0.647655
Cmklr1	0.69	1.08	1.77	-0.646363
Gm281	0.23	0.36	0.59	-0.646363
Gm42887	5.81	9.09	14.9	-0.645742
Gm15506	0.39	0.61	1	-0.645335
Pom121l2	0	0	0	#DIV/0!
Tatdn3	4.79	7.49	12.28	-0.64494
Arhgap22	0.16	0.25	0.41	-0.643856
Svs4	0	0	0	#DIV/0!
Svs6	0	0	0	#DIV/0!
Dbndd2	1.14	1.78	2.92	-0.642843
Svs3a	0	0	0	#DIV/0!
Svs5	0	0	0	#DIV/0!
Dusp6	7.54	11.76	19.3	-0.641252
Myrip	0.68	1.06	1.74	-0.640458
Ccdc70	0	0	0	#DIV/0!
Grasp	0.77	1.2	1.97	-0.640104
Prl5a1	0	0	0	#DIV/0!
Sapcd2	0.43	0.67	1.1	-0.639824
Hey2	0.54	0.84	1.38	-0.63743
Gm4349	0.27	0.42	0.69	-0.63743
4933432K03Rik	0.27	0.42	0.69	-0.63743
Gm27517	2.38	3.7	6.08	-0.636564
Slc25a40	1.95	3.03	4.98	-0.635844
Egflam	1.41	2.19	3.6	-0.635236
Ccr5	1.07	1.66	2.73	-0.633572
She	0.49	0.76	1.25	-0.633218
Serpine2	4.72	7.32	12.04	-0.633057
Scn7a	0.89	1.38	2.27	-0.632791
Gsdma2	0	0	0	#DIV/0!
C1s1	2.09	3.24	5.33	-0.632491
Nefl	0.2	0.31	0.51	-0.632268
Rab11fip1	2.84	4.4	7.24	-0.631613
Tmem27	203.96	315.99	519.95	-0.631593
Ehf	4.92	7.62	12.54	-0.631133
Piezo1	0.62	0.96	1.58	-0.630766
Tnnc2	0	0	0	#DIV/0!
Ngef	0.31	0.48	0.79	-0.630766
Kctd17	3.76	5.82	9.58	-0.630286
Spint4	0	0	0	#DIV/0!
Clic6	0.22	0.34	0.56	-0.628031
Speg	1.23	1.9	3.13	-0.627341
Sema4c	1.8	2.78	4.58	-0.627088
Mapk7	1.71	2.64	4.35	-0.626542
Gm26083	59.82	92.34	152.16	-0.626328
Phlda3	1.53	2.36	3.89	-0.625255
Ufsp1	2.51	3.87	6.38	-0.624646
B4galnt1	1.09	1.68	2.77	-0.624133
Pcolce	2.24	3.45	5.69	-0.623098
Slc38a1	0.13	0.2	0.33	-0.621488
Dcbld1	1.19	1.83	3.02	-0.620882
Orai2	2.42	3.72	6.14	-0.620296
Lrmp	0.95	1.46	2.41	-0.619969
Fgl2	2.72	4.18	6.9	-0.619896
Iah1	3.02	4.64	7.66	-0.619576
2200002J24Rik	0.71	1.09	1.8	-0.618437
Ahr	0.86	1.32	2.18	-0.618129
Tff2	26.35	40.43	66.78	-0.617623
Ar	0.15	0.23	0.38	-0.616671
Angptl6	1.11	1.7	2.81	-0.614975
Adssl1	0.49	0.75	1.24	-0.614109
Notch2	0.83	1.27	2.1	-0.613645
Snx20	0.34	0.52	0.86	-0.612977
Gm6802	0.17	0.26	0.43	-0.612977
Nhsl1	1.61	2.46	4.07	-0.611598
Map4k2	11.82	18.06	29.88	-0.611568
Plau	0.36	0.55	0.91	-0.611435
4930578C19Rik	0.38	0.58	0.96	-0.610053
Ndufb6	4.68	7.14	11.82	-0.609416
Acp1	4.72	7.2	11.92	-0.60921
Gm43558	12.15	18.53	30.68	-0.608907
Nudt2	2.29	3.49	5.78	-0.607879
Cabp2	1.26	1.92	3.18	-0.607683
Hspb1	3.17	4.83	8	-0.60754
Gm2897	0.65	0.99	1.64	-0.606989
Efcab10	3.04	4.63	7.67	-0.606941
Gm45084	0.44	0.67	1.11	-0.606658
Prickle4	1.11	1.69	2.8	-0.606464
Csrp1	8.67	13.19	21.86	-0.605341
Recql4	0.25	0.38	0.63	-0.604071
Gm14411	0.25	0.38	0.63	-0.604071
Slc22a5	2.37	3.6	5.97	-0.60311
Fggy	0.81	1.23	2.04	-0.602665
Gm8116	2.51	3.81	6.32	-0.602104
Slc16a2	0.6	0.91	1.51	-0.600904
AU021092	0.66	1	1.66	-0.599462
Trp53tg5	0	0	0	#DIV/0!
Gm38374	0.37	0.56	0.93	-0.597902
Gm12216	0.41	0.62	1.03	-0.596644
Anxa2	7.74	11.7	19.44	-0.596103
Eppin	0	0	0	#DIV/0!
Actn2	1.35	2.04	3.39	-0.59561
Gm42841	0.45	0.68	1.13	-0.59561
Filip1l	1.9	2.87	4.77	-0.595051
Gnat2	6.72	10.15	16.87	-0.594947
Nr2f2	1.65	2.49	4.14	-0.59368
Rnd3	0.65	0.98	1.63	-0.592342
C1ra	1.4	2.11	3.51	-0.591816
Pop1	0.77	1.16	1.93	-0.591194
Ttyh1	7.7	11.6	19.3	-0.591194
Spata25	0	0	0	#DIV/0!
Fam167a	1.68	2.53	4.21	-0.590676
Crem	9.33	14.05	23.38	-0.590621
Crlf2	2.63	3.96	6.59	-0.590438
Sult5a1	0.3	0.45	0.75	-0.584963
Pfdn6	6.66	9.99	16.65	-0.584963
Jakmip2	0.24	0.36	0.6	-0.584963
F5	0.26	0.39	0.65	-0.584963
Fmnl1	0.88	1.32	2.2	-0.584963
Cecr2	0.18	0.27	0.45	-0.584963
Hspb9	0	0	0	#DIV/0!
Gm26869	0.24	0.36	0.6	-0.584963
1700054O19Rik	0.22	0.33	0.55	-0.584963
Soat2	0.28	0.42	0.7	-0.584963
Prrx1	0.76	1.14	1.9	-0.584963
Tnfsf8	0.04	0.06	0.1	-0.584963
Ephx3	0.28	0.42	0.7	-0.584963
Prl3c1	0	0	0	#DIV/0!
Zfp503	0.2	0.3	0.5	-0.584963
Cdca2	0.78	1.17	1.95	-0.584963
Vsig8	0.1	0.15	0.25	-0.584963
Lipg	0.04	0.06	0.1	-0.584963
Hs3st3b1	0.2	0.3	0.5	-0.584963
Gm15666	0.56	0.84	1.4	-0.584963
Gm13316	0.02	0.03	0.05	-0.584963
Olfr740	0.08	0.12	0.2	-0.584963
Gm6445	0.28	0.42	0.7	-0.584963
Celsr1	0.61	0.91	1.52	-0.577057
Gmds	9.81	14.63	24.44	-0.576605
Ebf1	2.08	3.1	5.18	-0.575685
Primpol	2.06	3.07	5.13	-0.575594
Naaa	2.39	3.56	5.95	-0.574867
Prodh	0.92	1.37	2.29	-0.57447
Zfp688	3.36	5	8.36	-0.573467
Ctu1	0.82	1.22	2.04	-0.573185
Gm35315	0.41	0.61	1.02	-0.573185
U2surp	16.24	24.15	40.39	-0.572472
Galk1	0.76	1.13	1.89	-0.572251
Lamb3	0.35	0.52	0.87	-0.571157
Cycs	3.67	5.45	9.12	-0.570476
Slc41a2	2.31	3.43	5.74	-0.570316
Fsip1	0.31	0.46	0.77	-0.569366
Slc16a6	1.55	2.3	3.85	-0.569366
Cmas	18.92	28.07	46.99	-0.569117
Pik3cd	0.91	1.35	2.26	-0.569021
Pym1	1.76	2.61	4.37	-0.568474
Tomm6os	0.29	0.43	0.72	-0.568284
Syvn1	8.24	12.21	20.45	-0.567347
Prl8a2	0	0	0	#DIV/0!
Tbx5	0	0	0	#DIV/0!
Vcpkmt	2.18	3.23	5.41	-0.567206
9030617O03Rik	2.99	4.43	7.42	-0.567161
Hddc2	1.35	2	3.35	-0.567041
Gnb4	2.14	3.17	5.31	-0.566872
1700017B05Rik	1.06	1.57	2.63	-0.5667
Sema3g	1.31	1.94	3.25	-0.56649
Atf3	0.52	0.77	1.29	-0.566347
Pirb	0.25	0.37	0.62	-0.565597
Il12rb2	0	0	0	#DIV/0!
Gm45163	0.25	0.37	0.62	-0.565597
St7	4.45	6.58	11.03	-0.564282
Cat	3.24	4.79	8.03	-0.564032
Zbed5	1.15	1.7	2.85	-0.563901
Hist1h3g	0.92	1.36	2.28	-0.563901
Edem2	23.94	35.37	59.31	-0.563103
Trak1	11.3	16.69	27.99	-0.562661
Mrc1	0.21	0.31	0.52	-0.561879
E2f2	1.01	1.49	2.5	-0.560957
Trib3	0.76	1.12	1.88	-0.559427
Dtwd1	1.27	1.87	3.14	-0.55821
Nfib	2.33	3.43	5.76	-0.557879
Ecm1	2.48	3.65	6.13	-0.557556
Gda	0.34	0.5	0.84	-0.556393
Gm8113	4.89	7.19	12.08	-0.556157
Gm43341	0.83	1.22	2.05	-0.555698
Manf	112.58	165.47	278.05	-0.555619
Higd1b	0.94	1.38	2.32	-0.553936
Gsn	11.04	16.2	27.24	-0.553254
Trappc4	4.86	7.13	11.99	-0.552946
Ldb2	3.79	5.56	9.35	-0.552887
1810019N24Rik	0.6	0.88	1.48	-0.552541
Lsm4	8.45	12.39	20.84	-0.552153
Hapln4	5.11	7.47	12.58	-0.547785
Tmem200b	0.91	1.33	2.24	-0.547488
Utp6	4.75	6.94	11.69	-0.547008
Mocs1	1.85	2.7	4.55	-0.545434
Pbx4	0.61	0.89	1.5	-0.544996
Tlcd2	0.83	1.21	2.04	-0.543824
1700125H20Rik	0	0	0	#DIV/0!
Neto2	0.35	0.51	0.86	-0.543142
Sox7	0.35	0.51	0.86	-0.543142
Il22ra1	0.46	0.67	1.13	-0.542527
Clptm1l	27.09	39.45	66.54	-0.542265
Nup37	1.14	1.66	2.8	-0.542149
C030029H02Rik	1.01	1.47	2.48	-0.541461
Drp2	0.11	0.16	0.27	-0.540568
Csf2rb2	0.11	0.16	0.27	-0.540568
1700001P01Rik	0	0	0	#DIV/0!
Lmcd1	1.41	2.05	3.46	-0.539929
Bcam	5.32	7.73	13.05	-0.539042
Slc10a7	3.94	5.72	9.66	-0.53782
Fmo2	4.41	6.4	10.81	-0.537293
Tuba4a	9.59	13.91	23.5	-0.53652
Cacna1f	0.2	0.29	0.49	-0.536053
Afmid	1.38	2	3.38	-0.535332
Xaf1	2.07	3	5.07	-0.535332
D530018E20Rik	1.38	2	3.38	-0.535332
C1qtnf1	14.12	20.46	34.58	-0.535066
Slc22a18	0.58	0.84	1.42	-0.534336
Mgat4a	2.48	3.59	6.07	-0.533644
Sorcs1	0.38	0.55	0.93	-0.533432
Epha1	0.36	0.52	0.88	-0.530515
Glra2	0	0	0	#DIV/0!
Igdcc4	0.72	1.04	1.76	-0.530515
Tmem68	4.21	6.08	10.29	-0.530251
Plxnd1	5.3	7.65	12.95	-0.529467
Clvs1	0.7	1.01	1.71	-0.528928
Mmp20	0	0	0	#DIV/0!
Fkbp11	38.32	55.26	93.58	-0.528138
Cspg5	0.43	0.62	1.05	-0.527932
Ctsh	2.92	4.21	7.13	-0.527852
Zfp959	1.27	1.83	3.1	-0.527015
Arhgap45	0.59	0.85	1.44	-0.526748
Tcaf3	0	0	0	#DIV/0!
Trabd	22.71	32.71	55.42	-0.526404
Crlf3	2.57	3.7	6.27	-0.525757
Dync1li2	12.48	17.96	30.44	-0.525169
Ift20	24.63	35.42	60.05	-0.524148
Fam198a	0.16	0.23	0.39	-0.523562
Sptbn5	0.39	0.56	0.95	-0.521953
Gga3	6.44	9.24	15.68	-0.520832
Tmem160	3.59	5.15	8.74	-0.520589
Cdh19	0.3	0.43	0.73	-0.519374
Clip2	4.67	6.69	11.36	-0.518584
Cpsf4l	0	0	0	#DIV/0!
Kcnt1	0.95	1.36	2.31	-0.517607
Cnnm4	1.16	1.66	2.82	-0.517058
Nop16	3.11	4.45	7.56	-0.516891
Gnpnat1	3.6	5.15	8.75	-0.516576
Mfsd13b	0.79	1.13	1.92	-0.516398
A930015D03Rik	2.21	3.16	5.37	-0.515878
Uba5	14.97	21.4	36.37	-0.515537
Gm19461	1.26	1.8	3.06	-0.514573
Def6	0.07	0.1	0.17	-0.514573
Slc35g3	0	0	0	#DIV/0!
Gm26796	0.07	0.1	0.17	-0.514573
Fkbp4	16.9	24.13	41.03	-0.513805
2610001J05Rik	2.97	4.24	7.21	-0.513601
Ndufs6	11.49	16.4	27.89	-0.513317
Tnfrsf12a	1.57	2.24	3.81	-0.512734
Reg2	50.9	72.62	123.52	-0.512701
Prl8a1	0.75	1.07	1.82	-0.512648
Col18a1	1.29	1.84	3.13	-0.512335
Kctd12	5.37	7.65	13.02	-0.510538
Fndc8	0	0	0	#DIV/0!
[truncated: 43,945 more rows]

## Sheet: S3WT dbdb vs S3Heterddbdb
	S3WT_dbdb	S3Hetero_dbdb	Sum	log2(S3KO_dbdb/S3Hetero_dbdb)
Gm26461	0.12	19.82	19.94	-7.36778
Ighg2b	0.42	65.11	65.53	-7.27635
Olfr1033	0.1	6.47	6.57	-6.01569
Gm8369	0.06	2.61	2.67	-5.44294
Ighg2c	1.05	43.21	44.26	-5.3629
Tmc5	0.07	2.48	2.55	-5.14684
Gm11398	0.21	7.34	7.55	-5.12732
Angptl4	0.12	3.79	3.91	-4.98109
Npas3	0.07	2.09	2.16	-4.9
Xpnpep2	0.01	0.28	0.29	-4.80735
5830417I10Rik	0.19	5.24	5.43	-4.7855
Gm27592	9.85	269.89	279.74	-4.7761
Rbp7	0.43	10.58	11.01	-4.62086
Lrg1	0.17	4.09	4.26	-4.58849
Gm26737	0.02	0.48	0.5	-4.58496
Mapk15	0.12	2.8	2.92	-4.54432
Nat8f4	0.07	1.62	1.69	-4.5325
Hist1h2bl	0.89	20.47	21.36	-4.52356
Rpgrip1	0.03	0.68	0.71	-4.5025
Gpr173	0.09	1.99	2.08	-4.4667
Dok2	0.12	2.37	2.49	-4.30378
Fgd3	0.04	0.78	0.82	-4.2854
Rnf150	0.19	3.7	3.89	-4.28345
Ppp1r35	0.25	4.77	5.02	-4.25399
Hist1h4k	2.16	40.62	42.78	-4.23309
Ptpn22	0.08	1.48	1.56	-4.20945
Ighg1	0.65	11.65	12.3	-4.16375
Fam109a	0.09	1.6	1.69	-4.152
Cda	0.35	6.02	6.37	-4.10434
Mzf1	0.05	0.86	0.91	-4.10434
Ifi205	0.06	1.03	1.09	-4.10154
Mybl2	0.06	1.02	1.08	-4.08746
Bub1b	0.06	1.02	1.08	-4.08746
Gm24105	114.14	1930.54	2044.68	-4.08013
Hist1h4i	1.48	23.72	25.2	-4.00243
Erdr1	0.98	15.22	16.2	-3.95704
Kcnk9	0.19	2.94	3.13	-3.95174
Cbx2	0.06	0.92	0.98	-3.9386
Rasd1	0.14	2.13	2.27	-3.92735
A4galt	0.1	1.51	1.61	-3.91648
Aph1c	0.04	0.6	0.64	-3.90689
Gm38077	0.07	1.05	1.12	-3.90689
Gm5575	0.81	12.05	12.86	-3.89497
A930004D18Rik	0.07	1.04	1.11	-3.89308
Icam2	0.18	2.61	2.79	-3.85798
Spag5	0.11	1.59	1.7	-3.85345
Mst1r	0.04	0.57	0.61	-3.83289
2010109I03Rik	0.07	0.97	1.04	-3.79256
Gm20517	0.08	1.1	1.18	-3.78136
Cldn23	0.12	1.65	1.77	-3.78136
Ntng1	0.04	0.55	0.59	-3.78136
Tmem147os	0.18	2.42	2.6	-3.74894
Mmp7	0.44	5.91	6.35	-3.74758
Cacna1g	0.08	1.04	1.12	-3.70044
Dlk1	0.21	2.73	2.94	-3.70044
Zfp473	0.02	0.26	0.28	-3.70044
9330162012Rik	0.11	1.43	1.54	-3.70044
Mmp19	0.1	1.28	1.38	-3.67807
Rfc4	0.19	2.42	2.61	-3.67094
Gm38312	0.25	3.15	3.4	-3.65535
Mfsd3	0.1	1.26	1.36	-3.65535
Sfmbt2	0.03	0.37	0.4	-3.62449
Slfn2	0.13	1.6	1.73	-3.62149
1700112J16Rik	0.2	2.45	2.65	-3.61471
Gm43590	3.09	36.32	39.41	-3.55509
Shisa7	0.04	0.47	0.51	-3.55459
Hs3st6	0.19	2.21	2.4	-3.53998
Siah1b	0.13	1.5	1.63	-3.52838
Ssu2	0.14	1.6	1.74	-3.51457
Rangrf	0.3	3.41	3.71	-3.50674
Rn7s6	2.46	27.65	30.11	-3.49055
Gm24514	2.94	33.01	35.95	-3.48902
Blm	0.09	1.01	1.1	-3.48829
Gtpbp6	0.66	7.38	8.04	-3.48308
F830112A20Rik	0.06	0.67	0.73	-3.48113
Gm13563	0.29	3.23	3.52	-3.47741
Gm42715	0.1	1.11	1.21	-3.47249
Rbm24	0.13	1.44	1.57	-3.46949
Cdt1	0.1	1.1	1.2	-3.45943
Lef1	0.06	0.66	0.72	-3.45943
Fancd2	0.04	0.44	0.48	-3.45943
Kif14	0.02	0.22	0.24	-3.45943
D330023K18Rik	0.26	2.86	3.12	-3.45943
Car15	0.27	2.97	3.24	-3.45943
Gm44745	0.08	0.87	0.95	-3.44294
Hmga1	1.06	11.49	12.55	-3.43824
Dnmt3b	0.11	1.18	1.29	-3.42321
Kcnj15	0.06	0.64	0.7	-3.41504
Gm17066	0.52	5.53	6.05	-3.4107
F730016J06Rik	0.06	0.63	0.69	-3.39232
Acnat1	0.16	1.67	1.83	-3.3837
Tbx3os1	0.12	1.24	1.36	-3.36923
Gm13889	0.19	1.94	2.13	-3.35199
Gm20605	0.35	3.55	3.9	-3.34239
Gm37060	0.09	0.91	1	-3.33787
Gm20236	0.02	0.2	0.22	-3.32193
Gm37094	0.02	0.2	0.22	-3.32193
Gm43254	0.09	0.9	0.99	-3.32193
Alas2	0.12	1.2	1.32	-3.32193
Tdrd6	0.06	0.6	0.66	-3.32193
Gm45635	0.1	1	1.1	-3.32193
Acot1	0.44	4.37	4.81	-3.31206
D030056L22Rik	0.27	2.66	2.93	-3.30039
Gpt	0.25	2.45	2.7	-3.29278
C920009B18Rik	0.05	0.48	0.53	-3.26303
Gm37321	0.35	3.36	3.71	-3.26303
Rad9a	0.21	2	2.21	-3.25154
Myo1g	0.12	1.14	1.26	-3.24793
Tmem125	0.12	1.14	1.26	-3.24793
C230062I16Rik	0.09	0.84	0.93	-3.22239
Crp	0.13	1.21	1.34	-3.21842
Tmem45a	0.56	5.21	5.77	-3.21778
Thbs2	0.46	4.26	4.72	-3.21115
Bbs10	0.16	1.48	1.64	-3.20945
Gm16299	0.08	0.74	0.82	-3.20945
Gm21992	0.94	8.65	9.59	-3.20197
Slamf1	0.05	0.46	0.51	-3.20163
Gimap3	0.2	1.84	2.04	-3.20163
Ntng2	0.12	1.1	1.22	-3.1964
Gdap10	0.08	0.73	0.81	-3.18982
Mamstr	0.09	0.82	0.91	-3.18763
C1rb	0.13	1.18	1.31	-3.1822
Abcd2	0.04	0.36	0.4	-3.16993
Gm37672	0.05	0.45	0.5	-3.16993
4930539J05Rik	0.16	1.43	1.59	-3.15987
Ly9	0.14	1.25	1.39	-3.15843
Dok3	0.29	2.58	2.87	-3.15325
Zbtb11os1	0.17	1.5	1.67	-3.14136
Radil	0.16	1.41	1.57	-3.13955
Ccdc120	0.4	3.52	3.92	-3.1375
Gm2694	0.05	0.44	0.49	-3.1375
Noxred1	0.14	1.23	1.37	-3.13516
Mypopos	0.09	0.79	0.88	-3.13386
Cd19	0.27	2.36	2.63	-3.12776
Dock3	0.11	0.96	1.07	-3.12553
Il34	0.39	3.4	3.79	-3.12399
4833420G17Rik	0.5	4.35	4.85	-3.12102
Gm7729	0.41	3.56	3.97	-3.11818
Mrm2	0.31	2.69	3	-3.11727
Espl1	0.03	0.26	0.29	-3.11548
E130317F20Rik	0.2	1.73	1.93	-3.1127
Alox5ap	0.57	4.92	5.49	-3.10962
Bloc1s3	0.27	2.31	2.58	-3.09686
Gm9803	1.94	16.59	18.53	-3.09619
Cdc6	0.08	0.68	0.76	-3.08746
Hmgb2	0.1	0.85	0.95	-3.08746
Tbxa2r	0.13	1.1	1.23	-3.08092
Rhoh	0.09	0.76	0.85	-3.078
Acap1	0.16	1.35	1.51	-3.07682
Rsph10b	0.07	0.59	0.66	-3.07529
2017-09-01	0.36	3.03	3.39	-3.07325
Ctcfl	0.17	1.43	1.6	-3.07241
Lekr1	0.18	1.51	1.69	-3.06848
Slc22a4	0.38	3.18	3.56	-3.06496
Zfp811	0.06	0.5	0.56	-3.05889
2310001H17Rik	0.11	0.91	1.02	-3.04836
Cd1d1	0.16	1.31	1.47	-3.03342
Fam69b	0.68	5.54	6.22	-3.02628
Gm26871	0.07	0.57	0.64	-3.02554
Gm43483	0.07	0.57	0.64	-3.02554
Gtse1	0.08	0.65	0.73	-3.02237
Aifm3	0.08	0.65	0.73	-3.02237
9330020H09Rik	0.1	0.81	0.91	-3.01792
Efhc1	0.51	4.13	4.64	-3.01757
Naprt	0.12	0.96	1.08	-3
Wdr89	0.09	0.72	0.81	-3
AI464131	0.1	0.8	0.9	-3
Obscn	0.01	0.08	0.09	-3
Paupar	0.15	1.2	1.35	-3
Spef1	0.25	1.99	2.24	-2.99277
Gm5898	0.2	1.59	1.79	-2.99095
Padi2	0.09	0.71	0.8	-2.97982
Coa6	0.68	5.35	6.03	-2.97593
Orai1	0.3	2.36	2.66	-2.97575
Gm15965	0.15	1.18	1.33	-2.97575
Lefty1	0.28	2.2	2.48	-2.974
Dnd1	0.12	0.94	1.06	-2.96963
Mis18bp1	0.12	0.94	1.06	-2.96963
Spin2c	0.17	1.33	1.5	-2.96782
Nfkbid	0.11	0.86	0.97	-2.96683
Fam96b	0.79	6.16	6.95	-2.96301
St6galnac3	0.13	1.01	1.14	-2.95777
Fam212a	0.23	1.78	2.01	-2.95217
Adora2b	0.12	0.92	1.04	-2.9386
Tmem216	0.52	3.98	4.5	-2.93618
Tcp11	0.26	1.99	2.25	-2.93618
Tmem91	0.08	0.61	0.69	-2.93074
Gm16386	0.16	1.22	1.38	-2.93074
Pde1a	0.25	1.9	2.15	-2.926
Fam179a	0.28	2.12	2.4	-2.92057
C2cd4a	0.32	2.41	2.73	-2.91289
Klhl1	0.1	0.75	0.85	-2.90689
Pmaip1	0.08	0.6	0.68	-2.90689
Kcnh3	0.06	0.45	0.51	-2.90689
Gm42974	0.08	0.6	0.68	-2.90689
Gm45293	0.12	0.9	1.02	-2.90689
Smpd2	1.08	8.01	9.09	-2.89077
C230085N15Rik	0.05	0.37	0.42	-2.88753
Fam169b	0.08	0.59	0.67	-2.88264
Foxf1	0.09	0.66	0.75	-2.87447
Tspo	1.18	8.64	9.82	-2.87224
Alox8	0.13	0.95	1.08	-2.86942
Tmem179	0.54	3.94	4.48	-2.86716
Gm26547	1.11	8.08	9.19	-2.8638
Ffar4	0.33	2.4	2.73	-2.8625
Hist1h2bp	0.96	6.98	7.94	-2.86212
Styk1	0.15	1.09	1.24	-2.86129
Cytip	0.27	1.96	2.23	-2.85982
Hist1h2ag	1.37	9.93	11.3	-2.85762
Fggy	1.23	8.9	10.13	-2.85515
Atp5s	0.56	4.05	4.61	-2.85442
Shc3	0.13	0.94	1.07	-2.85415
Abi3	0.35	2.53	2.88	-2.85371
4930570G19Rik	0.21	1.51	1.72	-2.84609
Clec9a	0.06	0.43	0.49	-2.8413
Gm10941	0.36	2.58	2.94	-2.8413
Il16	0.27	1.93	2.2	-2.83757
Trpc6	0.07	0.5	0.57	-2.8365
Ccnf	0.07	0.5	0.57	-2.8365
Dapp1	0.73	5.2	5.93	-2.83254
Rab40b	0.47	3.33	3.8	-2.82479
Tyro3	0.26	1.84	2.1	-2.82312
Anxa9	0.12	0.84	0.96	-2.80735
Itgal	0.08	0.56	0.64	-2.80735
9130017K11Rik	0.06	0.42	0.48	-2.80735
Gm37913	0.17	1.19	1.36	-2.80735
Hps6	0.4	2.78	3.18	-2.79701
Lax1	0.19	1.32	1.51	-2.79647
Tnfsfm13	0.18	1.24	1.42	-2.78427
Mpst	0.36	2.48	2.84	-2.78427
Gm27956	0.5	3.44	3.94	-2.78241
Gm42778	0.5	3.44	3.94	-2.78241
Oprl1	0.07	0.48	0.55	-2.77761
Lcp2	0.12	0.82	0.94	-2.77259
Igsf23	0.12	0.82	0.94	-2.77259
9630013D21Rik	0.12	0.82	0.94	-2.77259
Slc34a2	0.05	0.34	0.39	-2.76553
Ryr2	0.34	2.31	2.65	-2.76429
Gm44777	0.17	1.15	1.32	-2.75803
Cidea	0.2	1.35	1.55	-2.75489
Gm43668	0.12	0.81	0.93	-2.75489
Atp5e	14.89	100.35	115.24	-2.75262
Zfyve28	0.15	1.01	1.16	-2.75132
Gm45551	1.3	8.75	10.05	-2.75077
Tmem82	0.07	0.47	0.54	-2.74723
Cntn3	0.44	2.95	3.39	-2.74514
Kcna1	0.1	0.67	0.77	-2.74416
Zfp947	0.26	1.74	2	-2.7425
Spx	0.16	1.07	1.23	-2.74147
Gpr35	0.08	0.53	0.61	-2.72792
6720489N17Rik	0.08	0.53	0.61	-2.72792
Gm37115	0.08	0.53	0.61	-2.72792
Sema5b	0.05	0.33	0.38	-2.72247
2610035D17Rik	0.25	1.65	1.9	-2.72247
Itga10	0.12	0.79	0.91	-2.71882
C1ql3	0.25	1.64	1.89	-2.7137
Rec8	0.2	1.31	1.51	-2.71149
Snta1	0.31	2.03	2.34	-2.71114
Klhl35	0.11	0.72	0.83	-2.71049
Btbd19	0.28	1.83	2.11	-2.70834
Tmem81	0.25	1.63	1.88	-2.70487
Kcnc4	0.06	0.39	0.45	-2.70044
Megf6	0.06	0.39	0.45	-2.70044
Elavl3	0.04	0.26	0.3	-2.70044
Prss16	0.1	0.65	0.75	-2.70044
Snrnp25	0.33	2.14	2.47	-2.69707
Cdca3	0.44	2.85	3.29	-2.69539
Saysd1	0.47	3.04	3.51	-2.69334
Sugct	0.13	0.84	0.97	-2.69188
Hist1h3b	2.04	13.18	15.22	-2.69171
Ugt8a	0.11	0.71	0.82	-2.69032
Cdk20	0.29	1.87	2.16	-2.68891
Fancb	0.09	0.58	0.67	-2.68806
Gm37941	0.09	0.58	0.67	-2.68806
Gm44863	0.16	1.03	1.19	-2.6865
Gm43300	0.21	1.35	1.56	-2.6845
Sema3d	0.07	0.45	0.52	-2.6845
Mgmt	0.07	0.45	0.52	-2.6845
Ccl9	0.12	0.77	0.89	-2.68182
Ccdc163	1.09	6.99	8.08	-2.68096
Carmil2	0.17	1.09	1.26	-2.68072
Il2ra	0.05	0.32	0.37	-2.67807
Col8a2	0.05	0.32	0.37	-2.67807
Prss36	0.45	2.88	3.33	-2.67807
Gm16759	0.05	0.32	0.37	-2.67807
0610009E02Rik	0.45	2.88	3.33	-2.67807
Aldh16a1	0.78	4.99	5.77	-2.67749
Fbxo27	0.23	1.47	1.7	-2.67611
Nudt15	0.08	0.51	0.59	-2.67243
F630040K05Rik	0.08	0.51	0.59	-2.67243
Riox1	0.37	2.35	2.72	-2.66706
Hist1h3d	1.6	10.16	11.76	-2.66676
Gm43270	0.2	1.27	1.47	-2.66676
Gm16035	0.8	5.07	5.87	-2.66391
Srl	0.06	0.38	0.44	-2.66297
Dna2	0.12	0.76	0.88	-2.66297
Kcnj2	0.15	0.95	1.1	-2.66297
Gm10417	0.06	0.38	0.44	-2.66297
Gm37706	0.15	0.95	1.1	-2.66297
Tmc8	0.09	0.57	0.66	-2.66297
Xxylt1	0.43	2.72	3.15	-2.6612
Il18	0.57	3.6	4.17	-2.65896
Hist1h4a	3.19	20.08	23.27	-2.65413
Hoxb3	0.07	0.44	0.51	-2.65208
A930033H14Rik	0.07	0.44	0.51	-2.65208
Gm15889	0.22	1.38	1.6	-2.64909
Lamc3	0.27	1.69	1.96	-2.64599
Tex14	0.04	0.25	0.29	-2.64386
Arl10	0.68	4.25	4.93	-2.64386
Ano7	0.16	1	1.16	-2.64386
Tmem212	0.71	4.43	5.14	-2.64142
Cyb561a3	0.46	2.87	3.33	-2.64134
Gm45104	0.82	5.11	5.93	-2.63963
Gm15899	2.54	15.82	18.36	-2.63885
Tsen54	1.01	6.29	7.3	-2.6387
Hmgb3	0.22	1.37	1.59	-2.6386
Cpb2	0.31	1.93	2.24	-2.63826
Rab43	0.59	3.67	4.26	-2.63699
Hist1h1a	0.82	5.1	5.92	-2.6368
Usp13	0.14	0.87	1.01	-2.63559
Cd320	0.39	2.42	2.81	-2.63346
Adgre1	0.2	1.24	1.44	-2.63227
Agxt2	0.1	0.62	0.72	-2.63227
Gm42443	0.2	1.24	1.44	-2.63227
Gm20696	0.51	3.16	3.67	-2.63136
Chrdl1	0.06	0.37	0.43	-2.62449
Cldn34c1	0.06	0.37	0.43	-2.62449
Gm17494	0.26	1.6	1.86	-2.62149
Gm43329	0.13	0.8	0.93	-2.62149
Tlr8	0.07	0.43	0.5	-2.61891
Meltf	0.15	0.92	1.07	-2.61667
Srpx2	0.09	0.55	0.64	-2.61143
Cadm2	0.09	0.55	0.64	-2.61143
Gm26712	1.27	7.76	9.03	-2.61123
Gm3052	0.29	1.77	2.06	-2.60962
Zfp493	0.2	1.22	1.42	-2.60881
Mapk13	0.33	2.01	2.34	-2.60666
Chaf1b	0.12	0.73	0.85	-2.60486
Tmem185b	0.53	3.22	3.75	-2.603
Gm25394	49.38	299.75	349.13	-2.60176
Stra6l	0.18	1.09	1.27	-2.59826
Tradd	0.66	3.99	4.65	-2.59585
D430019H16Rik	0.22	1.33	1.55	-2.59585
Cebpa	0.25	1.51	1.76	-2.59455
Gm6542	0.35	2.11	2.46	-2.59182
Impa2	0.13	0.78	0.91	-2.58496
Stag3	0.05	0.3	0.35	-2.58496
Tmem71	0.22	1.32	1.54	-2.58496
Myo3b	0.03	0.18	0.21	-2.58496
Ankrd34a	0.08	0.48	0.56	-2.58496
Abca14	0.04	0.24	0.28	-2.58496
4930431F12Rik	0.12	0.72	0.84	-2.58496
Gm15644	0.85	5.1	5.95	-2.58496
Gm11613	0.11	0.66	0.77	-2.58496
Dnah7a	0.02	0.12	0.14	-2.58496
Ms4a14	0.05	0.3	0.35	-2.58496
Gm42972	0.07	0.42	0.49	-2.58496
AI506816	0.08	0.48	0.56	-2.58496
Fmc1	2.45	14.6	17.05	-2.57511
Ctnnbip1	0.56	3.32	3.88	-2.56768
Esyt3	0.28	1.66	1.94	-2.56768
Ipcef1	0.14	0.83	0.97	-2.56768
Sult1d1	3.61	21.38	24.99	-2.56619
Gm13502	0.24	1.42	1.66	-2.56478
2310039L15Rik	0.11	0.65	0.76	-2.56294
Mfsd2b	0.09	0.53	0.62	-2.558
Psd4	0.45	2.64	3.09	-2.55254
Serpinb8	0.21	1.23	1.44	-2.5502
Fndc1	0.07	0.41	0.48	-2.5502
Sumf2	0.48	2.81	3.29	-2.54946
Arntl2	0.48	2.81	3.29	-2.54946
Rnf182	0.24	1.4	1.64	-2.54432
Efnb3	0.33	1.92	2.25	-2.54057
Def6	0.1	0.58	0.68	-2.53605
Aldh1b1	0.19	1.1	1.29	-2.53343
Gm10687	0.85	4.92	5.77	-2.53312
Slc27a3	0.61	3.53	4.14	-2.53279
Hist2h3c2	0.93	5.38	6.31	-2.5323
Inmt	1.09	6.3	7.39	-2.53102
Sat2	0.49	2.83	3.32	-2.52995
Aqp3	0.13	0.75	0.88	-2.52838
Gm28040	0.13	0.75	0.88	-2.52838
Cops9	9.78	56.36	66.14	-2.52677
Zfp771	0.45	2.59	3.04	-2.52496
2210016L21Rik	1.91	10.99	12.9	-2.52455
Stil	0.04	0.23	0.27	-2.52356
Hfm1	0.04	0.23	0.27	-2.52356
Cfap44	0.08	0.46	0.54	-2.52356
Gm15681	0.08	0.46	0.54	-2.52356
Ltbp1	3.31	19.03	22.34	-2.52337
Iqcc	1.57	9.01	10.58	-2.52076
Slc28a2	0.3	1.72	2.02	-2.51937
A230004M16Rik	0.32	1.83	2.15	-2.5157
Adcyap1r1	0.14	0.8	0.94	-2.51457
Eci1	1.5	8.55	10.05	-2.51096
Slc44a4	0.19	1.08	1.27	-2.50696
Hist1h2bf	1.24	7.04	8.28	-2.50524
Trbc2	0.37	2.1	2.47	-2.50479
Mmp16	0.06	0.34	0.4	-2.5025
Cdh16	0.15	0.85	1	-2.5025
Col6a4	0.03	0.17	0.2	-2.5025
Reep1	0.06	0.34	0.4	-2.5025
Gm20634	1.33	7.51	8.84	-2.49739
Ndufab1	4.96	27.95	32.91	-2.49444
Ccnb1	0.4	2.25	2.65	-2.49185
Rpl3	24.42	137.27	161.69	-2.49088
Aspa	0.05	0.28	0.33	-2.48543
Gm37333	0.1	0.56	0.66	-2.48543
Gm45176	0.05	0.28	0.33	-2.48543
Gm21994	0.24	1.34	1.58	-2.48113
Rpl22l1	8.82	49.24	58.06	-2.48098
Ror2	1.27	7.08	8.35	-2.47892
2310009A05Rik	1.34	7.47	8.81	-2.47888
Gpat3	0.07	0.39	0.46	-2.47805
Rrad	0.14	0.78	0.92	-2.47805
Gm43373	0.07	0.39	0.46	-2.47805
Gm45728	0.07	0.39	0.46	-2.47805
Gm43815	0.72	4.01	4.73	-2.47753
St8sia1	0.3	1.67	1.97	-2.47681
Mfsd7b	0.79	4.39	5.18	-2.4743
Gm42929	0.36	2	2.36	-2.47393
Dyrk3	0.4	2.22	2.62	-2.47249
D330045A20Rik	0.11	0.61	0.72	-2.47131
Pcnx3	2.15	11.9	14.05	-2.46855
Gm38025	0.27	1.49	1.76	-2.46428
B3gnt5	0.1	0.55	0.65	-2.45943
Plekhg6	0.06	0.33	0.39	-2.45943
Tgif1	0.55	3.02	3.57	-2.45705
Hist1h2bk	5.06	27.78	32.84	-2.45684
9530026P05Rik	0.35	1.92	2.27	-2.45568
Zfp428	0.23	1.26	1.49	-2.45372
Lhx6	0.13	0.71	0.84	-2.44931
Rprml	0.24	1.31	1.55	-2.44846
F2	0.18	0.98	1.16	-2.44478
1810064F22Rik	0.09	0.49	0.58	-2.44478
A930012L18Rik	0.09	0.49	0.58	-2.44478
Cd300a	0.14	0.76	0.9	-2.44057
Gm45407	0.07	0.38	0.45	-2.44057
Gm17613	0.4	2.17	2.57	-2.43962
Zfp599	0.12	0.65	0.77	-2.43741
Ect2	0.29	1.57	1.86	-2.43664
Htra3	0.46	2.49	2.95	-2.43644
Fam64a	0.15	0.81	0.96	-2.43296
Ung	0.45	2.43	2.88	-2.43296
Slc2a12	0.05	0.27	0.32	-2.43296
B130006D01Rik	0.2	1.08	1.28	-2.43296
Phtf1os	0.05	0.27	0.32	-2.43296
Zfp239	0.46	2.48	2.94	-2.43063
Pnma2	0.23	1.24	1.47	-2.43063
Pou2af1	0.34	1.83	2.17	-2.42824
Ccdc84	2.59	13.91	16.5	-2.4251
6720482G16Rik	0.19	1.02	1.21	-2.4245
Mex3a	0.11	0.59	0.7	-2.42321
Gm38102	0.11	0.59	0.7	-2.42321
Gm16174	0.8	4.29	5.09	-2.42291
Sash3	0.24	1.28	1.52	-2.41504
Ube2cbp	0.12	0.64	0.76	-2.41504
Gemin2	0.42	2.24	2.66	-2.41504
Psmg2	1.78	9.47	11.25	-2.41149
Slc3a1	0.19	1.01	1.2	-2.41028
Creb3l3	0.19	1.01	1.2	-2.41028
Gm15927	0.57	3.03	3.6	-2.41028
Aspm	0.1	0.53	0.63	-2.40599
B4gat1	0.97	5.14	6.11	-2.40571
Akap3	0.07	0.37	0.44	-2.4021
Tox2	0.07	0.37	0.44	-2.4021
Smad3	0.84	4.43	5.27	-2.39885
Gadd45b	1.07	5.64	6.71	-2.39808
Gm44044	1.35	7.11	8.46	-2.39689
Ampd3	0.38	2	2.38	-2.39593
Galnt18	2.89	15.21	18.1	-2.39588
Slc26a6	0.65	3.42	4.07	-2.39548
Phlda1	0.23	1.21	1.44	-2.3953
Onecut1	0.35	1.84	2.19	-2.39428
Slamf6	0.16	0.84	1	-2.39232
Tmem44	0.2	1.05	1.25	-2.39232
Cacna2d4	0.08	0.42	0.5	-2.39232
Luzp2	0.04	0.21	0.25	-2.39232
Gm38346	0.08	0.42	0.5	-2.39232
Gm24265	569.2	2985.21	3554.41	-2.39082
Pafah1b3	1.35	7.07	8.42	-2.38875
Akna	0.39	2.04	2.43	-2.38702
Gm29036	0.28	1.46	1.74	-2.38247
Gm45553	1.13	5.89	7.02	-2.38194
Pfdn4	1.51	7.87	9.38	-2.38182
Gm45248	1.55	8.07	9.62	-2.3803
Ube2t	0.34	1.77	2.11	-2.38014
Hist1h3h	4.51	23.46	27.97	-2.379
Pcolce2	0.05	0.26	0.31	-2.37851
Scube1	0.05	0.26	0.31	-2.37851
Scn1b	0.3	1.56	1.86	-2.37851
Ccdc103	0.2	1.04	1.24	-2.37851
Gm44437	0.05	0.26	0.31	-2.37851
Cpm	0.36	1.87	2.23	-2.37697
Atp7b	0.16	0.83	0.99	-2.37504
Cox6a2	1.14	5.91	7.05	-2.37412
Rad51ap1	0.12	0.62	0.74	-2.36923
Fam221a	0.18	0.93	1.11	-2.36923
Gm20682	0.06	0.31	0.37	-2.36923
Dnajc24	1.35	6.95	8.3	-2.36405
Arhgef19	0.68	3.5	4.18	-2.36375
Gm14827	0.07	0.36	0.43	-2.36257
Cfap54	0.23	1.18	1.41	-2.35908
Iglon5	0.08	0.41	0.49	-2.35755
Ubash3a	0.08	0.41	0.49	-2.35755
Gm37675	0.08	0.41	0.49	-2.35755
Mterf1a	0.33	1.69	2.02	-2.35649
Adcy1	0.34	1.74	2.08	-2.35548
Ggn	0.1	0.51	0.61	-2.3505
Ssc5d	0.1	0.51	0.61	-2.3505
Tgtp1	0.1	0.51	0.61	-2.3505
Zkscan2	0.41	2.09	2.5	-2.34981
Ifitm1	0.98	4.99	5.97	-2.34819
Tlr1	0.11	0.56	0.67	-2.34792
Chst14	0.22	1.12	1.34	-2.34792
Tvp23a	0.34	1.73	2.07	-2.34717
Sh3bp5	1.07	5.44	6.51	-2.346
Gm43807	0.12	0.61	0.73	-2.34577
Aim1l	0.14	0.71	0.85	-2.34239
Otud1	0.15	0.76	0.91	-2.34104
Rnd2	0.33	1.67	2	-2.33931
Tmem116	0.34	1.72	2.06	-2.3388
Slc25a47	0.59	2.98	3.57	-2.33653
Rnf169	1.19	6.01	7.2	-2.3364
Selenbp1	1.3	6.55	7.85	-2.33298
Olfr204	0.3	1.51	1.81	-2.33151
Wdr25	0.81	4.06	4.87	-2.32549
Dnah1	0.02	0.1	0.12	-2.32193
F630028O10Rik	0.08	0.4	0.48	-2.32193
Gm26606	0.18	0.9	1.08	-2.32193
Gm36931	0.04	0.2	0.24	-2.32193
Narf	0.66	3.3	3.96	-2.32193
Hcn2	0.9	4.5	5.4	-2.32193
Wdr78	0.13	0.65	0.78	-2.32193
Gm37019	0.1	0.5	0.6	-2.32193
Gm37459	0.98	4.89	5.87	-2.31898
Coq8b	1.31	6.52	7.83	-2.31531
Nrip2	0.39	1.94	2.33	-2.31451
Mgst1	3.25	16.13	19.38	-2.31123
Gm42842	0.21	1.04	1.25	-2.30812
Gm37247	0.35	1.73	2.08	-2.30535
Shox2	0.16	0.79	0.95	-2.30378
Gsta3	1.9	9.38	11.28	-2.30359
Rpl24	28.49	140.45	168.94	-2.30153
Macrod2os1	0.28	1.38	1.66	-2.30117
Prag1	0.13	0.64	0.77	-2.29956
A430078G23Rik	0.25	1.23	1.48	-2.29866
Aurka	0.35	1.72	2.07	-2.29698
Gm37437	0.34	1.67	2.01	-2.29624
Tmigd3	1.89	9.28	11.17	-2.29574
Arhgap32	3.33	16.35	19.68	-2.2957
Pgp	1.84	9.03	10.87	-2.29502
Il4i1	0.21	1.03	1.24	-2.29418
Kdelc1	0.7	3.43	4.13	-2.29278
Mmp17	0.1	0.49	0.59	-2.29278
Gjc2	0.1	0.49	0.59	-2.29278
P3h1	2.92	14.3	17.22	-2.29197
Gm20431	0.18	0.88	1.06	-2.28951
Mzb1	0.27	1.32	1.59	-2.28951
Lrrc24	1.79	8.75	10.54	-2.28932
Map2k6	0.26	1.27	1.53	-2.28824
Zbtb40	1.1	5.37	6.47	-2.28742
1700056E22Rik	0.25	1.22	1.47	-2.28688
Pim1	0.49	2.39	2.88	-2.28616
Gm37862	0.08	0.39	0.47	-2.2854
Gm45629	0.08	0.39	0.47	-2.2854
Pik3r6	0.07	0.34	0.41	-2.28011
Zfp954	1.18	5.73	6.91	-2.27975
Slc5a10	3.26	15.83	19.09	-2.27972
Acyp2	0.85	4.12	4.97	-2.27711
Hist1h2bj	2.54	12.31	14.85	-2.27693
Ccdc88b	0.13	0.63	0.76	-2.27684
Ldhd	0.64	3.1	3.74	-2.27612
Tnfsf9	0.19	0.92	1.11	-2.27563
Cfap45	0.06	0.29	0.35	-2.27302
Sema6c	0.12	0.58	0.7	-2.27302
Kif18b	0.06	0.29	0.35	-2.27302
Gcnt4	0.12	0.58	0.7	-2.27302
Cyp4f16	1.19	5.75	6.94	-2.2726
Gm21967	0.27	1.3	1.57	-2.26748
Rhof	0.1	0.48	0.58	-2.26303
Nol12	2.28	10.94	13.22	-2.26251
Ccdc160	0.58	2.78	3.36	-2.26096
Hoxb2	0.14	0.67	0.81	-2.25873
Rac3	0.46	2.2	2.66	-2.2578
BC051142	1.57	7.5	9.07	-2.25613
Bco2	0.31	1.48	1.79	-2.25526
Camk1g	0.44	2.1	2.54	-2.25481
Cd37	0.48	2.29	2.77	-2.25424
Gm16523	0.13	0.62	0.75	-2.25376
2700038G22Rik	0.17	0.81	0.98	-2.25239
Fosb	0.55	2.62	3.17	-2.25206
Sssca1	1.44	6.85	8.29	-2.25004
Srrm3	1.89	8.99	10.88	-2.24993
Rimbp3	0.04	0.19	0.23	-2.24793
Olfr1381	0.04	0.19	0.23	-2.24793
Gm37402	0.08	0.38	0.46	-2.24793
Gm42633	0.08	0.38	0.46	-2.24793
Tnfrsf13c	0.12	0.57	0.69	-2.24793
AU041133	0.57	2.7	3.27	-2.24393
Foxm1	0.19	0.9	1.09	-2.24393
Mutyh	0.15	0.71	0.86	-2.24286
Psmg4	1.24	5.86	7.1	-2.24056
Adam1a	0.18	0.85	1.03	-2.23947
Itih1	0.14	0.66	0.8	-2.23704
Ngb	0.14	0.66	0.8	-2.23704
Itga7	0.63	2.97	3.6	-2.23704
Fjx1	0.07	0.33	0.4	-2.23704
4930431P19Rik	0.14	0.66	0.8	-2.23704
Rnf43	0.31	1.46	1.77	-2.23563
Klhl23	0.41	1.93	2.34	-2.23491
Klf8	0.1	0.47	0.57	-2.23266
Gm43188	0.5	2.35	2.85	-2.23266
Gm43679	0.23	1.08	1.31	-2.23133
1700008H02Rik	0.72	3.38	4.1	-2.23095
Gm14292	4.82	22.61	27.43	-2.22986
Irf8	0.75	3.51	4.26	-2.22651
Hist1h2ac	1.27	5.94	7.21	-2.22563
Gm7467	0.4	1.87	2.27	-2.22497
Ccdc85b	0.88	4.11	4.99	-2.22356
Atoh8	0.15	0.7	0.85	-2.22239
Cldn8	0.18	0.84	1.02	-2.22239
Otof	0.03	0.14	0.17	-2.22239
6720464F23Rik	0.12	0.56	0.68	-2.22239
Rps20	26.79	124.99	151.78	-2.22205
Tcp11l1	1.52	7.09	8.61	-2.22171
Cldn7	3.45	16.07	19.52	-2.2197
Sfxn4	0.29	1.35	1.64	-2.21883
Gm21814	0.28	1.3	1.58	-2.21501
Gm9347	0.14	0.65	0.79	-2.21501
Psmg3	1.1	5.1	6.2	-2.21299
Mgat3	1.84	8.53	10.37	-2.21284
Zfp846	0.54	2.5	3.04	-2.2109
Gm38399	0.27	1.25	1.52	-2.2109
Gm37244	0.43	1.99	2.42	-2.21036
Tmem141	0.94	4.35	5.29	-2.21028
Cept1	2.71	12.54	15.25	-2.21017
Stat4	0.08	0.37	0.45	-2.20945
Rfx1	0.55	2.54	3.09	-2.20732
Vegfc	0.26	1.2	1.46	-2.20645
Zcchc3	0.48	2.21	2.69	-2.20294
Runx1	0.35	1.61	1.96	-2.20163
Lpcat2	0.2	0.92	1.12	-2.20163
Arhgef38	0.1	0.46	0.56	-2.20163
Spin4	0.1	0.46	0.56	-2.20163
Gm20633	0.1	0.46	0.56	-2.20163
Gm42725	0.1	0.46	0.56	-2.20163
Sntg2	0.5	2.3	2.8	-2.20163
Pole2	0.15	0.69	0.84	-2.20163
Dnajb1	3.27	15.04	18.31	-2.20144
Olfr613	1.17	5.38	6.55	-2.2011
Aacs	3.87	17.79	21.66	-2.20066
Cebpd	0.68	3.12	3.8	-2.19794
Ltk	0.29	1.33	1.62	-2.1973
Crym	0.24	1.1	1.34	-2.1964
Erbb4	0.12	0.55	0.67	-2.1964
Cd53	0.76	3.48	4.24	-2.19502
Il17d	0.19	0.87	1.06	-2.19502
Nupr1l	0.54	2.47	3.01	-2.19348
St6galnac6	1.71	7.82	9.53	-2.19317
Ermap	0.07	0.32	0.39	-2.19265
Ptpn7	0.07	0.32	0.39	-2.19265
Pcdha5	0.07	0.32	0.39	-2.19265
Snhg20	2.78	12.7	15.48	-2.19167
Sfi1	2.06	9.4	11.46	-2.19002
Pole4	1	4.56	5.56	-2.18903
Ovca2	1.43	6.52	7.95	-2.18886
Qtrtd1	1.7	7.75	9.45	-2.18866
Fancc	0.45	2.05	2.5	-2.18763
Gm37023	0.09	0.41	0.5	-2.18763
Gm43011	0.09	0.41	0.5	-2.18763
Mthfr	3.19	14.49	17.68	-2.18343
1700017B05Rik	1.57	7.13	8.7	-2.18314
Mrps24	2.22	10.08	12.3	-2.18286
Eda2r	0.13	0.59	0.72	-2.1822
Slc16a5	0.15	0.68	0.83	-2.18057
Gm43890	0.15	0.68	0.83	-2.18057
Fam227a	0.34	1.54	1.88	-2.17932
Gm44220	0.17	0.77	0.94	-2.17932
Gm44187	0.34	1.54	1.88	-2.17932
Gm44888	0.17	0.77	0.94	-2.17932
Katnal1	1.12	5.07	6.19	-2.17849
Lamtor4	2.65	11.99	14.64	-2.17777
Gm42442	0.21	0.95	1.16	-2.17754
Hnf1aos2	0.86	3.89	4.75	-2.17736
Spib	0.23	1.04	1.27	-2.17688
Nlrc3	0.25	1.13	1.38	-2.17632
Cdk1	0.6	2.71	3.31	-2.17526
D2hgdh	1.53	6.91	8.44	-2.17515
1810017P11Rik	0.99	4.47	5.46	-2.17477
Rras	0.72	3.25	3.97	-2.17437
Timm9	1.85	8.35	10.2	-2.17425
Trmt12	0.41	1.85	2.26	-2.17383
Lsm1	0.97	4.37	5.34	-2.17158
Thnsl1	1.03	4.64	5.67	-2.17148
Pddc1	3.73	16.79	20.52	-2.17035
Scara5	0.06	0.27	0.33	-2.16993
Mmd2	0.06	0.27	0.33	-2.16993
Kcnd1	0.16	0.72	0.88	-2.16993
Rin1	0.1	0.45	0.55	-2.16993
Lama1	0.02	0.09	0.11	-2.16993
Traf3ip3	0.52	2.34	2.86	-2.16993
Nyap1	0.32	1.44	1.76	-2.16993
BC037032	0.16	0.72	0.88	-2.16993
Olfr893	0.14	0.63	0.77	-2.16993
Gm26525	0.02	0.09	0.11	-2.16993
Miat	0.02	0.09	0.11	-2.16993
Gm38220	0.16	0.72	0.88	-2.16993
C2	0.57	2.56	3.13	-2.16711
2410022M11Rik	0.29	1.3	1.59	-2.16439
Sh3tc1	0.56	2.51	3.07	-2.16419
D5Ertd615e	0.27	1.21	1.48	-2.16398
Stxbp4	1.04	4.66	5.7	-2.16375
Hspa1b	5.76	25.79	31.55	-2.16267
Clec11a	0.21	0.94	1.15	-2.16227
Ccdc24	0.4	1.79	2.19	-2.16189
Pdgfrl	0.83	3.71	4.54	-2.16024
Ggnbp1	0.69	3.08	3.77	-2.15826
Fbxw10	0.13	0.58	0.71	-2.15754
P2rx3	0.5	2.23	2.73	-2.15704
Cep41	0.5	2.23	2.73	-2.15704
1700063D05Rik	0.24	1.07	1.31	-2.1565
Mrgprf	0.11	0.49	0.6	-2.15528
Gm37082	0.11	0.49	0.6	-2.15528
Tmem132a	0.73	3.25	3.98	-2.15447
Gm42941	1.04	4.63	5.67	-2.15443
Map3k14	0.4	1.78	2.18	-2.15381
Tnfrsf10b	0.36	1.6	1.96	-2.152
Lin28a	0.18	0.8	0.98	-2.152
Pter	0.43	1.91	2.34	-2.15116
Tstd1	0.5	2.22	2.72	-2.15056
Mrps33	5.64	25.04	30.68	-2.15047
Tmem47	0.16	0.71	0.87	-2.14975
2510002D24Rik	1.3	5.76	7.06	-2.14756
Rps12	2.81	12.45	15.26	-2.1475
Khdrbs2	0.07	0.31	0.38	-2.14684
Tgfbr3	1.33	5.89	7.22	-2.14684
Gm44660	1.52	6.73	8.25	-2.14654
Gm37995	0.26	1.15	1.41	-2.14505
AB124611	0.19	0.84	1.03	-2.14439
Ddt	2.02	8.93	10.95	-2.1443
Scnm1	1.99	8.79	10.78	-2.14309
Gm44093	0.12	0.53	0.65	-2.14296
Gm37701	12.67	55.89	68.56	-2.14117
Gm43018	0.54	2.38	2.92	-2.13993
Mpg	1.48	6.52	8	-2.13927
Shc4	0.52	2.29	2.81	-2.13876
Nipsnap3b	1.59	7	8.59	-2.13833
Msln	0.82	3.61	4.43	-2.1383
Cyp27a1	0.35	1.54	1.89	-2.1375
4833412K13Rik	0.15	0.66	0.81	-2.1375
4930412F12Rik	0.15	0.66	0.81	-2.1375
Zbtb34	0.48	2.11	2.59	-2.13614
Gm14097	1.89	8.3	10.19	-2.13473
Gm5069	0.52	2.28	2.8	-2.13245
Bola1	1.39	6.09	7.48	-2.13136
Rnf123	2.03	8.89	10.92	-2.1307
Gm44845	1.24	5.43	6.67	-2.13061
Map1s	1.14	4.99	6.13	-2.13001
Gm6377	0.08	0.35	0.43	-2.12928
Gm4759	0.16	0.7	0.86	-2.12928
Pou5f2	0.16	0.7	0.86	-2.12928
Gm37003	0.08	0.35	0.43	-2.12928
Gm45133	0.08	0.35	0.43	-2.12928
Rpl21	36.36	158.97	195.33	-2.12833
A930017M01Rik	0.27	1.18	1.45	-2.12776
Slc2a8	1	4.37	5.37	-2.12763
Smco4	0.3	1.31	1.61	-2.12653
4933440N22Rik	0.11	0.48	0.59	-2.12553
Cd4	0.14	0.61	0.75	-2.12338
Gm44850	0.17	0.74	0.91	-2.12199
Rbmxl1	1.79	7.78	9.57	-2.11981
Gm44045	0.26	1.13	1.39	-2.11974
Mrvi1	0.32	1.39	1.71	-2.11894
Lrrc61	0.59	2.56	3.15	-2.11736
Zfyve26	1.33	5.77	7.1	-2.11715
Mppe1	0.98	4.25	5.23	-2.11661
Adamts4	0.06	0.26	0.32	-2.11548
Pou2f2	0.09	0.39	0.48	-2.11548
Cacna2d3	0.06	0.26	0.32	-2.11548
Oacyl	0.39	1.69	2.08	-2.11548
Pigv	1.56	6.75	8.31	-2.11334
Gm20491	0.37	1.6	1.97	-2.11247
8430408G22Rik	3.42	14.78	18.2	-2.11158
Rnf112	1.01	4.36	5.37	-2.10997
4930509H03Rik	0.19	0.82	1.01	-2.10962
Fnip2	2.98	12.85	15.83	-2.10838
Smim12	0.93	4.01	4.94	-2.1083
Rtkn2	0.39	1.68	2.07	-2.10692
Zfp74	0.75	3.23	3.98	-2.10657
Dusp14	0.72	3.1	3.82	-2.1062
Smg8	0.46	1.98	2.44	-2.10579
Grwd1	0.58	2.49	3.07	-2.10202
Tnfrsf12a	2.24	9.6	11.84	-2.09954
Gldc	0.28	1.2	1.48	-2.09954
Gm20628	0.07	0.3	0.37	-2.09954
C78859	0.07	0.3	0.37	-2.09954
Haghl	1.93	8.27	10.2	-2.09929
Arhgap22	0.25	1.07	1.32	-2.09761
Ltb	0.54	2.31	2.85	-2.09686
Pfkl	2.53	10.82	13.35	-2.09649
Cbr3	0.4	1.71	2.11	-2.09592
Raph1	1.04	4.44	5.48	-2.09398
Evl	2.12	9.05	11.17	-2.09385
Ralgapa2	4.74	20.23	24.97	-2.09354
Kif2c	0.15	0.64	0.79	-2.09311
Rpusd3	0.9	3.84	4.74	-2.09311
Pdgfc	0.23	0.98	1.21	-2.09115
Creld2	39.16	166.79	205.95	-2.09058
Dlec1	0.31	1.32	1.63	-2.0902
Gm15487	8.53	36.26	44.79	-2.08776
Slc12a3	0.08	0.34	0.42	-2.08746
Alx4	0.04	0.17	0.21	-2.08746
Osbpl6	0.68	2.89	3.57	-2.08746
Nod2	0.08	0.34	0.42	-2.08746
Olfr1209	0.04	0.17	0.21	-2.08746
Gm43149	0.16	0.68	0.84	-2.08746
Gm42455	0.08	0.34	0.42	-2.08746
Gm44944	2.81	11.94	14.75	-2.08716
Fbxo31	1.06	4.5	5.56	-2.08586
Car2	0.49	2.08	2.57	-2.08573
5033417F24Rik	0.25	1.06	1.31	-2.08406
Gm18180	0.25	1.06	1.31	-2.08406
Wdr49	0.71	3.01	3.72	-2.08387
Ano9	0.21	0.89	1.1	-2.08342
Gm24407	1004.47	4256.37	5260.84	-2.08319
Kcnq1	1.18	5	6.18	-2.08314
Snhg4	1.19	5.04	6.23	-2.08246
Serpina3g	0.3	1.27	1.57	-2.08179
Nudt10	0.3	1.27	1.57	-2.08179
Galnt16	0.13	0.55	0.68	-2.08092
Asb3	1.31	5.54	6.85	-2.08032
Bcl6b	0.31	1.31	1.62	-2.07923
Gm15298	1.24	5.24	6.48	-2.07923
Car13	0.09	0.38	0.47	-2.078
BC030343	0.09	0.38	0.47	-2.078
Layn	0.37	1.56	1.93	-2.07595
Moxd1	0.14	0.59	0.73	-2.07529
Mogs	9.62	40.52	50.14	-2.07453
Tmem59l	1.51	6.36	7.87	-2.07448
Dact2	0.91	3.83	4.74	-2.07341
Gm28036	1.32	5.55	6.87	-2.07195
Lipe	0.65	2.73	3.38	-2.07039
Tinagl1	1.55	6.51	8.06	-2.07039
Bank1	0.4	1.68	2.08	-2.07039
Gm38116	0.15	0.63	0.78	-2.07039
Gm7451	0.15	0.63	0.78	-2.07039
Clcn2	0.43	1.8	2.23	-2.06559
Mcat	0.81	3.39	4.2	-2.06529
Gm42996	0.27	1.13	1.4	-2.06529
Syce2	0.38	1.59	1.97	-2.06496
Svop	1.69	7.07	8.76	-2.06469
Stap2	0.6	2.51	3.11	-2.06465
Lad1	0.71	2.97	3.68	-2.06457
1700029I15Rik	0.44	1.84	2.28	-2.06413
Stc1	0.34	1.42	1.76	-2.06228
L1cam	0.57	2.38	2.95	-2.06193
Szrd1	3.39	14.13	17.52	-2.0594
Gm28791	0.12	0.5	0.62	-2.05889
Gm42508	0.06	0.25	0.31	-2.05889
Snx16	0.82	3.41	4.23	-2.05608
Samd14	0.32	1.33	1.65	-2.05528
Gm4724	1.37	5.69	7.06	-2.05425
Ap5s1	1.62	6.72	8.34	-2.05247
Fam217b	0.55	2.28	2.83	-2.05153
Dclk2	0.98	4.06	5.04	-2.05063
Maml2	0.58	2.4	2.98	-2.04891
Chp2	0.15	0.62	0.77	-2.04731
Gm42856	0.15	0.62	0.77	-2.04731
Gadd45a	1.51	6.24	7.75	-2.047
Wdr54	0.38	1.57	1.95	-2.04669
9430091E24Rik	0.23	0.95	1.18	-2.04629
Csrnp2	0.31	1.28	1.59	-2.0458
Gm45759	0.08	0.33	0.41	-2.04439
Cnot8	4.83	19.91	24.74	-2.0434
Krt80	0.25	1.03	1.28	-2.04264
Sergef	0.67	2.76	3.43	-2.04244
Fastkd1	0.84	3.46	4.3	-2.04231
Thap4	2.12	8.73	10.85	-2.04192
C2cd4c	0.34	1.4	1.74	-2.04182
Errfi1	7.51	30.9	38.41	-2.04072
Slc25a29	0.97	3.99	4.96	-2.04033
Cish	0.53	2.18	2.71	-2.04026
9530077C05Rik	0.8	3.29	4.09	-2.04002
Ascl1	0.09	0.37	0.46	-2.03953
Gm37686	0.09	0.37	0.46	-2.03953
Gm43648	0.09	0.37	0.46	-2.03953
Gm15972	0.75	3.08	3.83	-2.03797
Bphl	2.93	12.03	14.96	-2.03766
Rgma	0.38	1.56	1.94	-2.03747
Dph5	1.55	6.36	7.91	-2.03676
Tmem38b	0.73	2.99	3.72	-2.03418
Dapk3	2.62	10.73	13.35	-2.03401
D330041H03Rik	0.43	1.76	2.19	-2.03317
Rcor2	0.22	0.9	1.12	-2.03242
Ccnj	0.22	0.9	1.12	-2.03242
Lrrc51	0.88	3.6	4.48	-2.03242
9130221H12Rik	0.92	3.76	4.68	-2.03103
Nxpe4	0.47	1.92	2.39	-2.03037
Paqr8	0.12	0.49	0.61	-2.02975
Gm5577	0.48	1.96	2.44	-2.02975
Scarna2	40.36	164.75	205.11	-2.02928
Gm38070	7.08	28.9	35.98	-2.02925
Gmeb1	0.87	3.55	4.42	-2.02873
Gm37800	0.39	1.59	1.98	-2.02748
Mmd	0.8	3.26	4.06	-2.0268
Gm43457	0.27	1.1	1.37	-2.02647
Rpia	1.28	5.21	6.49	-2.02514
Acsbg1	0.15	0.61	0.76	-2.02385
Stard6	0.46	1.87	2.33	-2.02333
Zdhhc24	2.02	8.21	10.23	-2.02303
4932422M17Rik	0.16	0.65	0.81	-2.02237
Kcnk3	0.51	2.07	2.58	-2.02106
Inhbb	0.89	3.61	4.5	-2.02012
Galnt9	0.37	1.5	1.87	-2.01937
Atp5g2	0.56	2.27	2.83	-2.01919
Fam53b	1.34	5.43	6.77	-2.01872
Slc39a4	0.2	0.81	1.01	-2.01792
Synpr	1.02	4.13	5.15	-2.01757
Afap1l1	0.43	1.74	2.17	-2.01668
0610009L18Rik	0.43	1.74	2.17	-2.01668
Anks6	1.51	6.11	7.62	-2.01662
Gm20274	0.46	1.86	2.32	-2.0156
Snord17	180.77	730.78	911.55	-2.01528
2510016D11Rik	0.24	0.97	1.21	-2.01495
B4galnt4	0.28	1.13	1.41	-2.01282
Six5	0.85	3.43	4.28	-2.01267
Gm6288	0.32	1.29	1.61	-2.01123
Pla2g2d	0.38	1.53	1.91	-2.00946
Sertad2	0.77	3.1	3.87	-2.00934
Gm17251	0.78	3.14	3.92	-2.00922
Thap3	1.18	4.75	5.93	-2.00914
Abhd15	3.55	14.28	17.83	-2.00811
Apoo	3.65	14.68	18.33	-2.00788
Tnfrsf14	0.46	1.85	2.31	-2.00782
Afg3l1	1.81	7.27	9.08	-2.00597
Actr6	0.65	2.61	3.26	-2.00554
Gm21833	1.46	5.86	7.32	-2.00493
Atf3	0.77	3.09	3.86	-2.00468
Trp53i11	3.85	15.45	19.3	-2.00468
Csmd2	0.79	3.17	3.96	-2.00456
Ptar1	0.85	3.41	4.26	-2.00424
Cxcr4	1.13	4.53	5.66	-2.00319
Polr2h	1.7	6.81	8.51	-2.00212
Abhd11	1.95	7.81	9.76	-2.00185
Gabrg2	0.05	0.2	0.25	-2
Myo1f	0.28	1.12	1.4	-2
Pask	0.26	1.04	1.3	-2
Mgme1	0.28	1.12	1.4	-2
Efcab12	0.09	0.36	0.45	-2
Mesp1	0.36	1.44	1.8	-2
Rbmx2	0.38	1.52	1.9	-2
Kctd8	0.52	2.08	2.6	-2
Higd1a	0.68	2.72	3.4	-2
Gbp7	0.43	1.72	2.15	-2
Tlr9	0.06	0.24	0.3	-2
Pqlc3	0.31	1.24	1.55	-2
Fut4	0.41	1.64	2.05	-2
Arhgap15	0.25	1	1.25	-2
Maf	0.24	0.96	1.2	-2
Them6	0.37	1.48	1.85	-2
Ifnlr1	0.05	0.2	0.25	-2
Ifi214	0.04	0.16	0.2	-2
Nxpe3	0.13	0.52	0.65	-2
C920021L13Rik	0.17	0.68	0.85	-2
Gm14435	0.54	2.16	2.7	-2
Gm20518	0.26	1.04	1.3	-2
B130034C11Rik	0.2	0.8	1	-2
B230354K17Rik	1.37	5.48	6.85	-2
Gm37534	0.04	0.16	0.2	-2
Gm37809	0.26	1.04	1.3	-2
Gm42843	0.12	0.48	0.6	-2
Gm42681	0.25	1	1.25	-2
Gm42858	0.14	0.56	0.7	-2
Gm19719	0.05	0.2	0.25	-2
Gm44433	0.13	0.52	0.65	-2
9330162G02Rik	0.01	0.04	0.05	-2
Abcb10	1.8	7.19	8.99	-1.99799
Snora74a	210.16	839.3	1049.46	-1.9977
Sun2	1.17	4.66	5.83	-1.99382
Aard	0.51	2.03	2.54	-1.99291
Gm20186	11.41	45.41	56.82	-1.99271
Shb	1.45	5.77	7.22	-1.99252
Zdhhc12	1.2	4.77	5.97	-1.99095
Pibf1	0.65	2.58	3.23	-1.98886
Zbed6	1.99	7.89	9.88	-1.98726
Krt87	0.24	0.95	1.19	-1.98489
Ddx19a	2.45	9.69	12.14	-1.98371
Kirrel3os	0.22	0.87	1.09	-1.98351
Rfxank	0.86	3.4	4.26	-1.98313
Gm15344	1.48	5.85	7.33	-1.98284
Gm16349	1.65	6.52	8.17	-1.98241
Cmbl	2.25	8.89	11.14	-1.98226
Dis3l	1.17	4.62	5.79	-1.98138
Zfp868	2.11	8.33	10.44	-1.98107
A330035P11Rik	0.38	1.5	1.88	-1.98089
Gm2788	0.19	0.75	0.94	-1.98089
Flywch2	1.11	4.38	5.49	-1.98037
Cox18	1.81	7.14	8.95	-1.97993
Zdhhc23	0.36	1.42	1.78	-1.97982
Serpina1e	0.18	0.71	0.89	-1.97982
Dcaf15	0.89	3.51	4.4	-1.97959
Akr7a5	2.49	9.82	12.31	-1.97958
1190007I07Rik	1.05	4.14	5.19	-1.97924
Gpc2	0.17	0.67	0.84	-1.97863
A230059L01Rik	0.15	0.59	0.74	-1.97575
Gm44116	0.15	0.59	0.74	-1.97575
Plekhf2	0.72	2.83	3.55	-1.97473
Rcan1	1.29	5.07	6.36	-1.97461
Dedd2	2.43	9.55	11.98	-1.97454
Riiad1	0.42	1.65	2.07	-1.974
Ankrd29	0.27	1.06	1.33	-1.97303
Napepld	0.62	2.43	3.05	-1.97062
Adgrg3	0.74	2.9	3.64	-1.97046
Prmt7	1.17	4.58	5.75	-1.96884
Bcl2l11	1.27	4.97	6.24	-1.96842
Ppp1r3c	1.02	3.99	5.01	-1.96782
Uhrf1bp1	1.1	4.3	5.4	-1.96683
Alg14	1.32	5.16	6.48	-1.96683
Gm42991	0.44	1.72	2.16	-1.96683
Gm43790	0.11	0.43	0.54	-1.96683
Dcaf12l1	0.97	3.79	4.76	-1.96614
Neu3	0.32	1.25	1.57	-1.96578
Slc35e4	0.84	3.28	4.12	-1.96523
Pcdhgb8	0.42	1.64	2.06	-1.96523
Capn10	2.93	11.43	14.36	-1.96385
Prr7	0.5	1.95	2.45	-1.96347
Gpr171	0.1	0.39	0.49	-1.96347
B330016D10Rik	0.39	1.52	1.91	-1.96253
Cd79a	0.77	3	3.77	-1.96203
Med23	2.88	11.22	14.1	-1.96193
Gm3020	0.19	0.74	0.93	-1.96153
Gm10409	0.19	0.74	0.93	-1.96153
Asf1b	0.37	1.44	1.81	-1.96047
Iba57	0.37	1.44	1.81	-1.96047
Pcsk9	0.36	1.4	1.76	-1.95936
Gm13589	0.27	1.05	1.32	-1.95936
Scn3a	5.27	20.48	25.75	-1.95834
Trim65	0.69	2.68	3.37	-1.95756
Cpsf1	1.53	5.94	7.47	-1.95693
Gpm6b	0.33	1.28	1.61	-1.95561
Gm45342	0.33	1.28	1.61	-1.95561
Gm37035	0.41	1.59	2	-1.95533
Rnaset2a	8.97	34.78	43.75	-1.95508
Tm7sf2	1.21	4.69	5.9	-1.95458
Gm12840	10.44	40.46	50.9	-1.95437
Atp6v0d2	0.08	0.31	0.39	-1.9542
Lrrc23	0.16	0.62	0.78	-1.9542
Sstr5	0.08	0.31	0.39	-1.9542
Acacb	0.47	1.82	2.29	-1.95321
Lrrc14	1.09	4.22	5.31	-1.95291
AI606181	0.54	2.09	2.63	-1.95247
Nav3	0.23	0.89	1.12	-1.95217
Rpp40	0.67	2.59	3.26	-1.95072
Ccdc62	0.81	3.13	3.94	-1.95017
Klhl41	0.22	0.85	1.07	-1.94996
Gtpbp3	1.14	4.4	5.54	-1.94847
Rpl10a	31.75	122.48	154.23	-1.94772
Fam171a2	0.14	0.54	0.68	-1.94753
Dnajb5	0.56	2.16	2.72	-1.94753
Hist1h2ab	1.25	4.82	6.07	-1.94711
Tmem252	1.31	5.05	6.36	-1.94672
Cyp4x1	0.34	1.31	1.65	-1.94596
4833445I07Rik	0.27	1.04	1.31	-1.94555
Ddb2	0.73	2.81	3.54	-1.9446
Gm12258	1.85	7.12	8.97	-1.94435
Cdc25b	0.84	3.23	4.07	-1.94307
Nek3	0.32	1.23	1.55	-1.94251
Gad1	1.47	5.65	7.12	-1.94243
Usp6nl	1.21	4.65	5.86	-1.94222
Wdr24	1.51	5.8	7.31	-1.9415
Tmem256	7.07	27.15	34.22	-1.94117
Wdr82	3.91	15.01	18.92	-1.94068
Bcl2l13	2.15	8.25	10.4	-1.94006
Ahcy	3.6	13.81	17.41	-1.93964
Uros	2.43	9.32	11.75	-1.93937
Trim66	0.18	0.69	0.87	-1.9386
Slc26a7	0.12	0.46	0.58	-1.9386
Pxmp4	1.07	4.1	5.17	-1.93801
Fam151a	1.6	6.13	7.73	-1.93782
Snora73a	295.3	1130.25	1425.55	-1.93639
Gm8203	4.91	18.78	23.69	-1.9354
Caml	2.79	10.66	13.45	-1.93387
Srpk3	0.33	1.26	1.59	-1.93289
Gm37329	0.11	0.42	0.53	-1.93289
Pstk	1.37	5.23	6.6	-1.93264
Tubb2b	0.49	1.87	2.36	-1.93218
Kirrel2	0.38	1.45	1.83	-1.93198
Il15ra	1.45	5.53	6.98	-1.93123
Eaf2	0.32	1.22	1.54	-1.93074
Nuf2	0.32	1.22	1.54	-1.93074
Homez	0.8	3.05	3.85	-1.93074
Aarsd1	2.52	9.6	12.12	-1.92961
C1qtnf4	0.89	3.39	4.28	-1.92941
F10	0.26	0.99	1.25	-1.92892
Tpm3	5.56	21.17	26.73	-1.92886
Ppp2r2c	0.62	2.36	2.98	-1.92845
Sbk1	0.77	2.93	3.7	-1.92797
Klhl6	0.41	1.56	1.97	-1.92785
Apoc1	0.71	2.7	3.41	-1.92707
Cd79b	1.16	4.41	5.57	-1.92665
Cmah	0.4	1.52	1.92	-1.926
Cxx1c	4.8	18.24	23.04	-1.926
Nfam1	0.15	0.57	0.72	-1.926
Gm20501	0.1	0.38	0.48	-1.926
Gm37285	0.2	0.76	0.96	-1.926
Sftpd	1.38	5.24	6.62	-1.9249
Dpy19l3	0.44	1.67	2.11	-1.92427
Gtf3a	3.35	12.71	16.06	-1.92373
Lat	0.19	0.72	0.91	-1.922
Arih1	5.97	22.62	28.59	-1.9218
Psmb9	0.71	2.69	3.4	-1.92172
Gm11175	1.56	5.91	7.47	-1.92161
Kcnmb4	0.33	1.25	1.58	-1.92139
Ppp1r16a	3.01	11.4	14.41	-1.9212
Mcee	2.68	10.15	12.83	-1.92117
Ercc8	0.51	1.93	2.44	-1.92003
Xrcc4	1.2	4.54	5.74	-1.91966
Mfsd11	6.18	23.38	29.56	-1.9196
Ifi27l2a	0.64	2.42	3.06	-1.91886
1600002H07Rik	0.5	1.89	2.39	-1.91839
Tsen2	1	3.78	4.78	-1.91839
Ctdnep1	5.18	19.54	24.72	-1.91541
Loxl3	0.26	0.98	1.24	-1.91427
Fbxo41	0.13	0.49	0.62	-1.91427
Slc43a2	6.97	26.27	33.24	-1.91419
Hdhd5	3.29	12.39	15.68	-1.91302
Trit1	1.11	4.18	5.29	-1.91294
Arhgap45	0.85	3.2	4.05	-1.91254
Itpripl1	0.25	0.94	1.19	-1.91073
Cysltr1	0.37	1.39	1.76	-1.90949
Sptb	0.41	1.54	1.95	-1.90923
Hs1bp3	0.86	3.23	4.09	-1.90913
Smg9	1.74	6.53	8.27	-1.908
Sez6	0.12	0.45	0.57	-1.90689
Sema3a	0.08	0.3	0.38	-1.90689
Slc25a34	0.08	0.3	0.38	-1.90689
Cftr	0.16	0.6	0.76	-1.90689
Gm11696	0.08	0.3	0.38	-1.90689
Ces2f	0.04	0.15	0.19	-1.90689
Tmem240	0.08	0.3	0.38	-1.90689
Stab1	2.15	8.06	10.21	-1.90644
Cdon	1.18	4.42	5.6	-1.90526
4732496C06Rik	0.43	1.61	2.04	-1.90465
2810025M15Rik	1.6	5.99	7.59	-1.90448
Nyap2	0.39	1.46	1.85	-1.90442
Glrx5	1.75	6.55	8.3	-1.90414
Gm43187	0.54	2.02	2.56	-1.90332
Rhebl1	0.23	0.86	1.09	-1.9027
Bvht	0.46	1.72	2.18	-1.9027
Ccdc39	0.65	2.43	3.08	-1.90244
Sdhaf4	1.89	7.06	8.95	-1.90128
C2cd4b	3.27	12.21	15.48	-1.9007
Slc27a2	0.15	0.56	0.71	-1.90046
Lrp2bp	0.15	0.56	0.71	-1.90046
Kbtbd11	0.15	0.56	0.71	-1.90046
Klf16	0.56	2.09	2.65	-1.9
Il17ra	0.97	3.62	4.59	-1.89993
Coq8a	3.27	12.2	15.47	-1.89952
Agbl4	0.37	1.38	1.75	-1.89907
Gpr182	0.11	0.41	0.52	-1.89812
Gm45493	0.11	0.41	0.52	-1.89812
Gm44801	1.38	5.14	6.52	-1.8971
Sharpin	3.92	14.6	18.52	-1.89704
Rdh5	0.65	2.42	3.07	-1.8965
Srsf12	0.36	1.34	1.7	-1.89616
Mex3b	0.25	0.93	1.18	-1.8953
BC022687	0.89	3.31	4.2	-1.89495
Dvl1	4.84	18	22.84	-1.89492
Trmt10a	0.32	1.19	1.51	-1.89482
BC065397	0.32	1.19	1.51	-1.89482
Samsn1	0.39	1.45	1.84	-1.89451
Urb2	0.78	2.9	3.68	-1.89451
Tmlhe	0.39	1.45	1.84	-1.89451
Tmem199	3.08	11.45	14.53	-1.89435
Gm2026	1.16	4.31	5.47	-1.89356
Zfp775	0.21	0.78	0.99	-1.89308
Cenpn	0.14	0.52	0.66	-1.89308
Gpr3	0.21	0.78	0.99	-1.89308
Arhgef33	0.07	0.26	0.33	-1.89308
Ifi213	0.07	0.26	0.33	-1.89308
Gm37733	0.21	0.78	0.99	-1.89308
Gm37195	0.07	0.26	0.33	-1.89308
Gm37566	0.14	0.52	0.66	-1.89308
Gm43961	0.35	1.3	1.65	-1.89308
Gm42712	0.31	1.15	1.46	-1.89129
Npff	0.24	0.89	1.13	-1.89077
Ice2	0.99	3.67	4.66	-1.89028
Armc10	3.07	11.38	14.45	-1.89019
9530082P21Rik	0.34	1.26	1.6	-1.88982
Vasp	3.63	13.45	17.08	-1.88956
Bcdin3d	0.54	2	2.54	-1.88897
Sass6	0.23	0.85	1.08	-1.88583
Bicdl2	0.23	0.85	1.08	-1.88583
Pin1	1.21	4.47	5.68	-1.88527
Tspan2	2.32	8.57	10.89	-1.88517
Rmdn2	0.49	1.81	2.3	-1.88514
Gm43019	0.52	1.92	2.44	-1.88452
Acad10	0.42	1.55	1.97	-1.88381
Cd52	2.77	10.22	12.99	-1.88344
Gm1673	1.51	5.57	7.08	-1.88313
Aif1	0.32	1.18	1.5	-1.88264
Gm37370	0.16	0.59	0.75	-1.88264
Pebp1	28.57	105.3	133.87	-1.88193
C1rl	0.57	2.1	2.67	-1.88136
Sdr42e1	0.41	1.51	1.92	-1.88085
Gm43421	0.22	0.81	1.03	-1.88042
4633401B06Rik	0.22	0.81	1.03	-1.88042
Nit2	0.72	2.65	3.37	-1.87992
Zfp507	1.67	6.14	7.81	-1.87839
Cited4	0.74	2.72	3.46	-1.87801
Mrps7	2.75	10.09	12.84	-1.87542
Mllt10	3.83	14.05	17.88	-1.87515
1700023F06Rik	0.21	0.77	0.98	-1.87447
Prkg2	0.18	0.66	0.84	-1.87447
Atp8a1	2.22	8.14	10.36	-1.87447
Gm20604	0.72	2.64	3.36	-1.87447
Adamtsl5	0.18	0.66	0.84	-1.87447
Olfr1489	0.03	0.11	0.14	-1.87447
Gm20427	0.39	1.43	1.82	-1.87447
Hira	2.6	9.53	12.13	-1.87396
Arxes1	0.56	2.05	2.61	-1.87213
A830080D01Rik	1.03	3.77	4.8	-1.87192
Pla2g2f	6.3	23.04	29.34	-1.87072
Zscan18	0.35	1.28	1.63	-1.87072
Gm28362	0.29	1.06	1.35	-1.86994
Gm45838	0.26	0.95	1.21	-1.86942
Slc38a5	13.78	50.34	64.12	-1.86913
Arhgef37	0.66	2.41	3.07	-1.8685
Hist1h4h	27.08	98.86	125.94	-1.86816
Tcaim	0.77	2.81	3.58	-1.86764
Map3k12	1.34	4.89	6.23	-1.8676
Mrps11	2.48	9.05	11.53	-1.86758
Fam81a	0.57	2.08	2.65	-1.86755
Gm44597	0.57	2.08	2.65	-1.86755
Mfge8	10.88	39.68	50.56	-1.86673
Gm42462	0.17	0.62	0.79	-1.86673
Nt5m	1.92	7	8.92	-1.86625
Gria3	2.06	7.51	9.57	-1.86617
Pex5	2.47	9	11.47	-1.86541
Slc15a4	2.27	8.27	10.54	-1.8652
Golt1a	0.42	1.53	1.95	-1.86507
Themis2	0.14	0.51	0.65	-1.86507
Snai1	0.14	0.51	0.65	-1.86507
Gm15708	0.14	0.51	0.65	-1.86507
Gm43168	0.14	0.51	0.65	-1.86507
Gm44235	0.14	0.51	0.65	-1.86507
Cep57l1	1.45	5.28	6.73	-1.86449
Fam214b	1.25	4.55	5.8	-1.86394
Lgi4	0.36	1.31	1.67	-1.8635
Myzap	0.36	1.31	1.67	-1.8635
Gm42718	0.47	1.71	2.18	-1.86326
Gm37018	0.22	0.8	1.02	-1.8625
Tap2	2.53	9.2	11.73	-1.8625
Gm20712	0.6	2.18	2.78	-1.86129
Akap2	1.09	3.96	5.05	-1.86117
Mov10	0.79	2.87	3.66	-1.86113
Myo15b	3.17	11.51	14.68	-1.86033
Gm11870	0.35	1.27	1.62	-1.8594
Snhg11	2.96	10.74	13.7	-1.85932
Hyls1	0.43	1.56	1.99	-1.85914
Gm5914	1.1	3.99	5.09	-1.85889
Prmt2	1.5	5.44	6.94	-1.85864
Gm37266	0.4	1.45	1.85	-1.85798
Gm42888	0.24	0.87	1.11	-1.85798
Dpysl4	0.16	0.58	0.74	-1.85798
Cd300lb	0.08	0.29	0.37	-1.85798
Hist1h3f	5.15	18.65	23.8	-1.85653
Polm	1.13	4.09	5.22	-1.85578
Gm45698	0.21	0.76	0.97	-1.85561
Zfp513	0.97	3.51	4.48	-1.85541
Tmem42	2.04	7.38	9.42	-1.85505
Msl3l2	0.81	2.93	3.74	-1.85491
Chst3	0.13	0.47	0.6	-1.85415
Pcdhac1	0.13	0.47	0.6	-1.85415
Gm44427	0.7	2.53	3.23	-1.85371
Itpa	4.18	15.1	19.28	-1.85297
Tpst2	6.19	22.34	28.53	-1.85162
Gm18852	0.23	0.83	1.06	-1.85148
Ndufs2	23.08	83.26	106.34	-1.85098
Smim22	4.03	14.53	18.56	-1.85018
Gm45844	0.48	1.73	2.21	-1.84967
Ddr1	5.43	19.57	25	-1.84962
Ddah2	0.68	2.45	3.13	-1.84918
Dusp28	1.56	5.62	7.18	-1.84902
Cerk	3.03	10.91	13.94	-1.84826
Gpr75	0.15	0.54	0.69	-1.848
Fbxl15	1.3	4.68	5.98	-1.848
Gm43190	7.49	26.96	34.45	-1.84778
Coa4	1.34	4.82	6.16	-1.8468
Gm8189	0.32	1.15	1.47	-1.84549
Sgcz	0.27	0.97	1.24	-1.84503
Blk	0.17	0.61	0.78	-1.84327
Gm30238	0.17	0.61	0.78	-1.84327
Gm43634	0.17	0.61	0.78	-1.84327
Ndufaf5	0.8	2.87	3.67	-1.84298
Cnp	0.92	3.3	4.22	-1.84276
Bbs12	0.53	1.9	2.43	-1.84194
A230072C01Rik	0.36	1.29	1.65	-1.8413
Gm37702	0.12	0.43	0.55	-1.8413
Irak2	1.03	3.69	4.72	-1.84098
Pcmtd2	5.91	21.17	27.08	-1.84079
Gm15711	1.05	3.76	4.81	-1.84034
Cenpk	0.19	0.68	0.87	-1.83954
Gm3604	0.19	0.68	0.87	-1.83954
Dusp19	1.37	4.9	6.27	-1.83861
Wdhd1	0.47	1.68	2.15	-1.83773
Ucp2	26.79	95.74	122.53	-1.83743
Zfp341	0.21	0.75	0.96	-1.8365
Bin2	0.35	1.25	1.6	-1.8365
Hk3	0.07	0.25	0.32	-1.8365
Faap20	3.29	11.75	15.04	-1.8365
Gm43484	0.14	0.5	0.64	-1.8365
Cd22	1.16	4.14	5.3	-1.83551
Pcid2	1.27	4.53	5.8	-1.83468
Plppr1	0.3	1.07	1.37	-1.83458
Mllt3	2.33	8.31	10.64	-1.83452
2310010J17Rik	4.91	17.51	22.42	-1.83438
Psmb5	6.73	24	30.73	-1.83436
A930024E05Rik	0.23	0.82	1.05	-1.83399
Tmem203	1.72	6.13	7.85	-1.83348
Phf7	0.55	1.96	2.51	-1.83335
Hrct1	0.16	0.57	0.73	-1.83289
Gm42851	0.16	0.57	0.73	-1.83289
Zfp867	0.25	0.89	1.14	-1.83188
Ly6d	0.68	2.42	3.1	-1.8314
Mdn1	1.81	6.44	8.25	-1.83107
Grhl1	1.17	4.16	5.33	-1.83007
Magee2	0.09	0.32	0.41	-1.83007
Ccdc125	0.09	0.32	0.41	-1.83007
2017-09-06	0.36	1.28	1.64	-1.83007
4833422M21Rik	0.27	0.96	1.23	-1.83007
Fblim1	0.56	1.99	2.55	-1.82927
Exoc3l2	0.94	3.34	4.28	-1.82912
Tdp1	1.65	5.86	7.51	-1.82843
Wtip	0.78	2.77	3.55	-1.82834
Zfp710	1.47	5.22	6.69	-1.82823
Gm29609	0.4	1.42	1.82	-1.82782
Rhpn2	4.16	14.75	18.91	-1.82606
Tmem35a	0.11	0.39	0.5	-1.82597
Stpg2	0.11	0.39	0.5	-1.82597
Btla	0.46	1.63	2.09	-1.82517
Irf2bp2	6.9	24.44	31.34	-1.82458
Slc12a8	2.44	8.64	11.08	-1.82415
Igsf10	0.37	1.31	1.68	-1.82397
Pdk4	0.91	3.22	4.13	-1.82312
Slc15a3	0.13	0.46	0.59	-1.82312
Zfp750	0.13	0.46	0.59	-1.82312
Hcar1	0.13	0.46	0.59	-1.82312
1600020E01Rik	3.14	11.11	14.25	-1.82302
Fuk	0.93	3.29	4.22	-1.82278
Fgd5	1.75	6.19	7.94	-1.82258
Tprn	0.54	1.91	2.45	-1.82254
Npas2	0.3	1.06	1.36	-1.82103
Igfals	0.62	2.19	2.81	-1.82059
Slc2a6	1.71	6.04	7.75	-1.82055
Ccdc134	1.71	6.04	7.75	-1.82055
Fam189b	1.26	4.45	5.71	-1.82038
Tspan12	1.34	4.73	6.07	-1.81961
Kdf1	2.14	7.55	9.69	-1.81887
Ociad2	4.74	16.72	21.46	-1.81862
Pyroxd2	0.55	1.94	2.49	-1.81855
Yif1b	6.28	22.15	28.43	-1.81847
Nup214	2.47	8.71	11.18	-1.81816
Rpap1	1.33	4.69	6.02	-1.81816
Rab11fip5	0.95	3.35	4.3	-1.81816
Slc38a11	1.29	4.54	5.83	-1.81532
Fam167b	0.79	2.78	3.57	-1.81516
Lmnb1	0.81	2.85	3.66	-1.81497
Gm24632	1.16	4.08	5.24	-1.81444
Commd8	2.85	10.02	12.87	-1.81385
Baz1a	0.68	2.39	3.07	-1.8134
Syt3	1.21	4.25	5.46	-1.81246
Pid1	0.86	3.02	3.88	-1.81214
Tepsin	3.89	13.66	17.55	-1.81212
Gtpbp10	0.92	3.23	4.15	-1.81183
Dhtkd1	0.47	1.65	2.12	-1.81173
Jchain	3.58	12.56	16.14	-1.8108
Hist1h1b	1.36	4.77	6.13	-1.81038
Ptcd2	1.86	6.52	8.38	-1.80957
Stard5	1.13	3.96	5.09	-1.80918
Emc4	3.4	11.91	15.31	-1.80857
Aprt	3.12	10.92	14.04	-1.80735
Shmt1	0.18	0.63	0.81	-1.80735
Dpysl5	0.04	0.14	0.18	-1.80735
Edil3	0.04	0.14	0.18	-1.80735
Map4k1	0.24	0.84	1.08	-1.80735
Jph1	0.04	0.14	0.18	-1.80735
Cenph	0.18	0.63	0.81	-1.80735
Olfr967	0.04	0.14	0.18	-1.80735
Kcnh7	0.02	0.07	0.09	-1.80735
Plekhd1	0.06	0.21	0.27	-1.80735
9930111J21Rik1	0.38	1.33	1.71	-1.80735
Gm37569	0.26	0.91	1.17	-1.80735
Gm37212	0.06	0.21	0.27	-1.80735
Gm37211	0.06	0.21	0.27	-1.80735
Gm43099	0.08	0.28	0.36	-1.80735
Gm43594	0.06	0.21	0.27	-1.80735
Gm43051	0.16	0.56	0.72	-1.80735
Mul1	1.22	4.27	5.49	-1.80735
Ifi209	0.28	0.98	1.26	-1.80735
Olfr1116	0.1	0.35	0.45	-1.80735
Gm43167	0.28	0.98	1.26	-1.80735
Gm43864	0.1	0.35	0.45	-1.80735
Stx7	8.29	28.99	37.28	-1.80611
Trp53rka	1.26	4.4	5.66	-1.80408
Nufip1	0.53	1.85	2.38	-1.80346
Fbxl6	1.55	5.41	6.96	-1.80336
Usp18	3.25	11.33	14.58	-1.80164
Med6	2.1	7.32	9.42	-1.80145
Arx	0.35	1.22	1.57	-1.80145
Gm5868	0.33	1.15	1.48	-1.8011
Lrrc36	0.31	1.08	1.39	-1.80069
Hmgcs2	2.3	8.01	10.31	-1.80017
St3gal6	1.25	4.35	5.6	-1.79909
Lingo4	0.23	0.8	1.03	-1.79837
Prmt1	5.5	19.13	24.63	-1.79833
Tfap4	0.21	0.73	0.94	-1.79751
Xntrpc	0.21	0.73	0.94	-1.79751
Bend4	0.21	0.73	0.94	-1.79751
Lppos	0.42	1.46	1.88	-1.79751
Src	1.6	5.56	7.16	-1.79701
Slmapos2	0.59	2.05	2.64	-1.79684
Xkr6	2.11	7.33	9.44	-1.79657
Apobec2	0.57	1.98	2.55	-1.79647
Tbcd	6.91	24	30.91	-1.79628
Xkr7	0.55	1.91	2.46	-1.79607
Acvr1	1.4	4.86	6.26	-1.79553
Mtrf1l	1.02	3.54	4.56	-1.79518
Rpgrip1l	0.83	2.88	3.71	-1.79489
Gm43956	11.16	38.67	49.83	-1.79288
Hist1h1c	19.36	67.07	86.43	-1.79259
Ccdc184	0.28	0.97	1.25	-1.79256
Als2	1.45	5.02	6.47	-1.79163
Gng7	0.13	0.45	0.58	-1.79141
Gm43852	0.26	0.9	1.16	-1.79141
Tbc1d17	4.31	14.91	19.22	-1.79052
Sap30	0.98	3.39	4.37	-1.79043
Srgap3	0.35	1.21	1.56	-1.78958
Hspb1	4.83	16.69	21.52	-1.78889
Gm8797	12.92	44.64	57.56	-1.78873
Cpne4	0.22	0.76	0.98	-1.7885
Gm43847	0.11	0.38	0.49	-1.7885
Gm45763	0.55	1.9	2.45	-1.7885
Rsph3b	7.35	25.39	32.74	-1.78844
Rmrp	4087.91	14118.5	18206.4	-1.78815
2210016F16Rik	2.12	7.32	9.44	-1.78778
Tmem161b	0.84	2.9	3.74	-1.78759
Cdc20	0.62	2.14	2.76	-1.78727
Arid3a	0.93	3.21	4.14	-1.78727
Cox19	3.42	11.8	15.22	-1.78672
Gm9894	0.2	0.69	0.89	-1.7866
Rnf138rt1	0.78	2.69	3.47	-1.78606
Gm44717	0.47	1.62	2.09	-1.78526
Gpr85	1.21	4.17	5.38	-1.78504
Gm11799	0.65	2.24	2.89	-1.78499
Erc2	1.48	5.1	6.58	-1.7849
Gpr137c	0.09	0.31	0.4	-1.78427
Samd5	0.18	0.62	0.8	-1.78427
Gm37895	0.18	0.62	0.8	-1.78427
Trmt44	0.54	1.86	2.4	-1.78427
Tnk2	2.68	9.23	11.91	-1.7841
Cfap43	0.88	3.03	3.91	-1.78374
Zfand6	9.01	31.01	40.02	-1.78313
2017-09-09	5.15	17.72	22.87	-1.78273
Spidr	0.84	2.89	3.73	-1.78261
Tmem26	0.25	0.86	1.11	-1.78241
Gm37614	6.67	22.93	29.6	-1.78148
Steap3	0.16	0.55	0.71	-1.78136
Zxdb	0.94	3.23	4.17	-1.7808
Mob3c	1.63	5.6	7.23	-1.78055
Gdpgp1	0.6	2.06	2.66	-1.77961
Cped1	0.9	3.09	3.99	-1.77961
Gdpd3	0.44	1.51	1.95	-1.77897
Ramp3	0.72	2.47	3.19	-1.77844
Itih3	0.07	0.24	0.31	-1.77761
Hus1	0.84	2.88	3.72	-1.77761
Osbp2	0.28	0.96	1.24	-1.77761
Tcaf2	0.14	0.48	0.62	-1.77761
Cx3cl1	0.7	2.4	3.1	-1.77761
Agmo	0.28	0.96	1.24	-1.77761
Gm37968	0.07	0.24	0.31	-1.77761
2900018N21Rik	0.28	0.96	1.24	-1.77761
2310022B05Rik	3.72	12.75	16.47	-1.77712
Rpain	1.76	6.03	7.79	-1.77658
Rwdd2b	0.54	1.85	2.39	-1.77649
Gm26982	0.4	1.37	1.77	-1.7761
Pcdhac2	0.33	1.13	1.46	-1.77578
Gm42946	0.33	1.13	1.46	-1.77578
Zbtb45	0.71	2.43	3.14	-1.77507
Mkln1os	0.45	1.54	1.99	-1.77493
Farsa	3.44	11.77	15.21	-1.77463
Kcnk12	0.57	1.95	2.52	-1.77444
Rdh13	1.33	4.55	5.88	-1.77444
Tril	0.19	0.65	0.84	-1.77444
Ctxn1	0.19	0.65	0.84	-1.77444
Gm43882	0.19	0.65	0.84	-1.77444
Snora81	33.87	115.86	149.73	-1.7743
Gm28151	0.5	1.71	2.21	-1.774
Ppp1r1b	1.74	5.95	7.69	-1.7738
E230001N04Rik	0.43	1.47	1.9	-1.77341
Syk	1.1	3.76	4.86	-1.77323
Kif17	0.12	0.41	0.53	-1.77259
Impg2	0.12	0.41	0.53	-1.77259
Gm26510	0.12	0.41	0.53	-1.77259
Mthfsl	2.43	8.3	10.73	-1.77216
Gm14817	0.41	1.4	1.81	-1.77173
Cyp2j9	0.17	0.58	0.75	-1.77052
Sertad3	0.51	1.74	2.25	-1.77052
Gm42942	0.17	0.58	0.75	-1.77052
Pex10	0.61	2.08	2.69	-1.7697
Unc13d	1.27	4.33	5.6	-1.76954
Rab39	0.22	0.75	0.97	-1.76939
Crocc	1.86	6.34	8.2	-1.76918
Atxn3	1.18	4.02	5.2	-1.76841
Snn	0.59	2.01	2.6	-1.76841
Coil	0.91	3.1	4.01	-1.76833
Ighmbp2	0.74	2.52	3.26	-1.76783
9030622O22Rik	0.74	2.52	3.26	-1.76783
Kank3	1.41	4.8	6.21	-1.76734
C130021I20Rik	0.57	1.94	2.51	-1.76702
Cisd1	6.28	21.36	27.64	-1.76608
Zfp92	2.02	6.87	8.89	-1.76595
Col26a1	0.25	0.85	1.1	-1.76553
Zfp511	2.35	7.99	10.34	-1.76553
Zbtb49	1.1	3.74	4.84	-1.76553
Card11	0.1	0.34	0.44	-1.76553
Trim67	0.05	0.17	0.22	-1.76553
Olfr250	0.05	0.17	0.22	-1.76553
Zxda	1.35	4.59	5.94	-1.76553
Rgcc	2.63	8.94	11.57	-1.76521
Stx4a	2.81	9.55	12.36	-1.76493
Gpn2	1.28	4.35	5.63	-1.76487
Itga9	1.03	3.5	4.53	-1.76471
Ears2	1.61	5.47	7.08	-1.76448
Lama5	2.04	6.93	8.97	-1.76429
Ikzf1	0.58	1.97	2.55	-1.76407
Banp	3.18	10.8	13.98	-1.76393
Amigo3	2.2	7.47	9.67	-1.7636
Cyp26b1	0.33	1.12	1.45	-1.76296
Endog	1.55	5.26	6.81	-1.76279
Slc2a2	9.74	33.05	42.79	-1.76266
Polg2	0.74	2.51	3.25	-1.76209
Plscr1	1.84	6.24	8.08	-1.76184
D830050J10Rik	0.41	1.39	1.8	-1.76139
Fam96a	4.08	13.83	17.91	-1.76116
Gm26601	0.36	1.22	1.58	-1.76081
Cd74	28.17	95.41	123.58	-1.75998
Gm43461	0.44	1.49	1.93	-1.75974
Porcn	1.01	3.42	4.43	-1.75964
Cep72	0.13	0.44	0.57	-1.75899
Baiap2l1	3.2	10.83	14.03	-1.75889
Defb1	5.6	18.95	24.55	-1.7587
Ptpru	0.99	3.35	4.34	-1.75866
Elf4	0.47	1.59	2.06	-1.75829
D630024D03Rik	2.17	7.34	9.51	-1.75809
Copg2	2.72	9.2	11.92	-1.75803
Gm37305	0.34	1.15	1.49	-1.75803
Sf3a1	2.12	7.17	9.29	-1.75791
Slc15a2	1.86	6.29	8.15	-1.75776
Tma16	0.76	2.57	3.33	-1.7577
Tulp3	0.84	2.84	3.68	-1.75743
Zfp319	0.63	2.13	2.76	-1.75743
Gm43328	0.63	2.13	2.76	-1.75743
Plekhg2	0.87	2.94	3.81	-1.75673
Nup133	1.09	3.68	4.77	-1.75538
Ciita	0.4	1.35	1.75	-1.75489
Ago4	0.48	1.62	2.1	-1.75489
E030042O20Rik	0.16	0.54	0.7	-1.75489
Gm37271	0.08	0.27	0.35	-1.75489
Gm43980	0.08	0.27	0.35	-1.75489
Gm42847	0.35	1.18	1.53	-1.75336
Gpr63	0.27	0.91	1.18	-1.75291
Acaa2	3.11	10.48	13.59	-1.75265
Sdcbp2	0.65	2.19	2.84	-1.75242
G3bp1	3.66	12.33	15.99	-1.75226
Ccdc8	0.57	1.92	2.49	-1.75207
Gm44321	0.3	1.01	1.31	-1.75132
Ap4b1	2.24	7.54	9.78	-1.75107
Lyrm2	4.6	15.48	20.08	-1.7507
Hist1h2ae	1.26	4.24	5.5	-1.75064
2010315B03Rik	2.22	7.47	9.69	-1.75055
Lzic	1.21	4.07	5.28	-1.75002
Gm17893	0.33	1.11	1.44	-1.75002
Rad51d	1.55	5.21	6.76	-1.74902
Tmco3	6.45	21.68	28.13	-1.74899
Irak4	0.61	2.05	2.66	-1.74874
Gm37728	0.95	3.19	4.14	-1.74756
Thap2	0.84	2.82	3.66	-1.74723
Plcd3	0.42	1.41	1.83	-1.74723
Pigo	1.88	6.31	8.19	-1.74691
Olfr715	0.73	2.45	3.18	-1.74681
Nedd1	1.18	3.96	5.14	-1.74671
Ubc	85.64	287.35	372.99	-1.74645
Epb41l1	3.71	12.44	16.15	-1.7455
Gm37874	0.17	0.57	0.74	-1.74543
Trim35	5.22	17.49	22.71	-1.74441
Ptpre	0.2	0.67	0.87	-1.74416
Sstr2	0.2	0.67	0.87	-1.74416
Gm37123	0.4	1.34	1.74	-1.74416
Cry1	1.43	4.79	6.22	-1.74401
Ocln	1.69	5.66	7.35	-1.74378
Vipr1	2.73	9.14	11.87	-1.74329
Gm43787	0.23	0.77	1	-1.74322
Dgkq	2.06	6.89	8.95	-1.74186
Shank2	0.96	3.21	4.17	-1.74147
Neil3	0.41	1.37	1.78	-1.74048
Gm45294	0.41	1.37	1.78	-1.74048
Gm38372	0.47	1.57	2.04	-1.74003
Trappc9	3.45	11.52	14.97	-1.73947
Loxl2	2.38	7.94	10.32	-1.73818
Snf8	5.18	17.27	22.45	-1.73724
Fzr1	1.98	6.6	8.58	-1.73697
Gxylt2	0.06	0.2	0.26	-1.73697
Wnt5b	0.21	0.7	0.91	-1.73697
B3galt2	0.18	0.6	0.78	-1.73697
Tesk2	0.18	0.6	0.78	-1.73697
Adra1a	0.06	0.2	0.26	-1.73697
1700041G16Rik	0.12	0.4	0.52	-1.73697
Rsg1	0.24	0.8	1.04	-1.73697
Fam228a	0.09	0.3	0.39	-1.73697
Gm8251	0.03	0.1	0.13	-1.73697
B930036N10Rik	0.06	0.2	0.26	-1.73697
Vmn2r44	0.06	0.2	0.26	-1.73697
E230013L22Rik	0.24	0.8	1.04	-1.73697
Gm43360	1.11	3.7	4.81	-1.73697
1110065P20Rik	9.19	30.63	39.82	-1.73681
Sorl1	5.93	19.76	25.69	-1.73648
Med25	7.53	25.09	32.62	-1.73639
Pycr2	15.21	50.62	65.83	-1.73469
Zfp408	1.16	3.86	5.02	-1.73448
Elf3	1.04	3.46	4.5	-1.73419
Usb1	1.41	4.69	6.1	-1.73389
Acadvl	6.32	21.02	27.34	-1.73377
Nat8f1	1.6	5.32	6.92	-1.73335
Xdh	1.51	5.02	6.53	-1.73314
Rflna	1.85	6.15	8	-1.73306
Plxnb1	4.69	15.59	20.28	-1.73296
Sdr39u1	2.63	8.74	11.37	-1.73257
Htra2	2.61	8.67	11.28	-1.73198
Fam175a	0.53	1.76	2.29	-1.73151
Ikzf4	0.25	0.83	1.08	-1.73118
Adcy4	0.5	1.66	2.16	-1.73118
Dhrs13	0.44	1.46	1.9	-1.73039
Pde1b	0.22	0.73	0.95	-1.73039
Gm37436	0.22	0.73	0.95	-1.73039
Id3	2.87	9.52	12.39	-1.72991
Srfbp1	1.23	4.08	5.31	-1.72991
Rimkla	0.41	1.36	1.77	-1.72991
Thop1	1.52	5.04	6.56	-1.72935
Pmvk	3.1	10.27	13.37	-1.7281
Gm14335	0.61	2.02	2.63	-1.72747
Neil1	0.84	2.78	3.62	-1.72662
Stard3	2.21	7.31	9.52	-1.72583
4933413C19Rik	0.78	2.58	3.36	-1.72583
Gm38120	0.26	0.86	1.12	-1.72583
Gm37660	0.13	0.43	0.56	-1.72583
BC029214	5.23	17.28	22.51	-1.72422
Gpa33	0.43	1.42	1.85	-1.72348
Cyba	2.06	6.8	8.86	-1.72289
Gcnt1	0.5	1.65	2.15	-1.72247
Olfr735	1	3.3	4.3	-1.72247
AW822252	0.1	0.33	0.43	-1.72247
Ap1m2	4.08	13.46	17.54	-1.72204
Gpc1	0.97	3.2	4.17	-1.72202
Cep44	2.85	9.4	12.25	-1.7217
Rpp25l	1.72	5.67	7.39	-1.72094
Hmces	2.85	9.39	12.24	-1.72016
1810014B01Rik	0.41	1.35	1.76	-1.71926
Tmub1	2.02	6.65	8.67	-1.719
Efhd1	0.24	0.79	1.03	-1.71882
Cln8	0.72	2.37	3.09	-1.71882
A230056P14Rik	0.24	0.79	1.03	-1.71882
Pcdhga6	0.79	2.6	3.39	-1.71859
Gm24303	67.72	222.78	290.5	-1.71797
Olfm1	3.04	10	13.04	-1.71786
Gm26079	24.69	81.16	105.85	-1.71684
Cadm4	0.7	2.3	3	-1.71621
Gm4925	0.14	0.46	0.6	-1.71621
Snhg3	2.8	9.2	12	-1.71621
Gm8378	0.21	0.69	0.9	-1.71621
Gm8050	0.14	0.46	0.6	-1.71621
Gm44901	0.42	1.38	1.8	-1.71621
Prmt3	1.87	6.14	8.01	-1.7152
Wdr46	1.17	3.84	5.01	-1.7146
Ndst2	0.96	3.15	4.11	-1.71425
Pbxip1	3.84	12.6	16.44	-1.71425
Prune1	1.08	3.54	4.62	-1.71272
Tiparp	1.91	6.26	8.17	-1.71259
Gm42467	0.47	1.54	2.01	-1.7122
Snx21	2.1	6.88	8.98	-1.71202
Hspa12a	0.69	2.26	2.95	-1.71165
Tcf24	2.44	7.99	10.43	-1.71131
Rhbdl3	0.51	1.67	2.18	-1.71128
Pm20d2	0.62	2.03	2.65	-1.71114
Erbb3	0.73	2.39	3.12	-1.71104
Rbm22	2.56	8.38	10.94	-1.71081
St8sia5	2.49	8.15	10.64	-1.71065
4632428C04Rik	0.44	1.44	1.88	-1.71049
Rab6b	0.92	3.01	3.93	-1.71006
Uck1	4.61	15.08	19.69	-1.7098
1110038B12Rik	1.15	3.76	4.91	-1.7091
Kcnj6	0.78	2.55	3.33	-1.70895
Tmem147	10.94	35.76	46.7	-1.70873
AV356131	0.67	2.19	2.86	-1.7087
Kif11	0.3	0.98	1.28	-1.70782
Zkscan6	1.05	3.43	4.48	-1.70782
Gm15675	0.3	0.98	1.28	-1.70782
Gm43533	0.15	0.49	0.64	-1.70782
Resp18	199.84	652.69	852.53	-1.70755
Ldhb	1.13	3.69	4.82	-1.7073
Abl2	1.93	6.3	8.23	-1.70675
Zfp783	1.14	3.72	4.86	-1.70627
Pcnx4	0.88	2.87	3.75	-1.70548
Pgam5	3.1	10.11	13.21	-1.70544
Brat1	1.38	4.5	5.88	-1.70526
St6galnac5	0.81	2.64	3.45	-1.70454
Spout1	1.74	5.67	7.41	-1.70426
Fam65b	0.62	2.02	2.64	-1.70402
Map1lc3a	3.72	12.12	15.84	-1.70402
Gm38243	0.35	1.14	1.49	-1.70361
Rsrp1	18.47	60.15	78.62	-1.70338
Ttc28	1.29	4.2	5.49	-1.70302
Gm32856	0.86	2.8	3.66	-1.70302
Nup188	1.22	3.97	5.19	-1.70226
Foxa3	0.75	2.44	3.19	-1.70192
Adgrb3	1.27	4.13	5.4	-1.70131
Scaf1	4.55	14.79	19.34	-1.70068
Mthfsd	5.19	16.87	22.06	-1.70065
Lpin1	5.59	18.17	23.76	-1.70064
Nprl3	8.67	28.18	36.85	-1.70057
Il7r	0.2	0.65	0.85	-1.70044
Tns4	0.04	0.13	0.17	-1.70044
Hkdc1	0.36	1.17	1.53	-1.70044
Nefh	0.16	0.52	0.68	-1.70044
Doc2b	0.24	0.78	1.02	-1.70044
Mss51	0.24	0.78	1.02	-1.70044
Mrpl28	5.4	17.55	22.95	-1.70044
AI846148	1	3.25	4.25	-1.70044
2010007H06Rik	0.08	0.26	0.34	-1.70044
Exd1	0.04	0.13	0.17	-1.70044
Fam109b	0.08	0.26	0.34	-1.70044
Gm9967	0.24	0.78	1.02	-1.70044
Gm26660	0.08	0.26	0.34	-1.70044
BC055308	0.08	0.26	0.34	-1.70044
F830115B05Rik	0.12	0.39	0.51	-1.70044
Gm45286	0.6	1.95	2.55	-1.70044
Abcc1	1.57	5.1	6.67	-1.69973
Armc6	1.45	4.71	6.16	-1.69967
Rcan3	8.87	28.81	37.68	-1.69956
Tmem160	5.15	16.71	21.86	-1.69807
Cdc42ep4	1.56	5.06	6.62	-1.69759
Pxmp2	0.37	1.2	1.57	-1.69744
Slc39a14	3.66	11.87	15.53	-1.6974
Auts2	4.28	13.88	18.16	-1.69732
Tmem65	10.58	34.31	44.89	-1.69729
Kif21b	0.33	1.07	1.4	-1.69707
B3galt6	0.87	2.82	3.69	-1.69661
Ddias	0.25	0.81	1.06	-1.69599
5330413P13Rik	0.42	1.36	1.78	-1.69515
Cib3	1.22	3.95	5.17	-1.69497
Sys1	5.66	18.32	23.98	-1.69455
Gm24119	71.2	230.45	301.65	-1.6945
Cox14	5.64	18.25	23.89	-1.69413
Naa16	1.4	4.53	5.93	-1.69408
Dars2	1.53	4.95	6.48	-1.6939
Lama2	1.49	4.82	6.31	-1.69372
Rpap2	1.67	5.4	7.07	-1.69311
Gm5884	0.3	0.97	1.27	-1.69302
Rcc1l	1.03	3.33	4.36	-1.69288
Josd1	2.62	8.47	11.09	-1.6928
Med22	2.84	9.18	12.02	-1.6926
Fam234a	7.84	25.33	33.17	-1.69192
Adam12	0.13	0.42	0.55	-1.69188
Hist3h2ba	1.3	4.2	5.5	-1.69188
Usp49	0.39	1.26	1.65	-1.69188
Gm45220	0.26	0.84	1.1	-1.69188
Ndufaf6	1.13	3.65	4.78	-1.69157
Atpaf1	2.19	7.07	9.26	-1.69078
Pycard	0.57	1.84	2.41	-1.69067
4930550C14Rik	0.22	0.71	0.93	-1.69032
Tysnd1	2.21	7.13	9.34	-1.68986
Nsun6	0.94	3.03	3.97	-1.68859
Exog	1.03	3.32	4.35	-1.68854
Hist1h4c	35.6	114.74	150.34	-1.68842
Ndfip2	6.78	21.85	28.63	-1.68828
Tchp	1.08	3.48	4.56	-1.68806
Kcnq5	0.09	0.29	0.38	-1.68806
Rilp	0.18	0.58	0.76	-1.68806
B230317F23Rik	0.09	0.29	0.38	-1.68806
Ercc6l	0.09	0.29	0.38	-1.68806
Opcml	0.18	0.58	0.76	-1.68806
Foxd3	0.09	0.29	0.38	-1.68806
Jund	9.33	30.06	39.39	-1.6879
Trim27	6.1	19.65	25.75	-1.68765
Eef2kmt	2.9	9.34	12.24	-1.68737
Cldn4	4.74	15.26	20	-1.6868
Nr2f6	2.1	6.76	8.86	-1.68663
Dnajc28	0.78	2.51	3.29	-1.68614
Btk	0.23	0.74	0.97	-1.68589
Gm45630	0.23	0.74	0.97	-1.68589
Abtb2	0.37	1.19	1.56	-1.68536
Iqcb1	2.13	6.85	8.98	-1.68525
Mettl25	1.4	4.5	5.9	-1.6845
2810402E24Rik	0.28	0.9	1.18	-1.6845
Itgb8	1.74	5.59	7.33	-1.68376
Exoc3l	0.19	0.61	0.8	-1.68281
Gm15446	1.81	5.81	7.62	-1.68255
Tmem33	8.12	26.06	34.18	-1.68229
Etfbkmt	0.43	1.38	1.81	-1.68226
Tmem268	0.67	2.15	2.82	-1.6821
Siglec1	0.24	0.77	1.01	-1.68182
Dalrd3	6.58	21.11	27.69	-1.68177
Tmed8	4.24	13.6	17.84	-1.68147
Zfp30	0.53	1.7	2.23	-1.68147
Amfr	12	38.49	50.49	-1.68145
Rbp4	5.71	18.31	24.02	-1.68107
Socs7	2.18	6.99	9.17	-1.68096
S100a6	3.85	12.34	16.19	-1.68041
Cartpt	1.67	5.35	7.02	-1.67969
Tars2	2.76	8.84	11.6	-1.67938
3110056K07Rik	0.79	2.53	3.32	-1.67921
Sms	1.94	6.21	8.15	-1.67854
Ubl3	19.97	63.92	83.89	-1.67843
Tex15	0.05	0.16	0.21	-1.67807
Brca1	0.3	0.96	1.26	-1.67807
Adcy2	0.2	0.64	0.84	-1.67807
Ccdc14	0.2	0.64	0.84	-1.67807
Sncaip	0.15	0.48	0.63	-1.67807
Ophn1	1.3	4.16	5.46	-1.67807
Clstn2	0.1	0.32	0.42	-1.67807
Apln	0.2	0.64	0.84	-1.67807
Zfp14	0.45	1.44	1.89	-1.67807
Treml2	0.05	0.16	0.21	-1.67807
Zfp456	0.1	0.32	0.42	-1.67807
Gm7278	0.2	0.64	0.84	-1.67807
Gm15559	0.1	0.32	0.42	-1.67807
Gm26814	0.15	0.48	0.63	-1.67807
Gm37238	0.45	1.44	1.89	-1.67807
Gm42686	0.05	0.16	0.21	-1.67807
Gm45461	0.05	0.16	0.21	-1.67807
Sae1	4.11	13.15	17.26	-1.67785
2010107E04Rik	22.96	73.45	96.41	-1.67764
Fam195a	0.91	2.91	3.82	-1.67708
2010016I18Rik	0.41	1.31	1.72	-1.67587
Lyplal1	2.98	9.52	12.5	-1.67565
Sox9	0.36	1.15	1.51	-1.67557
Prss53	22.24	71.03	93.27	-1.67527
Ppox	3.83	12.23	16.06	-1.67501
Fbln1	0.57	1.82	2.39	-1.6749
Rabif	1.72	5.49	7.21	-1.6744
Rpl13	87.6	279.56	367.16	-1.67416
Rims3	2.62	8.36	10.98	-1.67394
Fam46d	0.21	0.67	0.88	-1.67377
E430018J23Rik	0.53	1.69	2.22	-1.67296
Fancf	0.53	1.69	2.22	-1.67296
Aldh1a1	2.13	6.79	8.92	-1.67256
Ctnnal1	3.68	11.73	15.41	-1.67243
Sytl3	0.16	0.51	0.67	-1.67243
9530086O07Rik	0.16	0.51	0.67	-1.67243
Zbtb39	0.8	2.55	3.35	-1.67243
Uxs1	1.71	5.45	7.16	-1.67226
Sv2b	1.07	3.41	4.48	-1.67216
Arsk	0.75	2.39	3.14	-1.67205
Celsr3	3	9.56	12.56	-1.67205
Plscr2	1.02	3.25	4.27	-1.67187
Dzip3	1.72	5.48	7.2	-1.67177
Hnrnpa0	2.96	9.43	12.39	-1.67166
Fn3krp	1.62	5.16	6.78	-1.67138
Gm3294	0.87	2.77	3.64	-1.6708
Fras1	0.77	2.45	3.22	-1.66985
Fignl1	0.22	0.7	0.92	-1.66985
Leng9	0.44	1.4	1.84	-1.66985
Wbscr25	0.11	0.35	0.46	-1.66985
Gm3248	0.22	0.7	0.92	-1.66985
Gm28048	0.77	2.45	3.22	-1.66985
Phtf1	2.7	8.59	11.29	-1.6697
Mpp2	2.26	7.19	9.45	-1.66967
Btg1	9.09	28.91	38	-1.66922
Tsc22d2	2.06	6.55	8.61	-1.66885
Lrp11	16.5	52.45	68.95	-1.66848
Mob2	3.26	10.36	13.62	-1.66808
Sult5a1	0.45	1.43	1.88	-1.66802
Dgcr14	0.68	2.16	2.84	-1.66742
Slamf9	0.17	0.54	0.71	-1.66742
Il1rl2	0.17	0.54	0.71	-1.66742
Slc37a4	5.99	19.02	25.01	-1.66689
Rogdi	6.47	20.54	27.01	-1.6666
Slc30a6	1.61	5.11	6.72	-1.66626
Crhr2	0.23	0.73	0.96	-1.66626
C230031I18Rik	0.23	0.73	0.96	-1.66626
Gm37536	0.35	1.11	1.46	-1.66513
Zfp960	1.77	5.61	7.38	-1.66425
Mgat4b	1.95	6.18	8.13	-1.66413
Pik3ap1	1.31	4.15	5.46	-1.66354
Psmb4	17.11	54.2	71.31	-1.66345
Mtus2	0.48	1.52	2	-1.66297
Sspo	0.06	0.19	0.25	-1.66297
Ugt2b35	0.06	0.19	0.25	-1.66297
Hs6st2	0.06	0.19	0.25	-1.66297
Gm13243	0.24	0.76	1	-1.66297
1110019D14Rik	0.9	2.85	3.75	-1.66297
Gm35025	0.42	1.33	1.75	-1.66297
Gm45179	0.24	0.76	1	-1.66297
Gramd2	0.36	1.14	1.5	-1.66297
Pcdhga4	0.66	2.09	2.75	-1.66297
Slc25a30	0.91	2.88	3.79	-1.66213
Accs	1.59	5.03	6.62	-1.66153
Tmem255b	0.49	1.55	2.04	-1.66141
Gm37420	0.37	1.17	1.54	-1.66091
Sh3pxd2b	0.31	0.98	1.29	-1.66051
Penk	0.62	1.96	2.58	-1.66051
Bace2	15.7	49.63	65.33	-1.66045
Sh3rf1	0.87	2.75	3.62	-1.66034
Gemin7	3.11	9.83	12.94	-1.66028
Zfp781	0.75	2.37	3.12	-1.65992
Myo19	0.44	1.39	1.83	-1.65951
Anks3	2.52	7.96	10.48	-1.65934
D630003M21Rik	0.38	1.2	1.58	-1.65896
Tmem120a	0.76	2.4	3.16	-1.65896
Gm8186	3.04	9.6	12.64	-1.65896
Tm4sf1	2.98	9.41	12.39	-1.65888
Tcirg1	2.6	8.21	10.81	-1.65887
Fam189a2	0.51	1.61	2.12	-1.65849
Gm42993	0.51	1.61	2.12	-1.65849
4933439C10Rik	1.6	5.05	6.65	-1.65821
Nsd2	4.8	15.14	19.94	-1.65726
Tmprss6	0.13	0.41	0.54	-1.65711
Fgf14	0.13	0.41	0.54	-1.65711
Sned1	0.78	2.46	3.24	-1.65711
Gm9929	0.13	0.41	0.54	-1.65711
Klhdc3	1.89	5.96	7.85	-1.65693
Robo2	6.04	19.04	25.08	-1.65641
Gramd4	0.92	2.9	3.82	-1.65635
Gatsl2	7.28	22.94	30.22	-1.65586
Gla	1.81	5.7	7.51	-1.65497
Rnh1	11.17	35.17	46.34	-1.65472
Pias4	1.69	5.32	7.01	-1.6544
Klf10	4.48	14.1	18.58	-1.65412
Zfp454	0.34	1.07	1.41	-1.654
Klc4	1.77	5.57	7.34	-1.65393
Pard6a	2.05	6.45	8.5	-1.65368
Spg21	2.81	8.84	11.65	-1.65348
Irs2	6.37	20.03	26.4	-1.6528
Nnt	2.08	6.54	8.62	-1.65271
Nsmce3	0.77	2.42	3.19	-1.65208
Col9a2	0.07	0.22	0.29	-1.65208
Abcc9	0.56	1.76	2.32	-1.65208
Gm45159	0.14	0.44	0.58	-1.65208
Ccz1	5.89	18.5	24.39	-1.65119
Nudt22	2.14	6.72	8.86	-1.65085
Mettl21a	1.29	4.05	5.34	-1.65055
Chchd1	6.92	21.72	28.64	-1.65018
Prpf31	2.6	8.16	10.76	-1.65006
N4bp2os	0.65	2.04	2.69	-1.65006
Dlat	4.27	13.4	17.67	-1.64993
Snhg5	2.25	7.06	9.31	-1.64974
Dennd4b	0.73	2.29	3.02	-1.64938
Acap3	1.69	5.3	6.99	-1.64897
Tex261	6	18.81	24.81	-1.64847
Itgb5	4.84	15.17	20.01	-1.64814
Zfp125	0.45	1.41	1.86	-1.6477
Gm10138	0.6	1.88	2.48	-1.6477
Gm38366	0.45	1.41	1.86	-1.6477
Ccl28	1.81	5.67	7.48	-1.64736
Abca7	3.32	10.4	13.72	-1.64733
Nnat	1.14	3.57	4.71	-1.64689
Nln	0.61	1.91	2.52	-1.64669
Klf11	3.6	11.27	14.87	-1.64642
L3hypdh	0.31	0.97	1.28	-1.64572
Vav1	0.47	1.47	1.94	-1.64508
Gm19445	0.71	2.22	2.93	-1.64467
Arntl	1.82	5.69	7.51	-1.64449
Ift122	2.06	6.44	8.5	-1.64442
Ajuba	0.48	1.5	1.98	-1.64386
Itga4	0.64	2	2.64	-1.64386
Slc38a8	0.08	0.25	0.33	-1.64386
Rubcnl	0.16	0.5	0.66	-1.64386
Aldh8a1	0.08	0.25	0.33	-1.64386
Gm45527	0.32	1	1.32	-1.64386
Gm45696	0.24	0.75	0.99	-1.64386
Tax1bp3	2.01	6.28	8.29	-1.64357
Tubb2a	9.58	29.93	39.51	-1.64349
Sestd1	1.86	5.81	7.67	-1.64324
Tmem129	2.75	8.59	11.34	-1.64323
Ggt7	3.38	10.55	13.93	-1.64215
Rfc5	1.16	3.62	4.78	-1.64186
Trappc2l	5.61	17.5	23.11	-1.64128
Gm43062	0.17	0.53	0.7	-1.64046
Isoc2a	0.77	2.4	3.17	-1.6401
Sdk2	4.71	14.68	19.39	-1.64005
Snhg17	1.72	5.36	7.08	-1.63982
Kcna2	0.35	1.09	1.44	-1.6389
Sppl2b	1.58	4.92	6.5	-1.63873
Trim46	1.41	4.39	5.8	-1.63853
2210013O21Rik	5.48	17.05	22.53	-1.63752
Olfr676	0.09	0.28	0.37	-1.63743
Olfr1271	0.09	0.28	0.37	-1.63743
Naip6	0.09	0.28	0.37	-1.63743
[truncated: 20,023 more rows]

## Sheet: S3KO dbdb vs S3KO dbm
	S3KO_dbdb	S3KO_dbm	Sum	log2(S3KO_dbdb/S3KO_dbm)
Xist	0.09	39.33	39.42	-8.77149
Pbsn	0	0	0	#DIV/0!
Gm26316	5.78	874.14	879.92	-7.24065
Gm27743	5.04	189.05	194.09	-5.2292
Shisa6	0.02	0.56	0.58	-4.80735
Apoh	0	0	0	#DIV/0!
Slc28a2	0.06	1.2	1.26	-4.32193
Styx	0.05	1	1.05	-4.32193
Ppfia4	0.03	0.59	0.62	-4.29768
Kcnk10	0.02	0.39	0.41	-4.2854
Slc1a2	0.01	0.18	0.19	-4.16993
Gm43580	0.25	4.37	4.62	-4.12763
Tbx4	0	0	0	#DIV/0!
Zfy2	0	0	0	#DIV/0!
Fam196b	0.03	0.52	0.55	-4.11548
Wnt3	0	0	0	#DIV/0!
Gm28048	0.2	3.24	3.44	-4.01792
AI506816	0.06	0.91	0.97	-3.92283
Gm13502	0.24	3.54	3.78	-3.88264
Pemt	0.2	2.83	3.03	-3.82273
Nkain2	0.04	0.54	0.58	-3.75489
Myh7b	0.03	0.39	0.42	-3.70044
Lars2	318.34	4079.85	4398.19	-3.67988
Sult2a8	0.05	0.63	0.68	-3.65535
Itgb2l	0	0	0	#DIV/0!
Gdf1	0.03	0.37	0.4	-3.62449
Spic	0.04	0.49	0.53	-3.61471
Wdfy4	0.07	0.83	0.9	-3.56768
Gm43802	0.32	3.79	4.11	-3.56605
Fgf23	0	0	0	#DIV/0!
Fgf6	0	0	0	#DIV/0!
Tlr1	0.12	1.37	1.49	-3.51307
Cdca7	0.07	0.78	0.85	-3.47805
Rps2	3.46	37.91	41.37	-3.45373
Igkc	2.49	26.54	29.03	-3.41395
Cdh11	0.05	0.53	0.58	-3.40599
Aim2	0.08	0.84	0.92	-3.39232
Olfr1312	0.02	0.21	0.23	-3.39232
Arhgap15	0.03	0.31	0.34	-3.36923
Ntrk3	0.04	0.41	0.45	-3.35755
Chn1os3	0.12	1.23	1.35	-3.35755
Lhx2	0	0	0	#DIV/0!
Clec2g	0	0	0	#DIV/0!
Ly6h	0.46	4.59	5.05	-3.31879
Terc	0.58	5.78	6.36	-3.31694
Rsad2	0.18	1.74	1.92	-3.27302
Snora78	25.28	243.56	268.84	-3.26821
Prrg4	0.06	0.54	0.6	-3.16993
I830077J02Rik	0.07	0.62	0.69	-3.14684
Ovol2	0.23	2.02	2.25	-3.13465
C2cd4a	0.13	1.13	1.26	-3.11974
Smad9	0.03	0.26	0.29	-3.11548
Rab30	0.03	0.26	0.29	-3.11548
Slamf7	0.04	0.34	0.38	-3.08746
Emid1	0.36	3.04	3.4	-3.078
Tdrd6	0.28	2.33	2.61	-3.05683
Pilra	0.07	0.58	0.65	-3.05063
Gm43374	0.07	0.58	0.65	-3.05063
D7Bwg0826e	0.04	0.33	0.37	-3.04439
Cbln4	0.06	0.49	0.55	-3.02975
Def6	0.07	0.55	0.62	-2.974
G0s2	0.22	1.71	1.93	-2.95842
Apoa1	0.36	2.79	3.15	-2.9542
Rhoh	0.03	0.23	0.26	-2.9386
1700040D17Rik	0.19	1.45	1.64	-2.93198
Mx1	0.13	0.99	1.12	-2.92892
E230029C05Rik	0.07	0.53	0.6	-2.92057
Zfp566	0.41	3.1	3.51	-2.91857
Slc25a47	0.69	5.19	5.88	-2.91107
Cmtm7	0.22	1.6	1.82	-2.8625
Wap	0	0	0	#DIV/0!
Gm25939	287.88	2088.97	2376.85	-2.85925
Loxl3	0.12	0.87	0.99	-2.85798
Mfsd2a	0.08	0.58	0.66	-2.85798
Grin2a	0.04	0.29	0.33	-2.85798
Mmp28	0.05	0.36	0.41	-2.848
Clmp	0.08	0.57	0.65	-2.83289
Snord17	203.57	1426.21	1629.78	-2.80859
Pcolce2	0.04	0.28	0.32	-2.80735
Tmprss11b	0.01	0.07	0.08	-2.80735
Cntnap5a	0.01	0.07	0.08	-2.80735
Gm23444	645.38	4471	5116.38	-2.79238
Myf5	0	0	0	#DIV/0!
Gm23472	645.38	4471	5116.38	-2.79238
Gm2564	0.4	2.76	3.16	-2.7866
Pla2g4a	0.06	0.41	0.47	-2.77259
Atad3aos	0.32	2.18	2.5	-2.76818
Kcnj12	0.37	2.52	2.89	-2.76783
Pih1d1	0.73	4.95	5.68	-2.76146
1500015A07Rik	0.56	3.78	4.34	-2.75489
Pcdhb1	0.2	1.35	1.55	-2.75489
Fat3	0.03	0.2	0.23	-2.73697
Themis2	0.05	0.33	0.38	-2.72247
Syt15	0.05	0.33	0.38	-2.72247
Gm38182	0.09	0.59	0.68	-2.71272
Gabra2	0	0	0	#DIV/0!
Trabd2b	0.02	0.13	0.15	-2.70044
Zfp991	0.34	2.2	2.54	-2.6939
Bach2	0.11	0.71	0.82	-2.69032
Igha	1.34	8.62	9.96	-2.68545
Ighm	0.12	0.77	0.89	-2.68182
Gm10053	5.5	35.22	40.72	-2.67889
Gm13889	0.15	0.95	1.1	-2.66297
Snora68	37.51	234.49	272	-2.64418
Aspa	0.04	0.25	0.29	-2.64386
4930405O22Rik	0.23	1.43	1.66	-2.63631
Vmn2r88	0	0	0	#DIV/0!
Grm6	0	0	0	#DIV/0!
Gm25989	19.05	118.17	137.22	-2.633
Dpt	0.1	0.62	0.72	-2.63227
Fxyd2	0.1	0.62	0.72	-2.63227
Nudt15	0.16	0.99	1.15	-2.62936
Ghsr	0.22	1.36	1.58	-2.62803
2017-09-01	0.28	1.73	2.01	-2.62727
Ckb	5.62	34.72	40.34	-2.62712
Igsf10	0.06	0.37	0.43	-2.62449
Exoc3l4	0.25	1.54	1.79	-2.62293
Tcl1b5	0	0	0	#DIV/0!
Gm37800	0.31	1.9	2.21	-2.61566
Arhgef38	0.1	0.61	0.71	-2.60881
Rnd2	0.26	1.57	1.83	-2.59418
Cryba1	0	0	0	#DIV/0!
Dnmt3l	0	0	0	#DIV/0!
Aire	0	0	0	#DIV/0!
Gjc2	0.08	0.48	0.56	-2.58496
4732414G09Rik	0.14	0.84	0.98	-2.58496
Gm4767	0.21	1.26	1.47	-2.58496
Gm9531	2.17	12.83	15	-2.56375
Cd83	0.21	1.22	1.43	-2.53842
Cpxm2	0.05	0.29	0.34	-2.53605
Mest	0.63	3.65	4.28	-2.53447
Gm22442	34.43	199.43	233.86	-2.53414
Oprm1	0	0	0	#DIV/0!
BC021767	0.14	0.81	0.95	-2.5325
Car15	3.58	20.69	24.27	-2.5309
Gm28052	0.25	1.44	1.69	-2.52607
Lilra5	0.08	0.46	0.54	-2.52356
Rrp12	0.77	4.42	5.19	-2.52112
Mrm1	0.75	4.28	5.03	-2.51265
Nptx2	0.2	1.14	1.34	-2.51096
Tst	0.17	0.96	1.13	-2.4975
Itga2	0.08	0.45	0.53	-2.49185
Fasl	0	0	0	#DIV/0!
Gm10037	0.4	2.25	2.65	-2.49185
Xpnpep2	0.05	0.28	0.33	-2.48543
Tubb2b	0.97	5.4	6.37	-2.4769
Mrps25	1.46	8.11	9.57	-2.47373
Frmpd3	0.02	0.11	0.13	-2.45943
Il4	0	0	0	#DIV/0!
Gm44093	0.1	0.55	0.65	-2.45943
Gm11127	0.54	2.96	3.5	-2.45457
Mcoln3	0.34	1.85	2.19	-2.44392
Dbh	0	0	0	#DIV/0!
Gm6733	0.07	0.38	0.45	-2.44057
Cyp4f39	0.33	1.79	2.12	-2.43942
Slc6a15	0.05	0.27	0.32	-2.43296
Ifi205	0.05	0.27	0.32	-2.43296
Hspa1b	2.01	10.82	12.83	-2.42843
Fggy	0.81	4.36	5.17	-2.42833
Hoxa10	0	0	0	#DIV/0!
Tfrc	4.73	25.44	30.17	-2.42719
Mpz	0.26	1.39	1.65	-2.4185
Rcc1l	1.03	5.5	6.53	-2.41679
Gpr183	0.06	0.32	0.38	-2.41504
Pla2g4b	0.33	1.76	2.09	-2.41504
Hdhd3	0.3	1.6	1.9	-2.41504
Fgf14	0.19	1.01	1.2	-2.41028
Gm42984	0.19	1.01	1.2	-2.41028
Gm10501	0.16	0.85	1.01	-2.40939
Gm20422	0.17	0.9	1.07	-2.40439
Gm25492	23.81	125.9	149.71	-2.40264
P2rx1	0.07	0.37	0.44	-2.4021
Fndc4	0.07	0.37	0.44	-2.4021
Sh3tc1	0.21	1.11	1.32	-2.4021
S100a5	0	0	0	#DIV/0!
5430416O09Rik	0.04	0.21	0.25	-2.39232
Scn4a	0	0	0	#DIV/0!
Fkbp4	16.9	88.4	105.3	-2.38702
Drd1	0.05	0.26	0.31	-2.37851
Cd4	0.05	0.26	0.31	-2.37851
Gm43807	0.1	0.52	0.62	-2.37851
Plbd1	0.29	1.5	1.79	-2.37084
Serpina3n	0.08	0.41	0.49	-2.35755
Gm8783	1.22	6.25	7.47	-2.35698
Gm15801	1.22	6.25	7.47	-2.35698
Gm43654	0.1	0.51	0.61	-2.3505
Hspb1	3.17	16.14	19.31	-2.34809
C1ql4	0	0	0	#DIV/0!
Cd300ld3	0.11	0.56	0.67	-2.34792
Gm38399	0.11	0.56	0.67	-2.34792
Slc13a2	0	0	0	#DIV/0!
Acsm3	0.13	0.66	0.79	-2.34395
Tubb2a	12.19	61.84	74.03	-2.34284
Sebox	0	0	0	#DIV/0!
Trmt61a	0.88	4.46	5.34	-2.34147
Hgh1	0.44	2.22	2.66	-2.33498
Gm13408	0.29	1.46	1.75	-2.33184
5430419D17Rik	0.08	0.4	0.48	-2.32193
Srl	0.31	1.55	1.86	-2.32193
Kcnh7	0.01	0.05	0.06	-2.32193
Fgf11	0.07	0.35	0.42	-2.32193
Gm16675	0.07	0.35	0.42	-2.32193
Ptchd1	0.12	0.6	0.72	-2.32193
Gm45133	0.06	0.3	0.36	-2.32193
Hspa1a	1.78	8.89	10.67	-2.32031
Dph1	1.46	7.21	8.67	-2.30403
Ftcd	0	0	0	#DIV/0!
Nacad	0.15	0.74	0.89	-2.30256
Gm45351	0.27	1.33	1.6	-2.30039
Tmem267	0.34	1.67	2.01	-2.29624
2900018N21Rik	0.11	0.54	0.65	-2.29546
Oas1h	0	0	0	#DIV/0!
Gm2004	0.54	2.65	3.19	-2.29496
Krt1	0.07	0.34	0.41	-2.28011
Slc26a11	0.13	0.63	0.76	-2.27684
Pycard	0.48	2.32	2.8	-2.27302
D630014O11Rik	0.06	0.29	0.35	-2.27302
Gm25107	23.81	114.45	138.26	-2.26508
Gm45739	0.77	3.69	4.46	-2.26069
Ndufb6	4.68	22.41	27.09	-2.25956
Gm14288	0.32	1.53	1.85	-2.25739
1700123M08Rik	0.26	1.24	1.5	-2.25376
Arntl	0.57	2.71	3.28	-2.24926
Phtf1os	0.08	0.38	0.46	-2.24793
F2rl3	0.2	0.95	1.15	-2.24793
Mtfp1	1.01	4.78	5.79	-2.24266
A530040E14Rik	0.11	0.52	0.63	-2.24101
Hck	0.25	1.18	1.43	-2.23879
Gm10305	0.07	0.33	0.4	-2.23704
Fermt1	0.1	0.47	0.57	-2.23266
Oas1a	0.16	0.75	0.91	-2.22882
Endog	1.92	8.96	10.88	-2.22239
Nup210l	0.03	0.14	0.17	-2.22239
Trim67	0.12	0.56	0.68	-2.22239
Gm37534	0.03	0.14	0.17	-2.22239
Peg10	0.45	2.09	2.54	-2.21551
Mmp2	0.11	0.51	0.62	-2.21299
Cnn1	0	0	0	#DIV/0!
Slfn2	0.11	0.51	0.62	-2.21299
Mir6236	70.49	326.34	396.83	-2.21089
Rps12	4.97	23	27.97	-2.21032
C1rb	0.08	0.37	0.45	-2.20945
Sh2d5	0.56	2.58	3.14	-2.20387
Ifit1	0.38	1.75	2.13	-2.20328
Ephb1	0.05	0.23	0.28	-2.20163
Gm16315	1.26	5.76	7.02	-2.19265
Gm37180	0.18	0.82	1	-2.18763
Bloc1s4	0.85	3.87	4.72	-2.1868
Ptprc	0.6	2.73	3.33	-2.18587
Tgtp2	0.31	1.41	1.72	-2.18536
1700016P03Rik	0.22	1	1.22	-2.18442
Higd1a	1.39	6.3	7.69	-2.18027
Cntf	0.17	0.77	0.94	-2.17932
Kbtbd11	0.4	1.81	2.21	-2.17792
Rsl1	0.61	2.76	3.37	-2.17779
Gm379	0.43	1.94	2.37	-2.17365
Hgf	0.06	0.27	0.33	-2.16993
Sidt1	0.04	0.18	0.22	-2.16993
Loxl1	0.1	0.45	0.55	-2.16993
Gm42873	0.1	0.45	0.55	-2.16993
Znhit6	0.79	3.55	4.34	-2.16789
Pax9	0	0	0	#DIV/0!
Snora23	74.86	335.68	410.54	-2.16482
Sh3bgrl2	0.29	1.3	1.59	-2.16439
Gale	6.15	27.48	33.63	-2.15972
Crlf1	0.11	0.49	0.6	-2.15528
Dlx3	0	0	0	#DIV/0!
Gm17484	0.22	0.98	1.2	-2.15528
Rbpjl	0.65	2.89	3.54	-2.15256
Myo1g	0.09	0.4	0.49	-2.152
Gm4247	0.18	0.8	0.98	-2.152
Sytl3	0.28	1.24	1.52	-2.14684
Tnfaip3	0.47	2.08	2.55	-2.14585
Dram1	0.12	0.53	0.65	-2.14296
Hsph1	14.96	66	80.96	-2.14136
Rgs8	0.05	0.22	0.27	-2.1375
2610203C22Rik	0.05	0.22	0.27	-2.1375
Timm8a1	0.79	3.47	4.26	-2.13501
Dhrs13	0.49	2.15	2.64	-2.13348
Gm42715	0.47	2.06	2.53	-2.13191
Fgf13	0.08	0.35	0.43	-2.12928
Cfap100	0.08	0.35	0.43	-2.12928
Tjp3	1.28	5.59	6.87	-2.1267
Pde1b	0.11	0.48	0.59	-2.12553
Ddx39	1.84	8	9.84	-2.12029
Dus4l	0.79	3.43	4.22	-2.11828
Gm20518	0.59	2.56	3.15	-2.11736
St8sia2	0.09	0.39	0.48	-2.11548
Hoxc13	0	0	0	#DIV/0!
Hoxc11	0	0	0	#DIV/0!
Hoxc8	0	0	0	#DIV/0!
Hoxc6	0	0	0	#DIV/0!
Slc27a2	0.12	0.52	0.64	-2.11548
8430432A02Rik	0.15	0.65	0.8	-2.11548
Ube2ql1	0.06	0.26	0.32	-2.11548
Zfp456	0.09	0.39	0.48	-2.11548
Lgals12	1.22	5.28	6.5	-2.11366
Rsc1a1	0.43	1.86	2.29	-2.11289
Alkbh7	1.73	7.48	9.21	-2.11227
Nfil3	0.76	3.28	4.04	-2.10962
Fcer1g	0.75	3.23	3.98	-2.10657
Klra2	0.1	0.43	0.53	-2.10434
Mafa	26.71	114.81	141.52	-2.1038
Wars2	0.94	4.04	4.98	-2.10362
Cad	5.19	22.29	27.48	-2.10259
Tmem173	0.07	0.3	0.37	-2.09954
Epha8	0.07	0.3	0.37	-2.09954
Gabrg3	0.07	0.3	0.37	-2.09954
Gm5148	0.07	0.3	0.37	-2.09954
Gm24407	2049.64	8754.26	10803.9	-2.09461
Gm20939	1.12	4.78	5.9	-2.09351
Folh1	0	0	0	#DIV/0!
Ak4	0.04	0.17	0.21	-2.08746
Arhgap22	0.16	0.68	0.84	-2.08746
Gm14025	0.04	0.17	0.21	-2.08746
Ikzf4	0.45	1.91	2.36	-2.08558
1810018F18Rik	0.86	3.64	4.5	-2.08153
Gm42608	0.09	0.38	0.47	-2.078
Dsg4	0	0	0	#DIV/0!
Evx2	0	0	0	#DIV/0!
Hoxd13	0	0	0	#DIV/0!
Hoxd12	0	0	0	#DIV/0!
Dnah11	0.28	1.18	1.46	-2.07529
Gm1943	2.02	8.5	10.52	-2.07311
Khdrbs2	0.05	0.21	0.26	-2.07039
9430060I03Rik	0.1	0.42	0.52	-2.07039
Gm43259	0.05	0.21	0.26	-2.07039
Plcb2	0.15	0.63	0.78	-2.07039
Fam83f	0.06	0.25	0.31	-2.05889
Cpa3	0	0	0	#DIV/0!
8030445P17Rik	0.06	0.25	0.31	-2.05889
Apobec1	5.86	24.39	30.25	-2.05732
4931431B13Rik	0.64	2.66	3.3	-2.05528
Gm17518	0.13	0.54	0.67	-2.05445
Gm44850	1.76	7.31	9.07	-2.0543
Pdss1	0.62	2.57	3.19	-2.05143
Pparg	0.91	3.77	4.68	-2.05063
Gm6483	0.73	3.02	3.75	-2.04858
Fam46d	0.45	1.86	2.31	-2.04731
Gm14817	0.32	1.32	1.64	-2.04439
Gm27028	0.64	2.64	3.28	-2.04439
Cdk20	0.82	3.38	4.2	-2.04333
Iqck	0.41	1.69	2.1	-2.04333
Zfp455	0.33	1.36	1.69	-2.04307
Hsp90aa1	64.76	266.42	331.18	-2.04053
Gm14429	0.09	0.37	0.46	-2.03953
Rasgrp2	0.74	3.04	3.78	-2.03847
Rab3il1	0.43	1.76	2.19	-2.03317
Npas1	0	0	0	#DIV/0!
Gm5431	0.11	0.45	0.56	-2.03242
F3	2.04	8.34	10.38	-2.03148
Slc2a3	0.37	1.51	1.88	-2.02895
Lrrc3b	0.25	1.02	1.27	-2.02857
Rimklb	0.26	1.06	1.32	-2.02748
Naprt	0.46	1.86	2.32	-2.0156
Trex1	0.59	2.38	2.97	-2.01217
Dok7	0.31	1.25	1.56	-2.01159
Cct3	14.87	59.91	74.78	-2.01039
Gm13597	0.37	1.49	1.86	-2.00972
Eps8l1	1.6	6.44	8.04	-2.00899
Pde10a	3.31	13.32	16.63	-2.00869
Coq6	1.99	7.98	9.97	-2.00362
Cyp27b1	0.14	0.56	0.7	-2
Glt8d2	0.08	0.32	0.4	-2
Adgra1	0.07	0.28	0.35	-2
Casp1	0.12	0.48	0.6	-2
Tnc	0.02	0.08	0.1	-2
Lrrc38	0.15	0.6	0.75	-2
Chrm1	0.03	0.12	0.15	-2
Styk1	0.85	3.4	4.25	-2
Spag4	0.09	0.36	0.45	-2
Tlr8	0.05	0.2	0.25	-2
Hmcn2	0.01	0.04	0.05	-2
Capn3	0.06	0.24	0.3	-2
Mybpc3	0	0	0	#DIV/0!
Gm28323	0.07	0.28	0.35	-2
Gm45138	0.15	0.6	0.75	-2
Rapsn	0	0	0	#DIV/0!
Gm45851	0.15	0.6	0.75	-2
Hspa8	260.03	1032.39	1292.42	-1.98924
Tnfrsf12a	1.57	6.23	7.8	-1.98847
Gm9923	0.5	1.98	2.48	-1.9855
Ndufaf6	1.27	5.02	6.29	-1.98286
Spata5	2.49	9.83	12.32	-1.98105
Prdm16	0.51	2	2.51	-1.97143
Gm13443	7.79	30.52	38.31	-1.97006
Timm9	3.28	12.85	16.13	-1.97
Creb5	0.12	0.47	0.59	-1.96963
Pycrl	2.65	10.35	13	-1.96557
Spata5l1	0.81	3.16	3.97	-1.96393
Gm27517	2.38	9.27	11.65	-1.96161
Ifi47	0.27	1.05	1.32	-1.95936
Gm43790	0.09	0.35	0.44	-1.95936
9430038I01Rik	0.57	2.21	2.78	-1.95501
Prr27	0	0	0	#DIV/0!
Gm24265	1671.04	6476.68	8147.72	-1.95451
Olfm3	0.32	1.24	1.56	-1.9542
Slc39a4	0.08	0.31	0.39	-1.9542
Relt	1.59	6.15	7.74	-1.95156
Gm37174	0.22	0.85	1.07	-1.94996
Mapk13	0.38	1.46	1.84	-1.9419
Cox6a2	7.2	27.66	34.86	-1.94173
Stip1	12.82	49.15	61.97	-1.9388
Gins3	0.47	1.8	2.27	-1.93726
Slc16a7	0.68	2.6	3.28	-1.9349
Zfp69	0.22	0.84	1.06	-1.93289
Pars2	0.94	3.58	4.52	-1.92923
Nek11	0.15	0.57	0.72	-1.926
Tssc1	1.6	6.08	7.68	-1.926
Il18	1.34	5.09	6.43	-1.92543
Mettl15	0.68	2.58	3.26	-1.92376
Traf1	0.09	0.34	0.43	-1.91754
Gm28112	0.09	0.34	0.43	-1.91754
Tbc1d2	0.27	1.02	1.29	-1.91754
Ncan	0	0	0	#DIV/0!
Mrps12	15.57	58.75	74.32	-1.91582
Ttc22	1.13	4.26	5.39	-1.91453
Lrg1	0.13	0.49	0.62	-1.91427
Tmem26	0.13	0.49	0.62	-1.91427
B3gnt9	1.25	4.71	5.96	-1.9138
Nup43	1.12	4.22	5.34	-1.91374
Zfp341	0.3	1.13	1.43	-1.91329
Bmp8b	0	0	0	#DIV/0!
Gm22058	1.99	7.47	9.46	-1.90834
St6galnac3	0.04	0.15	0.19	-1.90689
Gm5857	0.46	1.72	2.18	-1.9027
Gm25395	142.03	530.78	672.81	-1.90192
Gm28875	0.15	0.56	0.71	-1.90046
Gm12663	0.26	0.97	1.23	-1.89947
Bcl3	0.85	3.17	4.02	-1.89895
Col25a1	0.11	0.41	0.52	-1.89812
Gm45309	0.29	1.08	1.37	-1.89691
Adgre1	0.36	1.34	1.7	-1.89616
Lst1	0.6	2.23	2.83	-1.89401
Ttbk1	0.07	0.26	0.33	-1.89308
Gm27033	4.03	14.93	18.96	-1.88936
Gm26532	0.88	3.26	4.14	-1.8893
Gm14824	0.27	1	1.27	-1.88897
Cer1	0.1	0.37	0.47	-1.88753
Gm3173	0.32	1.18	1.5	-1.88264
Gm42849	0.22	0.81	1.03	-1.88042
Cry1	1.79	6.59	8.38	-1.88032
Gm44592	0.25	0.92	1.17	-1.87971
Gm3468	0.28	1.03	1.31	-1.87915
Lrrc7	0.03	0.11	0.14	-1.87447
Glra3	0.03	0.11	0.14	-1.87447
Pon1	0	0	0	#DIV/0!
Foxf1	0.21	0.77	0.98	-1.87447
Tmem125	0.09	0.33	0.42	-1.87447
Miat	0.06	0.22	0.28	-1.87447
Plk3	3.4	12.45	15.85	-1.87254
Camkmt	1.36	4.98	6.34	-1.87254
Shh	0	0	0	#DIV/0!
Rtp4	0.79	2.89	3.68	-1.87114
Gm20503	0.32	1.17	1.49	-1.87036
Hsd17b7	0.72	2.63	3.35	-1.86899
Thsd7a	0.17	0.62	0.79	-1.86673
Pspn	0	0	0	#DIV/0!
Rasgrp1	0.14	0.51	0.65	-1.86507
Shf	0.5	1.82	2.32	-1.86394
Ltb	0.16	0.58	0.74	-1.85798
Fgf2	0.08	0.29	0.37	-1.85798
Tmem121	0.34	1.23	1.57	-1.85505
Eif4a1	27.16	98.21	125.37	-1.85439
Tuba4a	9.59	34.64	44.23	-1.85284
4931428F04Rik	0.84	3.03	3.87	-1.85086
Tbl3	2.13	7.68	9.81	-1.85025
Gmppb	8.28	29.84	38.12	-1.84954
Stac2	0.05	0.18	0.23	-1.848
Ankmy1	0.05	0.18	0.23	-1.848
Gm37212	0.05	0.18	0.23	-1.848
Adora2a	0.39	1.4	1.79	-1.84388
Vaultrc5	322.79	1158.08	1480.87	-1.84307
AV356131	1.06	3.8	4.86	-1.84194
Unc5c	1.12	4.01	5.13	-1.8401
Rprml	0.19	0.68	0.87	-1.83954
Gm43403	0.19	0.68	0.87	-1.83954
Ahsa1	17.41	62.13	79.54	-1.83537
Blvra	1.53	5.46	6.99	-1.83537
Zfp930	1.79	6.38	8.17	-1.8336
Tnfaip8	1.07	3.81	4.88	-1.83218
2810002D19Rik	0.25	0.89	1.14	-1.83188
C4b	0.5	1.78	2.28	-1.83188
Nrtn	2.55	9.07	11.62	-1.83061
Syngr3	0.18	0.64	0.82	-1.83007
Scin	0.11	0.39	0.5	-1.82597
Pcdh8	0.22	0.78	1	-1.82597
A230072C01Rik	0.5	1.77	2.27	-1.82375
Mogs	8.2	28.96	37.16	-1.82037
Ppan	2.63	9.26	11.89	-1.81595
Gpr65	0.25	0.88	1.13	-1.81558
Ppa1	7.71	27.11	34.82	-1.81402
Smyd5	2.41	8.47	10.88	-1.81333
Fastkd2	2.98	10.47	13.45	-1.81288
Gm14435	0.86	3.02	3.88	-1.81214
Rasgef1a	0.16	0.56	0.72	-1.80735
Nlrc4	0.04	0.14	0.18	-1.80735
Poln	0.06	0.21	0.27	-1.80735
Tll1	0.06	0.21	0.27	-1.80735
Ccdc85b	1.38	4.83	6.21	-1.80735
1700054O19Rik	0.22	0.77	0.99	-1.80735
6720475M21Rik	0.24	0.84	1.08	-1.80735
Gm10400	0.04	0.14	0.18	-1.80735
Mrpl19	2.09	7.31	9.4	-1.80637
Dnmt3b	0.73	2.55	3.28	-1.80453
Qrsl1	1.1	3.82	4.92	-1.79607
Cct7	20.87	72.43	93.3	-1.79516
Fdps	8.57	29.63	38.2	-1.78969
Gm42972	0.2	0.69	0.89	-1.7866
Gpr153	0.18	0.62	0.8	-1.78427
Gm42514	0.09	0.31	0.4	-1.78427
Apoc2	0	0	0	#DIV/0!
Fdx1l	2.06	7.07	9.13	-1.77907
Rnf144a	0.14	0.48	0.62	-1.77761
9530056K15Rik	0.07	0.24	0.31	-1.77761
Socs2	3.17	10.86	14.03	-1.77647
Prmt1	10.09	34.54	44.63	-1.77534
Sftpa1	0.24	0.82	1.06	-1.77259
Ddit4l	0.12	0.41	0.53	-1.77259
Bglap3	0.17	0.58	0.75	-1.77052
Shisa7	0.22	0.75	0.97	-1.76939
Cyp2c29	0	0	0	#DIV/0!
Tbx1	0.2	0.68	0.88	-1.76553
Zfyve28	0.25	0.85	1.1	-1.76553
Zfp750	0.05	0.17	0.22	-1.76553
Lsm5	2.28	7.74	10.02	-1.7633
Rnaset2a	8.94	30.34	39.28	-1.76287
Panx1	0.79	2.68	3.47	-1.76231
Nhp2	0.93	3.15	4.08	-1.76005
Pik3r6	0.21	0.71	0.92	-1.75743
Gm4202	4.64	15.68	20.32	-1.75673
Nup37	1.14	3.85	4.99	-1.75582
Upp1	6.91	23.29	30.2	-1.75295
Gm13786	0.86	2.89	3.75	-1.74866
Cndp2	2.18	7.32	9.5	-1.74752
Grhl2	0.14	0.47	0.61	-1.74723
B230322F03Rik	0.45	1.51	1.96	-1.74655
Inpp5d	0.76	2.54	3.3	-1.74076
5033430I15Rik	0.82	2.74	3.56	-1.74048
Hk2	0.06	0.2	0.26	-1.73697
Naf1	0.45	1.5	1.95	-1.73697
Unc45b	0.09	0.3	0.39	-1.73697
Lypd1	0.03	0.1	0.13	-1.73697
Ttc6	0.03	0.1	0.13	-1.73697
Slc39a8	0.09	0.3	0.39	-1.73697
Kcp	0.03	0.1	0.13	-1.73697
Ifi213	0.06	0.2	0.26	-1.73697
Ccdc13	0.06	0.2	0.26	-1.73697
Evi2b	0.09	0.3	0.39	-1.73697
4933417C20Rik	0.09	0.3	0.39	-1.73697
Gm37269	0.09	0.3	0.39	-1.73697
Gm45623	0.12	0.4	0.52	-1.73697
Aven	1	3.33	4.33	-1.73552
Gm16074	0.54	1.79	2.33	-1.72893
Gm38344	0.13	0.43	0.56	-1.72583
Acyp1	3.21	10.61	13.82	-1.72478
Gm9057	1.12	3.7	4.82	-1.72403
Vsig8	0.1	0.33	0.43	-1.72247
Ms4a6c	0.4	1.32	1.72	-1.72247
Atp8b3	0	0	0	#DIV/0!
Gm11762	0.1	0.33	0.43	-1.72247
Ybx3	6.67	22.01	28.68	-1.7224
Gm11870	0.27	0.89	1.16	-1.72085
Pgm3	5.61	18.47	24.08	-1.71911
Orai1	0.79	2.6	3.39	-1.71859
Olfr648	0.31	1.02	1.33	-1.71823
2810405F17Rik	0.49	1.61	2.1	-1.71621
Arpp21	0.07	0.23	0.3	-1.71621
Cpne7	0.07	0.23	0.3	-1.71621
Spag6	0.07	0.23	0.3	-1.71621
Gm15728	0.14	0.46	0.6	-1.71621
Gm20219	0.14	0.46	0.6	-1.71621
Gm15506	0.39	1.28	1.67	-1.7146
Yrdc	6.68	21.91	28.59	-1.71367
1810013D15Rik	0.18	0.59	0.77	-1.71272
Dhodh	2.29	7.5	9.79	-1.71154
Gm15821	0.15	0.49	0.64	-1.70782
Gm20457	0.3	0.98	1.28	-1.70782
Gm16867	0.15	0.49	0.64	-1.70782
Metrn	0.19	0.62	0.81	-1.70627
Gm43484	0.19	0.62	0.81	-1.70627
Utp20	1.9	6.2	8.1	-1.70627
Dll3	0	0	0	#DIV/0!
Gm15665	0.23	0.75	0.98	-1.70526
Gm13205	0.39	1.27	1.66	-1.70328
Atp5g1	35.46	115.39	150.85	-1.70225
Gm12905	0.63	2.05	2.68	-1.7022
Fmc1	4.34	14.12	18.46	-1.70197
Was	0.08	0.26	0.34	-1.70044
Nlrp3	0.04	0.13	0.17	-1.70044
Gm21994	0.76	2.47	3.23	-1.70044
Fam219b	2.4	7.79	10.19	-1.69859
Gm45151	0.57	1.85	2.42	-1.69849
Atp5s	2.14	6.94	9.08	-1.69732
Psg18	0	0	0	#DIV/0!
Aars2	0.8	2.59	3.39	-1.69488
Dact3	0.17	0.55	0.72	-1.6939
Acaa1b	0.13	0.42	0.55	-1.69188
1600002K03Rik	2.41	7.78	10.19	-1.69074
Gm10499	1.26	4.06	5.32	-1.68806
Gm5493	0.09	0.29	0.38	-1.68806
Ints2	3.41	10.98	14.39	-1.68703
Tmlhe	0.23	0.74	0.97	-1.68589
Gm44878	0.14	0.45	0.59	-1.6845
Snora81	55.23	177.1	232.33	-1.68104
Cdo1	1.04	3.33	4.37	-1.67894
Chdh	0.1	0.32	0.42	-1.67807
Clec5a	0.1	0.32	0.42	-1.67807
4930556J24Rik	0.15	0.48	0.63	-1.67807
Gm26542	0.15	0.48	0.63	-1.67807
Relb	0.86	2.75	3.61	-1.67702
Gm28557	0.46	1.47	1.93	-1.67611
Ctu1	0.82	2.62	3.44	-1.67587
Srm	7.51	23.99	31.5	-1.67555
Gm12798	0.31	0.99	1.3	-1.67516
Calb2	0	0	0	#DIV/0!
Tradd	1.3	4.15	5.45	-1.6746
Scarna6	101.55	324.09	425.64	-1.6742
Has1	0	0	0	#DIV/0!
Gm21811	2.74	8.74	11.48	-1.67346
Scfd2	4.33	13.81	18.14	-1.67327
Gm22692	21.81	69.56	91.37	-1.67327
Rabgef1	2.49	7.94	10.43	-1.67299
Cited4	1.59	5.07	6.66	-1.67296
Gm45836	1.37	4.36	5.73	-1.67015
Tmem59l	1.9	6.04	7.94	-1.66855
Cacna2d2	0.23	0.73	0.96	-1.66626
Man2c1os	0.23	0.73	0.96	-1.66626
5430403G16Rik	0.35	1.11	1.46	-1.66513
Rnf113a1	0.59	1.87	2.46	-1.66425
Gm24119	104.35	330.65	435	-1.66387
Pgk1	16.02	50.74	66.76	-1.66325
Amz1	0.06	0.19	0.25	-1.66297
Fam184b	0.18	0.57	0.75	-1.66297
Opn3	0.18	0.57	0.75	-1.66297
Rgs4	6.22	19.68	25.9	-1.66174
Cox18	2.46	7.78	10.24	-1.66111
Efna2	0.32	1.01	1.33	-1.65821
Zfp955b	1.35	4.26	5.61	-1.65789
Nme1	15	47.33	62.33	-1.65779
Mycn	0.13	0.41	0.54	-1.65711
Gm7061	0.13	0.41	0.54	-1.65711
Gdpd3	1.19	3.75	4.94	-1.65593
1700029I15Rik	0.87	2.74	3.61	-1.65509
Pdcd2l	2.43	7.64	10.07	-1.65262
B3galt6	1.05	3.3	4.35	-1.65208
Gm45011	0.07	0.22	0.29	-1.65208
Cpb2	0.36	1.13	1.49	-1.65025
Gm10069	0.83	2.6	3.43	-1.64733
Hic1	0.38	1.19	1.57	-1.64689
Grm3	0	0	0	#DIV/0!
Gfod1	0.31	0.97	1.28	-1.64572
Scarna2	84.59	264.54	349.13	-1.64493
Fam195a	0.72	2.25	2.97	-1.64386
Diras2	0.24	0.75	0.99	-1.64386
Fam72a	0.08	0.25	0.33	-1.64386
C230085N15Rik	0.08	0.25	0.33	-1.64386
P4ha1	9.73	30.31	40.04	-1.63928
Snora73a	615.46	1911.09	2526.55	-1.63466
Sytl2	1.06	3.29	4.35	-1.63402
Polr3k	3.59	11.14	14.73	-1.63369
Mrpl47	1.37	4.25	5.62	-1.63329
Lyl1	0.1	0.31	0.41	-1.63227
A330032B11Rik	0.1	0.31	0.41	-1.63227
Avpr1b	0.41	1.27	1.68	-1.63113
Slc35a4	6.47	20.01	26.48	-1.62888
Ppy	1809.26	5593.25	7402.51	-1.62829
Ptpre	0.22	0.68	0.9	-1.62803
Psmb10	4.46	13.78	18.24	-1.62746
Wdr36	4.07	12.56	16.63	-1.62574
Pcdha4	0.35	1.08	1.43	-1.6256
Ubtd2	2.22	6.85	9.07	-1.62554
Gm12758	0.36	1.11	1.47	-1.62449
Grhl3	0.12	0.37	0.49	-1.62449
Sdad1	3.01	9.27	12.28	-1.62281
Gm23262	732.13	2254.51	2986.64	-1.62264
Tyw3	0.39	1.2	1.59	-1.62149
Gm18190	0.7	2.15	2.85	-1.61891
Pax2	0	0	0	#DIV/0!
Gm44126	2.39	7.34	9.73	-1.61877
Gbp6	0.44	1.35	1.79	-1.61738
Bag2	3.75	11.5	15.25	-1.61667
Zfp959	1.27	3.89	5.16	-1.61494
Gm10719	0.32	0.98	1.3	-1.61471
Rpl22l1	17.16	52.54	69.7	-1.61437
Bop1	2.95	9.01	11.96	-1.61081
Zbtb12	0.56	1.71	2.27	-1.6105
Il12b	0	0	0	#DIV/0!
Gm30238	0.39	1.19	1.58	-1.60942
Mpc2	7.36	22.44	29.8	-1.6083
Gcat	8.28	25.23	33.51	-1.60744
Gpx6	0	0	0	#DIV/0!
Gpx5	0	0	0	#DIV/0!
Sssca1	2.44	7.43	9.87	-1.60648
Sdhaf4	4.18	12.71	16.89	-1.60439
Tmem181a	3.66	11.11	14.77	-1.60194
Avil	0.29	0.88	1.17	-1.60145
Fcgr4	0.29	0.88	1.17	-1.60145
Gm45716	0.29	0.88	1.17	-1.60145
Rnh1	11.35	34.42	45.77	-1.60055
Hspa4l	11.71	35.41	47.12	-1.59642
Gm43852	0.42	1.27	1.69	-1.59637
C030034I22Rik	0.6	1.81	2.41	-1.59296
Gbp4	0.6	1.81	2.41	-1.59296
Neurog3	0.69	2.08	2.77	-1.59192
Ftx	5.06	15.25	20.31	-1.5916
Dalrd3	10.05	30.27	40.32	-1.59069
Gm4791	1.29	3.88	5.17	-1.58869
Gprc5c	2.67	8.03	10.7	-1.58856
Gm25394	190.48	572.66	763.14	-1.58804
Slc1a1	0.09	0.27	0.36	-1.58496
Dkk2	0.09	0.27	0.36	-1.58496
Ttll3	0.75	2.25	3	-1.58496
Lmo2	0.5	1.5	2	-1.58496
Psg17	0	0	0	#DIV/0!
Psg19	0	0	0	#DIV/0!
Atf7ip2	0.06	0.18	0.24	-1.58496
Hpcal4	0.03	0.09	0.12	-1.58496
Gm9920	0.41	1.23	1.64	-1.58496
Gm9967	0.09	0.27	0.36	-1.58496
G630018N14Rik	0.03	0.09	0.12	-1.58496
Gm20633	0.15	0.45	0.6	-1.58496
Gm42913	0.09	0.27	0.36	-1.58496
Gm43533	0.11	0.33	0.44	-1.58496
Gm45378	0.06	0.18	0.24	-1.58496
Rgs20	0.1	0.3	0.4	-1.58496
Rnf182	0.65	1.95	2.6	-1.58496
Lim2	0	0	0	#DIV/0!
Dnah6	0.01	0.03	0.04	-1.58496
Pcp2	0	0	0	#DIV/0!
9230110C19Rik	0.33	0.99	1.32	-1.58496
9430025C20Rik	0.01	0.03	0.04	-1.58496
Mn1	0.14	0.42	0.56	-1.58496
Gm14387	0.4	1.2	1.6	-1.58496
AI838599	0.38	1.14	1.52	-1.58496
Ghrhr	0	0	0	#DIV/0!
Gm26525	0.05	0.15	0.2	-1.58496
Cpeb1os1	0.32	0.96	1.28	-1.58496
Pop7	2.77	8.3	11.07	-1.58323
Zfp28	1.8	5.39	7.19	-1.58229
Abca13	0	0	0	#DIV/0!
Cacybp	8.65	25.89	34.54	-1.58162
Ercc8	1.16	3.47	4.63	-1.58081
Lmo4	1.11	3.32	4.43	-1.58062
Il6st	9	26.91	35.91	-1.58015
Chchd2	46.06	137.69	183.75	-1.57984
Ifit3	0.68	2.03	2.71	-1.57787
6720427I07Rik	2.22	6.62	8.84	-1.57627
Mtus2	0.43	1.28	1.71	-1.57374
Gm42418	11350.6	33780.1	45130.7	-1.5734
Trappc4	4.86	14.44	19.3	-1.57104
Gm19705	0.3	0.89	1.19	-1.56884
Gdap2	5.56	16.49	22.05	-1.56843
Ccl24	0	0	0	#DIV/0!
Hsd11b1	0.29	0.86	1.15	-1.56828
Gm13378	3.48	10.32	13.8	-1.56828
Senp3	6.92	20.52	27.44	-1.56819
Pou1f1	0	0	0	#DIV/0!
Gm15666	0.56	1.66	2.22	-1.56768
Mrpl36	7.81	23.14	30.95	-1.56699
Uckl1os	0.26	0.77	1.03	-1.56635
Gm29008	4.25	12.57	16.82	-1.56445
Baz1a	1.44	4.24	5.68	-1.558
Pax3	0	0	0	#DIV/0!
Cdk2ap2	10.59	31.18	41.77	-1.55792
Rnu12	53.1	156.29	209.39	-1.55744
Cd14	0.34	1	1.34	-1.55639
A4galt	0.16	0.47	0.63	-1.55459
Hapln2	0	0	0	#DIV/0!
Slc25a38	2.4	7.05	9.45	-1.55459
Mcam	4.01	11.74	15.75	-1.54976
Hspbp1	4.42	12.93	17.35	-1.5486
Slc25a18	0	0	0	#DIV/0!
Ch25h	0.13	0.38	0.51	-1.54749
Nkd2	0.12	0.35	0.47	-1.54432
Cenpq	0.71	2.07	2.78	-1.54374
Gm3636	0.58	1.69	2.27	-1.5429
Dhx35	1.73	5.04	6.77	-1.54265
Nubp2	2.61	7.6	10.21	-1.54195
Scand1	6.79	19.77	26.56	-1.54183
Psmb4	21.47	62.49	83.96	-1.5413
Gm27017	0.31	0.9	1.21	-1.53766
Zp3	0	0	0	#DIV/0!
Gm15344	2.34	6.79	9.13	-1.5369
Mrps28	5.53	16.04	21.57	-1.53632
Grm1	0.1	0.29	0.39	-1.53605
Gm8752	0.1	0.29	0.39	-1.53605
Fxyd4	0	0	0	#DIV/0!
Ripk3	0.09	0.26	0.35	-1.53051
Gpr34	0.09	0.26	0.35	-1.53051
Gm14379	0.09	0.26	0.35	-1.53051
Gm19353	0.54	1.56	2.1	-1.53051
Heatr5a	4.03	11.64	15.67	-1.53024
Eef1akmt1	3.02	8.72	11.74	-1.52978
Gch1	12.69	36.62	49.31	-1.52894
6330549D23Rik	0.17	0.49	0.66	-1.52725
Fancf	1.24	3.57	4.81	-1.52558
Psd4	0.99	2.85	3.84	-1.52546
Lactb2	3.45	9.93	13.38	-1.5252
D630036H23Rik	0.4	1.15	1.55	-1.52356
Gm43884	0.39	1.12	1.51	-1.52195
Klhl13	1.09	3.13	4.22	-1.52183
Hspe1	23.5	67.43	90.93	-1.52073
Btbd17	2.82	8.09	10.91	-1.52044
Gm22270	20.09	57.63	77.72	-1.52034
Dtwd1	1.27	3.64	4.91	-1.51911
Klhdc4	3.17	9.08	12.25	-1.51821
Pfkl	4.7	13.45	18.15	-1.51687
1700007K13Rik	0.72	2.06	2.78	-1.51658
Ngdn	5.17	14.79	19.96	-1.51639
Shbg	0	0	0	#DIV/0!
Thumpd3	5.09	14.55	19.64	-1.51528
Rab7b	0.21	0.6	0.81	-1.51457
Bbs12	1.05	3	4.05	-1.51457
9530051G07Rik	0.07	0.2	0.27	-1.51457
Gm43869	0.76	2.17	2.93	-1.51362
Cryl1	3.41	9.72	13.13	-1.51118
E130208F15Rik	0.2	0.57	0.77	-1.51096
Rcor2	0.86	2.45	3.31	-1.51037
Acyp2	1.12	3.19	4.31	-1.51006
Ndufa11	2.67	7.6	10.27	-1.50916
Gap43	0.52	1.48	2	-1.50901
Npff	0.19	0.54	0.73	-1.50696
Mif	18.54	52.54	71.08	-1.50277
Ccr1	0.06	0.17	0.23	-1.5025
Fcer1a	0	0	0	#DIV/0!
Usp50	0.12	0.34	0.46	-1.5025
Casp14	0	0	0	#DIV/0!
Slc1a6	0	0	0	#DIV/0!
Apba2	0.06	0.17	0.23	-1.5025
Cplx3	0.06	0.17	0.23	-1.5025
Kcnd3	0.12	0.34	0.46	-1.5025
Ndnf	0.06	0.17	0.23	-1.5025
Btc	0.06	0.17	0.23	-1.5025
Cd53	0.3	0.85	1.15	-1.5025
Zfp708	0.3	0.85	1.15	-1.5025
Mllt11	3.69	10.45	14.14	-1.50181
Telo2	1.07	3.03	4.1	-1.50171
Per2	5.44	15.4	20.84	-1.50125
Samd9l	2.95	8.35	11.3	-1.50106
Hspd1	22.41	63.39	85.8	-1.50011
Sars2	1.21	3.42	4.63	-1.49899
Gm9910	0.23	0.65	0.88	-1.49881
Nop2	3	8.47	11.47	-1.4974
Pwp2	1.67	4.71	6.38	-1.49588
Dock2	0.22	0.62	0.84	-1.49476
Myl10	0	0	0	#DIV/0!
Ngb	0.33	0.93	1.26	-1.49476
4930599N23Rik	0.22	0.62	0.84	-1.49476
Gm10912	0.11	0.31	0.42	-1.49476
Gm18875	0.22	0.62	0.84	-1.49476
Evx1	0	0	0	#DIV/0!
Gm10209	0.11	0.31	0.42	-1.49476
Timm21	1.64	4.62	6.26	-1.4942
Rnaseh1	2.7	7.6	10.3	-1.49304
Pabpc1l	0.27	0.76	1.03	-1.49304
Spsb3	2.27	6.38	8.65	-1.49086
Vegfc	0.21	0.59	0.8	-1.49033
Il4i1	0.21	0.59	0.8	-1.49033
Cyp2a5	0	0	0	#DIV/0!
Slc35g2	12.06	33.88	45.94	-1.4902
Ephx4	0.98	2.75	3.73	-1.48858
Slc26a6	1.11	3.11	4.22	-1.48635
Ocel1	1.81	5.07	6.88	-1.486
Fdxacb1	0.95	2.66	3.61	-1.48543
4930512B01Rik	0.05	0.14	0.19	-1.48543
Sostdc1	0.1	0.28	0.38	-1.48543
Gpr26	0.05	0.14	0.19	-1.48543
Sbk3	0.05	0.14	0.19	-1.48543
Rpp30	1.27	3.55	4.82	-1.48299
Rangap1	12.68	35.44	48.12	-1.48282
Gm25117	229.56	641.42	870.98	-1.4824
Gm43882	0.68	1.9	2.58	-1.48239
Cabp5	0	0	0	#DIV/0!
Rps7	30.81	86.01	116.82	-1.48111
Ppp1r14b	9.11	25.43	34.54	-1.48101
Slc35e1	5.8	16.19	21.99	-1.48098
Rabif	2.53	7.06	9.59	-1.48053
Pnpo	5.72	15.95	21.67	-1.47947
Gm8909	1.55	4.32	5.87	-1.47876
Tubb6	1.59	4.43	6.02	-1.47828
Btbd11	0.14	0.39	0.53	-1.47805
Tyro3	0.14	0.39	0.53	-1.47805
Fam196a	0.14	0.39	0.53	-1.47805
Sh2d1a	0	0	0	#DIV/0!
Gm5913	0.14	0.39	0.53	-1.47805
Kctd8	0.65	1.81	2.46	-1.47748
Agrp	0	0	0	#DIV/0!
Skp1a	23.98	66.77	90.75	-1.47737
Tmed9	15.68	43.58	59.26	-1.47474
Rpusd4	1.53	4.25	5.78	-1.47393
Nubp1	2.67	7.41	10.08	-1.47263
4930430F08Rik	2.22	6.16	8.38	-1.47237
Gm8615	0.31	0.86	1.17	-1.47207
Gm14963	0.22	0.61	0.83	-1.47131
Gart	4.34	12.03	16.37	-1.47087
Stx1a	1.49	4.13	5.62	-1.47083
Esrp2	2.49	6.9	9.39	-1.47045
Nubpl	1.09	3.02	4.11	-1.47022
Rhod	0.13	0.36	0.49	-1.46949
Tnfsf14	0	0	0	#DIV/0!
Igsf3	0.13	0.36	0.49	-1.46949
Ier5l	0.13	0.36	0.49	-1.46949
Cnga2	0	0	0	#DIV/0!
Pcsk9	3.36	9.3	12.66	-1.46877
Psmg4	4.14	11.45	15.59	-1.46764
Slco4a1	0.34	0.94	1.28	-1.46713
Snhg4	2.69	7.43	10.12	-1.46576
Abca8a	1.05	2.9	3.95	-1.46566
Snhg12	8.3	22.9	31.2	-1.46416
Prl4a1	0	0	0	#DIV/0!
Snora73b	872.12	2405.71	3277.83	-1.46386
1700128F08Rik	0.33	0.91	1.24	-1.4634
Plekhj1	4.93	13.59	18.52	-1.46289
Nr2f6	3.76	10.34	14.1	-1.45943
Ciita	0.16	0.44	0.6	-1.45943
Otx1	0	0	0	#DIV/0!
Oas3	0.04	0.11	0.15	-1.45943
Zc3h12d	0.04	0.11	0.15	-1.45943
Tssk1	0.04	0.11	0.15	-1.45943
P2rx5	0	0	0	#DIV/0!
Bdnf	0.08	0.22	0.3	-1.45943
Grwd1	1.39	3.82	5.21	-1.45849
Mccc1	2.34	6.43	8.77	-1.45831
Eif1b	6.84	18.78	25.62	-1.45713
Bod1	8.04	22.07	30.11	-1.45682
Dnase1	0	0	0	#DIV/0!
Gm42973	0.47	1.29	1.76	-1.45664
Far1	14.73	40.41	55.14	-1.45595
Stmn2	0.46	1.26	1.72	-1.45372
Crispld2	0.23	0.63	0.86	-1.45372
Tyrp1	0	0	0	#DIV/0!
Ptges3	20.76	56.85	77.61	-1.45335
Pdc	0	0	0	#DIV/0!
Cyba	0.8	2.19	2.99	-1.45286
Prg4	0	0	0	#DIV/0!
Eno1	10.07	27.56	37.63	-1.45251
Pafah2	1.16	3.17	4.33	-1.45036
Ppox	5.75	15.7	21.45	-1.44913
4930578M01Rik	0.63	1.72	2.35	-1.44898
Ethe1	0.96	2.62	3.58	-1.44846
Cpne8	6.57	17.92	24.49	-1.44761
Tnfrsf1b	0.22	0.6	0.82	-1.44746
Calml4	0.22	0.6	0.82	-1.44746
Btbd9	2.26	6.16	8.42	-1.44661
Kat2a	2.85	7.76	10.61	-1.44509
Upk3bl	0	0	0	#DIV/0!
Trmt61b	3.71	10.1	13.81	-1.44486
Gbp8	0.18	0.49	0.67	-1.44478
Gm16001	0.57	1.55	2.12	-1.44323
Gm7993	0.67	1.82	2.49	-1.44171
Rhox6	0	0	0	#DIV/0!
Gm24105	254.61	691.18	945.79	-1.44077
Fut11	1.05	2.85	3.9	-1.44057
Acly	156.25	423.96	580.21	-1.44007
Clcnkb	0	0	0	#DIV/0!
Emd	6.06	16.44	22.5	-1.43982
Tmem206	12.17	33.01	45.18	-1.43957
C3	0.97	2.63	3.6	-1.43901
Gm13075	0.31	0.84	1.15	-1.43812
Mrps35	4.51	12.22	16.73	-1.43804
Nat10	5.17	13.99	19.16	-1.43616
Atp6v1b1	0	0	0	#DIV/0!
Vax1	0	0	0	#DIV/0!
Dpy19l3	1.15	3.11	4.26	-1.43528
Tgds	1.28	3.46	4.74	-1.43463
Aimp2	2.15	5.81	7.96	-1.4342
Mfsd7c	0.1	0.27	0.37	-1.43296
BC024978	1	2.7	3.7	-1.43296
Rpe	4.72	12.73	17.45	-1.43137
Epb41l4a	0.99	2.67	3.66	-1.43134
Amd2	0.92	2.48	3.4	-1.43063
Gm42851	0.26	0.7	0.96	-1.42884
Mrps10	2.46	6.62	9.08	-1.42817
Etv2	0	0	0	#DIV/0!
Lipe	0.87	2.34	3.21	-1.42742
Hspa5	211.61	569.05	780.66	-1.42715
Lekr1	0.77	2.07	2.84	-1.4267
Itih5	0.16	0.43	0.59	-1.42626
Zfp472	0.64	1.72	2.36	-1.42626
Gm37266	0.64	1.72	2.36	-1.42626
C3ar1	0.19	0.51	0.7	-1.4245
Rnaseh2c	2.59	6.94	9.53	-1.42198
Itgb3bp	2.27	6.08	8.35	-1.42138
Lyrm7	1.15	3.08	4.23	-1.4213
Ppp1r3c	0.31	0.83	1.14	-1.42084
Pde2a	0.31	0.83	1.14	-1.42084
Armc6	3.15	8.43	11.58	-1.42018
Diablo	8.18	21.89	30.07	-1.4201
Mpl	0	0	0	#DIV/0!
Ncf4	0.4	1.07	1.47	-1.41954
Gm25835	264	706.1	970.1	-1.41933
Alyref	9.03	24.15	33.18	-1.41923
Lman2	23.09	61.72	84.81	-1.41847
5830454E08Rik	0.55	1.47	2.02	-1.41831
Gm10416	0.64	1.71	2.35	-1.41785
Gpr37l1	0.15	0.4	0.55	-1.41504
Gm10941	0.57	1.52	2.09	-1.41504
Gm15559	0.15	0.4	0.55	-1.41504
Jph2	0.12	0.32	0.44	-1.41504
Ros1	0.03	0.08	0.11	-1.41504
Apbb1ip	0.06	0.16	0.22	-1.41504
Gxylt2	0.03	0.08	0.11	-1.41504
Tub	0.03	0.08	0.11	-1.41504
Grik4	0.03	0.08	0.11	-1.41504
Mc4r	0.12	0.32	0.44	-1.41504
Gm4951	0.06	0.16	0.22	-1.41504
Slc34a3	0	0	0	#DIV/0!
Gm20631	0.03	0.08	0.11	-1.41504
2610020C07Rik	0.06	0.16	0.22	-1.41504
Prl7a1	0	0	0	#DIV/0!
Prl8a9	0	0	0	#DIV/0!
Gm43727	0.06	0.16	0.22	-1.41504
Gm43844	0.03	0.08	0.11	-1.41504
Dynll1	32.64	86.97	119.61	-1.41388
Ttc27	1.19	3.17	4.36	-1.41352
Ffar4	2.31	6.15	8.46	-1.41269
Myrip	0.68	1.81	2.49	-1.41238
Stk40	5.13	13.65	18.78	-1.41187
Ppat	7.39	19.66	27.05	-1.41162
Tspan8	7.47	19.87	27.34	-1.41141
Prkag3	0	0	0	#DIV/0!
Smarcb1	5.34	14.18	19.52	-1.40895
Comtd1	1.1	2.92	4.02	-1.40846
Defb2	0	0	0	#DIV/0!
Hint2	6.45	17.12	23.57	-1.40831
Wdr53	2.12	5.62	7.74	-1.40651
Spi1	0.4	1.06	1.46	-1.40599
Tgfbi	0.57	1.51	2.08	-1.40551
Btnl9	1.48	3.92	5.4	-1.40526
Snai3	0	0	0	#DIV/0!
Slc25a29	2.27	6.01	8.28	-1.40467
Dph2	1.41	3.73	5.14	-1.40348
Ptrh1	0.93	2.46	3.39	-1.40336
Tnfsfm13	0.56	1.48	2.04	-1.4021
Gm26764	0.14	0.37	0.51	-1.4021
Tcf23	0	0	0	#DIV/0!
Gm10461	0.14	0.37	0.51	-1.4021
Lrrc10b	7.2	19.01	26.21	-1.40069
Ubxn11	1.74	4.59	6.33	-1.39941
Katnal1	2.51	6.62	9.13	-1.39914
Rarb	0.11	0.29	0.4	-1.39855
Oprl1	0.22	0.58	0.8	-1.39855
Sh3tc2	0.11	0.29	0.4	-1.39855
G730003C15Rik	0.3	0.79	1.09	-1.39689
Rbm42	6.7	17.64	24.34	-1.39662
Tomm40	5.74	15.11	20.85	-1.39638
Fam163a	0.38	1	1.38	-1.39593
Slc25a14	4.32	11.36	15.68	-1.39486
Ebna1bp2	7.34	19.3	26.64	-1.39475
Odc1	10.65	27.99	38.64	-1.39406
Psmc4	14.58	38.28	52.86	-1.3926
C230004F18Rik	0.16	0.42	0.58	-1.39232
Zfp160	1.97	5.17	7.14	-1.39197
2510046G10Rik	1.62	4.25	5.87	-1.39147
Sub1	29.63	77.72	107.35	-1.39123
Thyn1	11.07	29.03	40.1	-1.39089
Gosr2	19.25	50.47	69.72	-1.39057
Dnajb5	1.11	2.91	4.02	-1.39046
2810454H06Rik	0.37	0.97	1.34	-1.39046
Shc1	18.82	49.33	68.15	-1.3902
Tubb3	8.34	21.86	30.2	-1.39017
Rmrp	7513.7	19685.1	27198.8	-1.38951
Rit2	0.42	1.1	1.52	-1.38904
Mrps27	1.6	4.19	5.79	-1.38888
Cltc	43.88	114.84	158.72	-1.38799
Slc38a3	0.57	1.49	2.06	-1.38628
Glo1	10.1	26.36	36.46	-1.384
Thoc6	1.53	3.99	5.52	-1.38286
Klk4	0	0	0	#DIV/0!
Rtel1	3.62	9.44	13.06	-1.3828
Rn7s6	3.48	9.05	12.53	-1.37883
Snora74a	536.75	1395.66	1932.41	-1.37863
4930579K19Rik	0.95	2.47	3.42	-1.37851
Car12	0.05	0.13	0.18	-1.37851
3632451O06Rik	0.05	0.13	0.18	-1.37851
Gm22	0.05	0.13	0.18	-1.37851
Ndufaf4	3.84	9.98	13.82	-1.37793
Obsl1	2.03	5.27	7.3	-1.37632
Psmb8	4.17	10.82	14.99	-1.37558
Eif2s1	7.18	18.63	25.81	-1.37557
Gm20627	1.47	3.81	5.28	-1.37397
Gm14150	0.71	1.84	2.55	-1.37381
Galnt13	1.05	2.72	3.77	-1.37322
Zfp593	0.61	1.58	2.19	-1.37304
Mkrn2os	1.24	3.21	4.45	-1.37223
Rrp9	2.89	7.48	10.37	-1.37197
Sertm1	0.29	0.75	1.04	-1.37084
Ceacam9	0	0	0	#DIV/0!
Irf5	0.41	1.06	1.47	-1.37037
Lingo1	0.82	2.12	2.94	-1.37037
Fbln1	0.12	0.31	0.43	-1.36923
Add2	0.24	0.62	0.86	-1.36923
Nfam1	0.12	0.31	0.43	-1.36923
Ruvbl2	4.84	12.5	17.34	-1.36885
2310003L06Rik	0	0	0	#DIV/0!
Prr7	0.79	2.04	2.83	-1.36864
Bbof1	0.79	2.04	2.83	-1.36864
Mrps18b	7.63	19.7	27.33	-1.36844
Vamp7	5.75	14.84	20.59	-1.36786
4930589O11Rik	0.62	1.6	2.22	-1.36773
Tdg	2.75	7.09	9.84	-1.36635
Gpr119	1.35	3.48	4.83	-1.36613
Gm4070	1.34	3.45	4.79	-1.36436
Nradd	0.7	1.8	2.5	-1.36257
Zpbp2	0.14	0.36	0.5	-1.36257
Nckap1l	0.28	0.72	1	-1.36257
Gm30948	0.07	0.18	0.25	-1.36257
Gm45755	0.07	0.18	0.25	-1.36257
Gabrb2	0	0	0	#DIV/0!
Nsun2	8.87	22.8	31.67	-1.36203
Pomc	0.58	1.49	2.07	-1.36119
Gm17068	0.58	1.49	2.07	-1.36119
Clstn3	2.45	6.29	8.74	-1.36028
Zfp213	1.52	3.9	5.42	-1.3594
Fh1	19.48	49.97	69.45	-1.35907
Timm10b	11.35	29.11	40.46	-1.35882
Pigw	1.01	2.59	3.6	-1.3586
Vkorc1l1	4.84	12.41	17.25	-1.35842
Twist2	0	0	0	#DIV/0!
Actb	187.66	480.98	668.64	-1.35786
Gm12696	3.98	10.2	14.18	-1.35773
Il16	0.16	0.41	0.57	-1.35755
Pitpnm3	4.09	10.48	14.57	-1.35747
Mdh1	50.11	128.38	178.49	-1.35725
Vcan	0.34	0.87	1.21	-1.35548
Irf2bpl	2.99	7.65	10.64	-1.35531
Utp6	4.75	12.15	16.9	-1.35496
Sema3f	2.8	7.16	9.96	-1.35453
Srpk3	0.09	0.23	0.32	-1.35364
Lag3	0.09	0.23	0.32	-1.35364
Il15	0.09	0.23	0.32	-1.35364
Oas2	0.09	0.23	0.32	-1.35364
Gm38224	0.09	0.23	0.32	-1.35364
Gm42568	0.09	0.23	0.32	-1.35364
Cabs1	0	0	0	#DIV/0!
Cox5a	9.44	24.12	33.56	-1.35337
Lyz2	3.14	8.01	11.15	-1.35104
Zfp979	0.4	1.02	1.42	-1.3505
Cluh	4.53	11.55	16.08	-1.35031
Vhl	3.08	7.85	10.93	-1.34976
Lancl3	0.95	2.42	3.37	-1.34901
Eef2kmt	4.93	12.55	17.48	-1.34803
Ikzf1	0.11	0.28	0.39	-1.34792
Gm38021	0.11	0.28	0.39	-1.34792
Prdx6	29.46	74.97	104.43	-1.34756
Zmym1	1.25	3.18	4.43	-1.3471
Tbc1d10a	3.46	8.8	12.26	-1.34673
Fbxl15	1.86	4.73	6.59	-1.34654
Lmo3	0.24	0.61	0.85	-1.34577
Gm43796	0.24	0.61	0.85	-1.34577
1500009L16Rik	3.97	10.08	14.05	-1.34428
Ppp2r2c	1.54	3.91	5.45	-1.34424
Zfp983	4.03	10.23	14.26	-1.34395
Imp4	3.66	9.29	12.95	-1.34383
Hey2	0.54	1.37	1.91	-1.34314
Polr1e	1.61	4.08	5.69	-1.34151
Scfd1	23.52	59.6	83.12	-1.34142
Nudt2	2.29	5.8	8.09	-1.34071
Qtrtd1	4.28	10.84	15.12	-1.34068
Srsf3	22.37	56.65	79.02	-1.34051
Psmb6	25.53	64.65	90.18	-1.34046
Gm37008	1.86	4.71	6.57	-1.34042
Sae1	6.37	16.13	22.5	-1.34038
Tmem261	4.57	11.57	16.14	-1.34012
Mettl16	3.5	8.86	12.36	-1.33995
Lrrc59	13.93	35.26	49.19	-1.33984
B130024G19Rik	0.17	0.43	0.6	-1.3388
Nudt22	2.06	5.21	7.27	-1.33864
Tmem185b	1.55	3.92	5.47	-1.33859
Zfp709	2.08	5.26	7.34	-1.33848
Rnf151	0	0	0	#DIV/0!
Armc5	3.03	7.66	10.69	-1.33803
Gata2	0.42	1.06	1.48	-1.3356
Kctd15	3.84	9.69	13.53	-1.33539
Gm13534	0.27	0.68	0.95	-1.33258
Gm42688	0.54	1.36	1.9	-1.33258
Cycs	3.67	9.24	12.91	-1.33211
Sik1	1.43	3.6	5.03	-1.33198
Nifk	5.01	12.61	17.62	-1.33169
Dhx9	15.5	38.98	54.48	-1.33047
Ube2l6	1.81	4.55	6.36	-1.32988
6430571L13Rik	0.39	0.98	1.37	-1.32931
Aen	4.82	12.1	16.92	-1.3279
Gm21092	3.12	7.83	10.95	-1.32747
Mpc1	13.03	32.7	45.73	-1.32745
Plod1	4.74	11.87	16.61	-1.32436
Ceacam5	0	0	0	#DIV/0!
Tppp2	0	0	0	#DIV/0!
Hnrnpc	13.74	34.39	48.13	-1.32361
Cldn13	0	0	0	#DIV/0!
Cryz	1.85	4.63	6.48	-1.32349
Rrp15	1.98	4.95	6.93	-1.32193
Pou2f2	0.02	0.05	0.07	-1.32193
Clec3a	0	0	0	#DIV/0!
Arhgap28	0.08	0.2	0.28	-1.32193
Col7a1	0.32	0.8	1.12	-1.32193
Olfml3	0.42	1.05	1.47	-1.32193
Rasl11a	0.16	0.4	0.56	-1.32193
Pof1b	0.04	0.1	0.14	-1.32193
Cntnap5c	0.04	0.1	0.14	-1.32193
Scube3	0.02	0.05	0.07	-1.32193
Ispd	0.88	2.2	3.08	-1.32193
Gm5965	0	0	0	#DIV/0!
Bcl11b	0.02	0.05	0.07	-1.32193
Olfr740	0.08	0.2	0.28	-1.32193
Gm16677	0.04	0.1	0.14	-1.32193
4930471D02Rik	0.08	0.2	0.28	-1.32193
Gm27174	0.04	0.1	0.14	-1.32193
BE692007	0.04	0.1	0.14	-1.32193
Gm37053	0.08	0.2	0.28	-1.32193
Gstt4	0	0	0	#DIV/0!
Gm37066	0.08	0.2	0.28	-1.32193
Gm42686	0.08	0.2	0.28	-1.32193
C230031I18Rik	0.22	0.55	0.77	-1.32193
Gm42892	0.04	0.1	0.14	-1.32193
Gm45516	0.04	0.1	0.14	-1.32193
Tcea3	0.14	0.35	0.49	-1.32193
Ccl8	0	0	0	#DIV/0!
Fabp7	0.24	0.6	0.84	-1.32193
Mdh1b	0.1	0.25	0.35	-1.32193
Tmem8c	0	0	0	#DIV/0!
Rbl1	1.06	2.65	3.71	-1.32193
Acsl3	2.14	5.35	7.49	-1.32193
Ascl2	0	0	0	#DIV/0!
Bend6	0.1	0.25	0.35	-1.32193
Kcnd2	0.1	0.25	0.35	-1.32193
Zfp619	0.82	2.05	2.87	-1.32193
Zmynd12	0.12	0.3	0.42	-1.32193
Gm15964	0.06	0.15	0.21	-1.32193
Lpo	0	0	0	#DIV/0!
A830082K12Rik	0.12	0.3	0.42	-1.32193
Gm20033	0.12	0.3	0.42	-1.32193
Akr1b3	10.41	26.02	36.43	-1.32165
Gadd45a	2.47	6.17	8.64	-1.32076
Tbl2	6.33	15.8	22.13	-1.31965
Ap1m2	8.35	20.81	29.16	-1.31743
Myod1	0	0	0	#DIV/0!
Otog	0	0	0	#DIV/0!
Gm17195	0.57	1.42	1.99	-1.31686
3300002I08Rik	1.08	2.69	3.77	-1.31657
Gm42888	0.45	1.12	1.57	-1.3155
6330409D20Rik	0	0	0	#DIV/0!
Memo1	4.91	12.22	17.13	-1.31545
Amt	3.2	7.96	11.16	-1.3147
Pitpnm1	7.4	18.38	25.78	-1.31254
Rusc1	10.01	24.85	34.86	-1.3118
Alg14	2.2	5.46	7.66	-1.3114
Odam	0	0	0	#DIV/0!
Ttll11	0.5	1.24	1.74	-1.31034
St6galnac1	0	0	0	#DIV/0!
Taf7l	0	0	0	#DIV/0!
Tm6sf2	0.5	1.24	1.74	-1.31034
Fam174b	27.89	69.16	97.05	-1.31019
Mettl1	7.39	18.32	25.71	-1.30977
Tomm5	6.5	16.11	22.61	-1.30944
Chchd1	10.91	27.04	37.95	-1.30944
Rhpn1	0.92	2.28	3.2	-1.30933
Pla2g12b	0	0	0	#DIV/0!
Fbxl2	3.84	9.51	13.35	-1.30834
Oit3	0	0	0	#DIV/0!
Rrbp1	44.02	109.01	153.03	-1.30823
Tsr2	6.25	15.47	21.72	-1.30755
Gm22486	639.33	1582.39	2221.72	-1.30747
Bzw1	9.15	22.64	31.79	-1.30703
Wtip	0.97	2.4	3.37	-1.30698
Myl7	0.36	0.89	1.25	-1.30581
Bcs1l	2.14	5.29	7.43	-1.30566
Lrrc73	2.32	5.73	8.05	-1.30441
Tbcb	11.22	27.71	38.93	-1.30433
Hn1l	13.01	32.12	45.13	-1.30385
Zbtb42	0.64	1.58	2.22	-1.30378
Gm15884	0.32	0.79	1.11	-1.30378
AV039307	0.32	0.79	1.11	-1.30378
Wnt3a	0	0	0	#DIV/0!
Polr2l	3.99	9.85	13.84	-1.30373
Pop1	0.77	1.9	2.67	-1.30307
Agpat5	1.84	4.54	6.38	-1.30299
Nxf2	0	0	0	#DIV/0!
Gm10093	0.88	2.17	3.05	-1.30212
Dnmt3bos	0.28	0.69	0.97	-1.30117
Rbp4	14.49	35.68	50.17	-1.30006
Bmp5	0.13	0.32	0.45	-1.29956
A630001G21Rik	0.13	0.32	0.45	-1.29956
2610507I01Rik	0.13	0.32	0.45	-1.29956
1810019D21Rik	1.17	2.88	4.05	-1.29956
Gm20625	0.63	1.55	2.18	-1.29884
Gm43378	0.74	1.82	2.56	-1.29834
Atf6b	5.28	12.98	18.26	-1.29768
S1pr3	0.48	1.18	1.66	-1.29768
Bcl2a1a	0.24	0.59	0.83	-1.29768
Gm10177	74.32	182.69	257.01	-1.29758
E4f1	2.12	5.21	7.33	-1.29722
Kti12	2.8	6.88	9.68	-1.29698
Mrpl52	10.64	26.14	36.78	-1.29676
Rem2	0.92	2.26	3.18	-1.29662
Gdap10	0.46	1.13	1.59	-1.29662
Ears2	3.2	7.86	11.06	-1.29646
Pifo	0	0	0	#DIV/0!
Mettl5	2.59	6.36	8.95	-1.29607
Gm18981	0.22	0.54	0.76	-1.29546
Mydgf	12.09	29.66	41.75	-1.2947
Gm37285	0.64	1.57	2.21	-1.29462
Zbtb3	0.42	1.03	1.45	-1.29418
Slc40a1	3.1	7.6	10.7	-1.29373
Optc	0	0	0	#DIV/0!
0610010K14Rik	5.74	14.07	19.81	-1.2935
Bik	0.6	1.47	2.07	-1.29278
Amigo3	1.6	3.92	5.52	-1.29278
Abcc12	0.2	0.49	0.69	-1.29278
Srrd	2.69	6.59	9.28	-1.29267
Tsr1	8.56	20.97	29.53	-1.29264
Spaca7	0	0	0	#DIV/0!
Nfkb2	1.72	4.21	5.93	-1.29141
Scarf2	0.56	1.37	1.93	-1.29068
Sall1	0.65	1.59	2.24	-1.29052
Tmsb15l	1.95	4.77	6.72	-1.29052
Cacna1i	0.09	0.22	0.31	-1.28951
Tuba1b	27.18	66.4	93.58	-1.28864
Gm266	0	0	0	#DIV/0!
Gm13115	0.34	0.83	1.17	-1.28758
Gm23946	17.8	43.43	61.23	-1.28681
Uspl1	5.64	13.75	19.39	-1.28566
Srsf9	7.45	18.16	25.61	-1.28545
Sema3e	0.32	0.78	1.1	-1.2854
Nat8f4	0.48	1.17	1.65	-1.2854
Gm13830	0.16	0.39	0.55	-1.2854
Tgtp1	0.46	1.12	1.58	-1.28379
Ssc4d	1.22	2.97	4.19	-1.28358
Cenpl	0.3	0.73	1.03	-1.28293
Acp1	4.72	11.48	16.2	-1.28226
Ehd1	3.99	9.7	13.69	-1.2816
Ctps	3.18	7.73	10.91	-1.28144
Phlda2	0	0	0	#DIV/0!
Mrpl18	3.53	8.58	12.11	-1.28131
Wnt2	0	0	0	#DIV/0!
Psmd14	9.77	23.74	33.51	-1.28089
A930015D03Rik	2.21	5.37	7.58	-1.28088
BC030343	0.21	0.51	0.72	-1.28011
1700006E09Rik	0	0	0	#DIV/0!
Gm42588	0.42	1.02	1.44	-1.28011
Lgr5	0.07	0.17	0.24	-1.28011
Slc17a4	0.07	0.17	0.24	-1.28011
Mcoln2	0	0	0	#DIV/0!
Fam159b	3.43	8.33	11.76	-1.28011
1700049J03Rik	0	0	0	#DIV/0!
Izumo1	0.07	0.17	0.24	-1.28011
Gm17509	0.07	0.17	0.24	-1.28011
Panx3	0	0	0	#DIV/0!
Gm38162	0.07	0.17	0.24	-1.28011
Cfap161	0	0	0	#DIV/0!
Ppia	122.89	298.26	421.15	-1.2792
Fbxw4	4.5	10.92	15.42	-1.27898
Hspa12b	0.68	1.65	2.33	-1.27886
Pdcd11	3.19	7.74	10.93	-1.27878
4930405N21Rik	0.61	1.48	2.09	-1.27872
0610009B22Rik	7.44	18.05	25.49	-1.27862
Tnfsf10	1.55	3.76	5.31	-1.27846
Gm11529	0.33	0.8	1.13	-1.27753
Gm11175	1.84	4.46	6.3	-1.27734
Rnft2	1.18	2.86	4.04	-1.27723
Dmrtc2	0	0	0	#DIV/0!
Gm5893	0	0	0	#DIV/0!
Med28	15.72	38.09	53.81	-1.27681
Emg1	11.9	28.83	40.73	-1.27661
Xylt1	0.45	1.09	1.54	-1.27633
Slc25a41	0	0	0	#DIV/0!
Gnpnat1	3.6	8.72	12.32	-1.27633
Pdxk	2.66	6.44	9.1	-1.27563
Plekhh3	2.64	6.39	9.03	-1.27528
Pym1	1.76	4.26	6.02	-1.27528
Mrpl23	0.69	1.67	2.36	-1.27518
Ing2	8.31	20.11	28.42	-1.27499
Triap1	3.06	7.4	10.46	-1.27399
Mrps22	2.63	6.36	8.99	-1.27396
E230016K23Rik	0.24	0.58	0.82	-1.27302
Scd2	16.18	39.09	55.27	-1.27259
Zfp324	4.3	10.38	14.68	-1.2714
Nudc	14.62	35.29	49.91	-1.27132
Fancb	0.17	0.41	0.58	-1.27009
4930579F01Rik	0	0	0	#DIV/0!
Dok5	0.98	2.36	3.34	-1.26793
Arhgap25	0.27	0.65	0.92	-1.26748
Vasn	1.67	4.02	5.69	-1.26735
Matn2	2.95	7.1	10.05	-1.2671
Idh3a	6.96	16.75	23.71	-1.267
Mogat1	0	0	0	#DIV/0!
Txnl1	11.45	27.54	38.99	-1.26618
Wnt8a	0	0	0	#DIV/0!
Faap24	0.84	2.02	2.86	-1.26589
Sft2d1	4.2	10.1	14.3	-1.26589
Nanog	0	0	0	#DIV/0!
Gm14418	3.86	9.28	13.14	-1.26552
Yae1d1	3.54	8.51	12.05	-1.26541
Kcng3	1.84	4.42	6.26	-1.26434
Mdn1	3.93	9.44	13.37	-1.26426
Gm24146	10.14	24.35	34.49	-1.26386
Spred1	1.47	3.53	5	-1.26385
Ocstamp	0.05	0.12	0.17	-1.26303
Mycl	0.05	0.12	0.17	-1.26303
Sprn	0.05	0.12	0.17	-1.26303
Tigd4	0.05	0.12	0.17	-1.26303
Unc5d	0.05	0.12	0.17	-1.26303
Gm830	0.05	0.12	0.17	-1.26303
Gm15991	0.05	0.12	0.17	-1.26303
4930426I24Rik	0.15	0.36	0.51	-1.26303
Gm43113	0.1	0.24	0.34	-1.26303
Gm43588	0.15	0.36	0.51	-1.26303
Gm35256	0.05	0.12	0.17	-1.26303
Zfp968	3.81	9.14	12.95	-1.2624
Trmt44	1.57	3.76	5.33	-1.25997
Nif3l1	1.9	4.55	6.45	-1.25987
Tmem190	0	0	0	#DIV/0!
Gm21992	3.45	8.26	11.71	-1.25955
Aim1l	0.33	0.79	1.12	-1.25939
4933405L10Rik	0	0	0	#DIV/0!
Lmna	8.93	21.37	30.3	-1.25885
Tars2	4.62	11.05	15.67	-1.25808
Suco	23.38	55.89	79.27	-1.25732
Fer1l4	0	0	0	#DIV/0!
4931406B18Rik	0	0	0	#DIV/0!
Rpp25l	3.16	7.55	10.71	-1.25655
Tfr2	0.18	0.43	0.61	-1.25634
Uba5	14.97	35.76	50.73	-1.25627
Pdp2	1.47	3.51	4.98	-1.25565
Klhdc8a	0.31	0.74	1.05	-1.25526
Foxred1	6.65	15.87	22.52	-1.25488
Ppp1r3e	1.45	3.46	4.91	-1.25472
Zfp57	0.26	0.62	0.88	-1.25376
Gm44190	0.13	0.31	0.44	-1.25376
4833413E03Rik	0	0	0	#DIV/0!
Lmnb2	2.43	5.79	8.22	-1.25261
Wrb	2.72	6.48	9.2	-1.25239
Snx31	0	0	0	#DIV/0!
Hras	6.67	15.89	22.56	-1.25236
1110038B12Rik	2.67	6.36	9.03	-1.25219
Lypd8	0	0	0	#DIV/0!
Psme1	10.37	24.68	35.05	-1.25093
1810065E05Rik	0	0	0	#DIV/0!
Pop5	11.69	27.82	39.51	-1.25085
Bhlhe41	4.96	11.8	16.76	-1.25037
4933402N03Rik	0	0	0	#DIV/0!
Rnpep	6.39	15.18	21.57	-1.24828
Mkks	2.85	6.77	9.62	-1.24819
Emilin2	0.08	0.19	0.27	-1.24793
Adrb2	0.08	0.19	0.27	-1.24793
Ly6g6e	0	0	0	#DIV/0!
Ptpn2	5.08	12.06	17.14	-1.24733
Pcp4l1	0.67	1.59	2.26	-1.24679
Spout1	3.03	7.19	10.22	-1.24667
Cmss1	1.02	2.42	3.44	-1.24644
Dhx37	1.37	3.25	4.62	-1.24626
Cdh7	1.29	3.06	4.35	-1.24616
Stxbp5l	2.75	6.52	9.27	-1.24544
Mterf1b	0.54	1.28	1.82	-1.24511
Myl2	0	0	0	#DIV/0!
Btbd10	3.94	9.33	13.27	-1.24368
Mcemp1	0	0	0	#DIV/0!
Thoc1	2.5	5.92	8.42	-1.24367
Pgam1	23.12	54.71	77.83	-1.24266
Taf1c	1.86	4.4	6.26	-1.2422
Mir670hg	15.3	36.18	51.48	-1.24166
Lss	7.74	18.3	26.04	-1.24144
Flad1	4.76	11.25	16.01	-1.24089
Sema3b	0.47	1.11	1.58	-1.23983
Ncald	11.31	26.71	38.02	-1.23978
Nlgn1	0.36	0.85	1.21	-1.23947
Dynlt1c	12	28.33	40.33	-1.2393
Mrpl45	1.61	3.8	5.41	-1.23894
Gskip	1.86	4.39	6.25	-1.23892
Slc5a3	1.17	2.76	3.93	-1.23816
Fam136a	2.85	6.72	9.57	-1.2375
Riox1	1.09	2.57	3.66	-1.23744
Adpgk	3.44	8.11	11.55	-1.23729
2310009B15Rik	2.91	6.86	9.77	-1.23719
Romo1	13.39	31.56	44.95	-1.23694
Mapk7	1.71	4.03	5.74	-1.23678
Zfp595	1.29	3.04	4.33	-1.2367
Faap100	2.11	4.97	7.08	-1.236
Rangrf	2.65	6.24	8.89	-1.23555
Gip	0	0	0	#DIV/0!
Ap5s1	2.51	5.91	8.42	-1.23547
Gm10778	1.1	2.59	3.69	-1.23545
Gm42732	2.54	5.98	8.52	-1.23532
Fchsd1	2.09	4.92	7.01	-1.23516
Adprh	4.67	10.99	15.66	-1.2347
Dubr	0.85	2	2.85	-1.23447
Atp6v0a2	6.01	14.14	20.15	-1.23435
Gcsh	5.54	13.03	18.57	-1.23388
Rai1	4.83	11.36	16.19	-1.23387
Trappc2	5.03	11.83	16.86	-1.23382
Pygo2	4.41	10.37	14.78	-1.23357
Ccdc85c	1.11	2.61	3.72	-1.23349
Msl3l2	1.68	3.95	5.63	-1.23339
Tmbim7	0	0	0	#DIV/0!
Clec4f	0	0	0	#DIV/0!
Klra17	0	0	0	#DIV/0!
Kctd5	1.74	4.09	5.83	-1.23301
Mrpl21	6.59	15.49	22.08	-1.23299
Hlf	1.4	3.29	4.69	-1.23266
Tmem119	0.46	1.08	1.54	-1.23133
Tmem256	13.38	31.41	44.79	-1.23115
Tmem51	3.6	8.45	12.05	-1.23095
Lrrc4b	0.26	0.61	0.87	-1.2303
Th	7.12	16.7	23.82	-1.2299
Alx3	0	0	0	#DIV/0!
Lhfpl5	0.58	1.36	1.94	-1.22948
Chrne	0	0	0	#DIV/0!
Lins1	2.38	5.58	7.96	-1.2293
Phb	12.02	28.18	40.2	-1.22923
Swsap1	3.78	8.86	12.64	-1.22892
Glipr1	2.36	5.53	7.89	-1.22849
Rpl27	4.84	11.34	16.18	-1.22834
Ankrd53	0	0	0	#DIV/0!
Ephb2	1.08	2.53	3.61	-1.22811
Wdr3	2.93	6.86	9.79	-1.22731
Gm32856	1.38	3.23	4.61	-1.22687
Fbxw8	5.62	13.15	18.77	-1.22642
Fam129c	1.12	2.62	3.74	-1.22607
Gm37254	1.15	2.69	3.84	-1.22597
Mrps6	1.6	3.74	5.34	-1.22497
Prss36	1.9	4.44	6.34	-1.22456
Dazl	0.06	0.14	0.2	-1.22239
Runx2	0.03	0.07	0.1	-1.22239
Necab1	0.03	0.07	0.1	-1.22239
Kcnk13	0.24	0.56	0.8	-1.22239
Olfr1160	0.03	0.07	0.1	-1.22239
2810408I11Rik	0.12	0.28	0.4	-1.22239
Olfr859	0.03	0.07	0.1	-1.22239
Gm26852	0.03	0.07	0.1	-1.22239
Il5ra	0.09	0.21	0.3	-1.22239
Adat2	0.36	0.84	1.2	-1.22239
Gm29361	0.09	0.21	0.3	-1.22239
Gm37833	0.09	0.21	0.3	-1.22239
Gm44021	0.09	0.21	0.3	-1.22239
Nthl1	0.51	1.19	1.7	-1.22239
Lsmem1	0.15	0.35	0.5	-1.22239
Srsf2	23.09	53.87	76.96	-1.22221
Gm20390	15.14	35.31	50.45	-1.22171
Scrn2	1.27	2.96	4.23	-1.22077
Oc90	0	0	0	#DIV/0!
Pi4k2a	3.57	8.32	11.89	-1.22066
Rtn4rl1	2.36	5.5	7.86	-1.22064
Bst2	1.82	4.24	6.06	-1.22013
Mrps14	7.29	16.97	24.26	-1.219
Tsn	11.72	27.27	38.99	-1.21834
Srgap3	0.49	1.14	1.63	-1.21818
Cspg5	0.43	1	1.43	-1.21759
Nop56	13.8	32.09	45.89	-1.21746
Sertad1	2.06	4.79	6.85	-1.21738
Nckipsd	2.43	5.65	8.08	-1.21729
Gm44121	0.4	0.93	1.33	-1.21723
Itpa	7.27	16.9	24.17	-1.217
Gpx8	0.74	1.72	2.46	-1.21681
Med17	3.33	7.74	11.07	-1.21681
Igf2bp2	1.3	3.02	4.32	-1.21604
Dpp3	7.74	17.98	25.72	-1.21599
Inip	1.61	3.74	5.35	-1.21598
Mus81	6.04	14.03	20.07	-1.21589
Pinx1	0.93	2.16	3.09	-1.21573
Fhdc1	5.84	13.56	19.4	-1.21532
Dusp12	4.04	9.38	13.42	-1.21523
Rpa3	3.67	8.52	12.19	-1.21507
Snord22	1257.6	2918.9	4176.5	-1.21475
Cct8	25.14	58.35	83.49	-1.21475
Nedd8	22.15	51.41	73.56	-1.21474
Papss1	8.52	19.77	28.29	-1.21439
Gm14411	0.25	0.58	0.83	-1.21412
Lime1	3.63	8.42	12.05	-1.21385
Gm43857	0.22	0.51	0.73	-1.21299
Nipsnap3b	4.06	9.41	13.47	-1.21271
Nipsnap3a	0	0	0	#DIV/0!
Tmx2	11.97	27.72	39.69	-1.2115
Faf1	6.66	15.42	22.08	-1.21121
Vwa1	1.27	2.94	4.21	-1.21099
Lpar1	1.24	2.87	4.11	-1.21071
Snrpb	13.28	30.73	44.01	-1.21039
Actg1	168.63	390.14	558.77	-1.21013
Gm10123	91.69	212.13	303.82	-1.21011
Aldoa	83.83	193.88	277.71	-1.20963
Ssr2	61.13	141.36	202.49	-1.20942
Ptges	1.58	3.65	5.23	-1.20797
Ints11	3.8	8.77	12.57	-1.20658
Sec23b	32.4	74.77	107.17	-1.20647
F5	0.26	0.6	0.86	-1.20645
Olfr1265	0.13	0.3	0.43	-1.20645
Ogfod1	4.58	10.56	15.14	-1.20519
Ccdc22	1.51	3.48	4.99	-1.20454
Tmem141	2.89	6.66	9.55	-1.20445
Suclg1	10.39	23.94	34.33	-1.20423
Manf	112.58	259.39	371.97	-1.20417
Pyy	1106.66	2549.59	3656.25	-1.20405
AA414768	2.01	4.63	6.64	-1.20382
Cmtr2	2.35	5.41	7.76	-1.20297
Itga6	8.01	18.44	26.45	-1.20296
Pkn3	0.63	1.45	2.08	-1.20263
Gzmf	0	0	0	#DIV/0!
Gzmn	0	0	0	#DIV/0!
Gm16503	0.1	0.23	0.33	-1.20163
2210406O10Rik	0.3	0.69	0.99	-1.20163
Ddx31	5.57	12.81	18.38	-1.20152
Zfp563	2.97	6.83	9.8	-1.20142
Tuba1a	50.22	115.47	165.69	-1.20118
Cx3cr1	0.74	1.7	2.44	-1.19994
Tsku	1.11	2.55	3.66	-1.19994
Myh14	1.82	4.18	6	-1.19956
Pepd	6.85	15.73	22.58	-1.19934
Eral1	2.57	5.9	8.47	-1.19895
Exosc1	2.38	5.46	7.84	-1.19794
Kcna6	0.17	0.39	0.56	-1.19794
Ifit2	0.17	0.39	0.56	-1.19794
Six5	2.18	5	7.18	-1.1976
Alg8	2.66	6.1	8.76	-1.19738
Ccdc24	0.99	2.27	3.26	-1.19719
Gm12359	0.41	0.94	1.35	-1.19704
Zfp952	1.88	4.31	6.19	-1.19696
Dnd1	0.48	1.1	1.58	-1.1964
Rny1	191.47	438.51	629.98	-1.19549
Erap1	16.69	38.19	54.88	-1.19421
Pyurf	2.06	4.71	6.77	-1.19308
Gata5	0	0	0	#DIV/0!
Hoxb4	0.07	0.16	0.23	-1.19265
Itgb6	0.21	0.48	0.69	-1.19265
Cfb	0.21	0.48	0.69	-1.19265
Lsm7	7.32	16.73	24.05	-1.19252
Scarna13	102.5	234.24	336.74	-1.19236
Awat1	0	0	0	#DIV/0!
Pak3	29.35	67.02	96.37	-1.19123
Gm24514	9.28	21.18	30.46	-1.19051
Epha7	0.78	1.78	2.56	-1.19033
9130604C24Rik	0.39	0.89	1.28	-1.19033
Cyb5a	22.63	51.63	74.26	-1.18997
Timm10	3.07	7	10.07	-1.18912
Rpl35a	105.25	239.94	345.19	-1.18885
Coro1a	1.18	2.69	3.87	-1.18882
Bcl2l13	4.67	10.64	15.31	-1.188
Rtkn	0.97	2.21	3.18	-1.18799
Dph3	9.2	20.96	30.16	-1.18793
1500011K16Rik	5.14	11.71	16.85	-1.1879
2410131K14Rik	1.19	2.71	3.9	-1.18733
Ift172	5.39	12.27	17.66	-1.18678
Gls2	0.69	1.57	2.26	-1.1861
Gm12418	0.4	0.91	1.31	-1.18587
Trmt5	1.83	4.16	5.99	-1.18474
Mpp6	3.88	8.82	12.7	-1.18472
Rpp38	3.75	8.52	12.27	-1.18396
Ippk	3.37	7.65	11.02	-1.18271
Gm7008	0.26	0.59	0.85	-1.1822
Cldn7	12.57	28.5	41.07	-1.18098
Nmd3	6.52	14.78	21.3	-1.1807
Nudt19	5.36	12.15	17.51	-1.18065
Slc7a3	0.15	0.34	0.49	-1.18057
Gm37649	0.15	0.34	0.49	-1.18057
Gm37628	0.15	0.34	0.49	-1.18057
Swap70	1.09	2.47	3.56	-1.18018
Mapk12	0.64	1.45	2.09	-1.17991
Ap2b1	15.14	34.3	49.44	-1.17984
BC022687	1.96	4.44	6.4	-1.17971
Ube2cbp	0.68	1.54	2.22	-1.17932
Cd5l	0	0	0	#DIV/0!
Adam12	0.34	0.77	1.11	-1.17932
Bcl6b	1.44	3.26	4.7	-1.1788
Ube2j1	14.22	32.19	46.41	-1.17869
Smu1	9.43	21.34	30.77	-1.17823
Ints1	7.47	16.9	24.37	-1.17784
Acaa1a	6.11	13.82	19.93	-1.17751
Tpi1	20.98	47.45	68.43	-1.17739
Pebp1	53.61	121.24	174.85	-1.17729
Aldh9a1	7.54	17.05	24.59	-1.17714
Trim46	2.49	5.63	8.12	-1.17699
Cops5	8.2	18.54	26.74	-1.17695
Prkce	5.21	11.77	16.98	-1.17576
Cd36	0.58	1.31	1.89	-1.17544
Gm26448	143.03	323.03	466.06	-1.17535
Rap1a	10.68	24.12	34.8	-1.17532
1700016C15Rik	0	0	0	#DIV/0!
Il17rb	0	0	0	#DIV/0!
Pole4	2.93	6.61	9.54	-1.17375
Hhatl	0.9	2.03	2.93	-1.17348
Mtmr4	6.82	15.38	22.2	-1.17321
Actl6a	5.2	11.72	16.92	-1.17239
Pde4b	6.43	14.49	20.92	-1.17217
B3gntl1	1.23	2.77	4	-1.17123
Vapa	21.82	49.13	70.95	-1.17095
Nup214	5.62	12.65	18.27	-1.1705
Plekho2	0.36	0.81	1.17	-1.16993
Slc36a1os	0.12	0.27	0.39	-1.16993
Gm38010	0.12	0.27	0.39	-1.16993
Rimkla	1.76	3.96	5.72	-1.16993
Lipg	0.04	0.09	0.13	-1.16993
Olfr420	0.04	0.09	0.13	-1.16993
C130073E24Rik	0.04	0.09	0.13	-1.16993
Ran	22.81	51.32	74.13	-1.16985
Prorsd1	3.84	8.63	12.47	-1.16825
Gm6565	3.76	8.45	12.21	-1.16822
Gm24336	53.06	119.24	172.3	-1.16817
Pex6	4.01	9.01	13.02	-1.16792
Fam131a	3.94	8.85	12.79	-1.16748
Gm5345	0.37	0.83	1.2	-1.16559
Pcdh9	0.33	0.74	1.07	-1.16506
Gm45872	0.33	0.74	1.07	-1.16506
Wdr5	3.72	8.34	12.06	-1.16474
Atp1b4	0	0	0	#DIV/0!
Nars2	3.32	7.44	10.76	-1.16412
Ndufa2	21.83	48.91	70.74	-1.16382
Mirg	36.31	81.34	117.65	-1.1636
Nespas	0.25	0.56	0.81	-1.1635
Rac2	0.21	0.47	0.68	-1.16227
Naa38	12.85	28.75	41.6	-1.16179
Fev	0.59	1.32	1.91	-1.16175
Cyc1	7.47	16.71	24.18	-1.16153
Snx6	7.94	17.76	25.7	-1.16142
Kcne3	0.55	1.23	1.78	-1.16115
Tomm70a	7.34	16.41	23.75	-1.16072
Eif5a	44.78	100.11	144.89	-1.16066
Chrna7	0.17	0.38	0.55	-1.16046
Gfer	1.96	4.38	6.34	-1.16008
Tcte2	1.29	2.88	4.17	-1.1587
Ift20	24.63	54.95	79.58	-1.1577
Ptrhd1	0.65	1.45	2.1	-1.15754
Gpaa1	8.55	19.07	27.62	-1.15731
Polr3d	4.95	11.04	15.99	-1.15724
Cetn4	0.74	1.65	2.39	-1.15687
Il19	0	0	0	#DIV/0!
Tmem45a	0.48	1.07	1.55	-1.1565
9130023H24Rik	3.45	7.69	11.14	-1.15639
Il10	0	0	0	#DIV/0!
Ccdc134	2.1	4.68	6.78	-1.15612
Tmem160	3.59	8	11.59	-1.15602
Fpgs	3.52	7.84	11.36	-1.15528
G6pdx	3.52	7.84	11.36	-1.15528
Gm14230	0.22	0.49	0.71	-1.15528
Gm42595	0.22	0.49	0.71	-1.15528
Acap3	4.77	10.62	15.39	-1.15472
Nlrp14	0	0	0	#DIV/0!
Gm17399	0.31	0.69	1	-1.15433
Ext1	2.84	6.32	9.16	-1.15403
Wdr73	2.53	5.63	8.16	-1.154
Zfp712	0.58	1.29	1.87	-1.15325
Gpsm1	18.48	41.07	59.55	-1.15212
Zfp956	2.79	6.2	8.99	-1.152
Creg2	0.27	0.6	0.87	-1.152
Trmt11	2.3	5.11	7.41	-1.15169
Foxk2	4.51	10.02	14.53	-1.15168
Rn7sk	54009.6	119891	173901	-1.15044
Kcnh5	0.41	0.91	1.32	-1.15024
Aldoc	1.96	4.35	6.31	-1.15016
Hspa13	17.39	38.59	55.98	-1.14997
Spc25	48.77	108.22	156.99	-1.1499
Pom121l2	0	0	0	#DIV/0!
Gm37144	0.32	0.71	1.03	-1.14975
Gpr180	4.03	8.94	12.97	-1.14949
Svs4	0	0	0	#DIV/0!
Svs6	0	0	0	#DIV/0!
Pex2	7.61	16.88	24.49	-1.14935
Svs3a	0	0	0	#DIV/0!
Svs5	0	0	0	#DIV/0!
Prkab2	3.08	6.83	9.91	-1.14896
Taf10	21.35	47.33	68.68	-1.14852
Ccdc70	0	0	0	#DIV/0!
Mrm2	1.11	2.46	3.57	-1.1481
Prl5a1	0	0	0	#DIV/0!
Bahd1	2.73	6.05	8.78	-1.14803
Mir22hg	2.32	5.14	7.46	-1.14764
Hdac6	16.29	36.09	52.38	-1.14761
1700019D03Rik	6.79	15.04	21.83	-1.14732
Ube2n	17.67	39.13	56.8	-1.14697
Gm13613	0.28	0.62	0.9	-1.14684
Kctd7	1.31	2.9	4.21	-1.14649
Dvl1	10.75	23.79	34.54	-1.14602
Slc16a6	1.55	3.43	4.98	-1.14594
Mbd3	4.84	10.71	15.55	-1.14588
Slc30a6	2.07	4.58	6.65	-1.14572
Gsdma2	0	0	0	#DIV/0!
2610001J05Rik	2.97	6.57	9.54	-1.14543
Thoc5	3.54	7.83	11.37	-1.14526
Oxct1	12.91	28.55	41.46	-1.145
Prlr	28.72	63.49	92.21	-1.14447
Ibtk	8.29	18.32	26.61	-1.14398
Ddx56	7.55	16.68	24.23	-1.14357
Tnnc2	0	0	0	#DIV/0!
Dnajc12	10.18	22.49	32.67	-1.14355
Gm45643	0.24	0.53	0.77	-1.14296
Spint4	0	0	0	#DIV/0!
Gnb2	45.84	101.21	147.05	-1.14267
Tmed1	1.69	3.73	5.42	-1.14215
Jmjd6	6.82	15.05	21.87	-1.14192
Pin1	3.15	6.95	10.1	-1.14166
Zswim6	0.63	1.39	2.02	-1.14166
Zfp51	2.72	6	8.72	-1.14136
Sqrdl	6.42	14.16	20.58	-1.14118
Zfp442	1.8	3.97	5.77	-1.14114
Gm14494	2.34	5.16	7.5	-1.14086
Txndc5	23.84	52.57	76.41	-1.14086
Ppp1r3b	0.49	1.08	1.57	-1.14018
Rars	9.81	21.62	31.43	-1.14004
Stoml2	11.29	24.88	36.17	-1.13994
4833445I07Rik	1.08	2.38	3.46	-1.13993
Krt19	1.67	3.68	5.35	-1.13986
Phtf2	1.18	2.6	3.78	-1.13972
Acaca	7.9	17.4	25.3	-1.13916
Gm23547	30.26	66.62	96.88	-1.13854
Gm26461	5.91	13.01	18.92	-1.13839
Klhl22	6.41	14.11	20.52	-1.13832
Rdm1	1.64	3.61	5.25	-1.1383
Qdpr	15.6	34.33	49.93	-1.13792
Map3k13	0.15	0.33	0.48	-1.1375
Grap2	0.05	0.11	0.16	-1.1375
Gm4759	0.05	0.11	0.16	-1.1375
Gm5415	0.05	0.11	0.16	-1.1375
Krt27	0	0	0	#DIV/0!
Cltb	25.72	56.58	82.3	-1.1374
Folr1	8.97	19.73	28.7	-1.13721
Gm42653	1.96	4.31	6.27	-1.13683
Ifitm1	1.16	2.55	3.71	-1.13637
Cks1b	4.1	9.01	13.11	-1.1359
E130307A14Rik	1.32	2.9	4.22	-1.13551
Cog8	6	13.18	19.18	-1.13532
Rsl1d1	9.59	21.05	30.64	-1.13422
Flnb	27.8	61.02	88.82	-1.1342
Zbtb7c	0.36	0.79	1.15	-1.13386
Hdac4	4.63	10.16	14.79	-1.13382
Glce	5.62	12.33	17.95	-1.13353
Ebp	5.57	12.22	17.79	-1.1335
Pld4	0.52	1.14	1.66	-1.13245
Ddx21	5.58	12.23	17.81	-1.13209
Galnt2	6.96	15.25	22.21	-1.13165
Cdr2	7.4	16.21	23.61	-1.13129
Tha1	2.31	5.06	7.37	-1.13124
Polr2g	16.62	36.4	53.02	-1.13102
Trp53tg5	0	0	0	#DIV/0!
Cerk	7.06	15.46	22.52	-1.1308
Csf1r	1.11	2.43	3.54	-1.1304
Med11	3.81	8.34	12.15	-1.13026
Eppin	0	0	0	#DIV/0!
Lrrk2	0.53	1.16	1.69	-1.13006
Gstcd	1.12	2.45	3.57	-1.12928
Ly75	0.32	0.7	1.02	-1.12928
Gm14168	0.16	0.35	0.51	-1.12928
Gm20699	0.16	0.35	0.51	-1.12928
Gm16794	0.32	0.7	1.02	-1.12928
Id3	3.97	8.68	12.65	-1.12856
Polr2h	3.82	8.35	12.17	-1.1282
Zfp119b	1.83	4	5.83	-1.12816
Spata25	0	0	0	#DIV/0!
Vps18	2.75	6.01	8.76	-1.12793
Fam83g	4.49	9.81	14.3	-1.12754
Mras	3.95	8.62	12.57	-1.12584
Prkd1	4.78	10.43	15.21	-1.12566
Kremen1	1.65	3.6	5.25	-1.12553
Paox	1.05	2.29	3.34	-1.12496
Rhoc	3.98	8.68	12.66	-1.12493
Nprl2	4.54	9.9	14.44	-1.12474
Abcf2	6.33	13.8	20.13	-1.12439
Hspb9	0	0	0	#DIV/0!
Gm14403	6.78	14.78	21.56	-1.12429
Nudt16l1	4.84	10.55	15.39	-1.12416
Pcmt1	11.26	24.53	35.79	-1.12334
Nol6	3.5	7.62	11.12	-1.12244
Eif1a	7.68	16.72	24.4	-1.1224
Igf1r	7.26	15.8	23.06	-1.12188
Prl3c1	0	0	0	#DIV/0!
Ftsj3	6.72	14.62	21.34	-1.12141
Stat3	19.77	43.01	62.78	-1.12136
Ercc2	3.31	7.2	10.51	-1.12117
Efnb1	1.95	4.24	6.19	-1.12059
Gm37363	0.23	0.5	0.73	-1.12029
Psme2	16.11	35.01	51.12	-1.11981
Gde1	28.21	61.29	89.5	-1.11945
Znfx1	9.46	20.55	30.01	-1.11923
Thada	3.84	8.34	12.18	-1.11894
Gm12500	0.35	0.76	1.11	-1.11864
1700086O06Rik	0.7	1.52	2.22	-1.11864
Mrps7	4.22	9.16	13.38	-1.1181
Tcof1	2.82	6.12	8.94	-1.11784
Oxsr1	4.41	9.57	13.98	-1.11774
Dnajb3	0.53	1.15	1.68	-1.11757
Clptm1l	27.09	58.78	85.87	-1.11756
Tmem208	11.4	24.73	36.13	-1.11723
Lzic	2.28	4.94	7.22	-1.11548
Cd180	0.06	0.13	0.19	-1.11548
Tmem266	0.3	0.65	0.95	-1.11548
Ackr2	0.24	0.52	0.76	-1.11548
Foxc2	0.06	0.13	0.19	-1.11548
Scrt1	1.2	2.6	3.8	-1.11548
4930534D22Rik	0.06	0.13	0.19	-1.11548
9630001P10Rik	0.06	0.13	0.19	-1.11548
Wdr54	0.66	1.43	2.09	-1.11548
Armc1	3.49	7.56	11.05	-1.11516
Fem1b	9.69	20.97	30.66	-1.11376
Eif2s3x	15.42	33.37	48.79	-1.11375
Efcc1	0.43	0.93	1.36	-1.11289
Prl8a2	0	0	0	#DIV/0!
Tbx5	0	0	0	#DIV/0!
Lonrf1	0.8	1.73	2.53	-1.1127
Rell2	1.42	3.07	4.49	-1.11235
Atp23	0.88	1.9	2.78	-1.11042
Rpl10	35.14	75.87	111.01	-1.11042
Pum3	3.03	6.54	9.57	-1.10997
Mvp	9.37	20.22	29.59	-1.10966
Hrh3	0.19	0.41	0.6	-1.10962
Phospho2	4.5	9.71	14.21	-1.10955
Il12rb2	0	0	0	#DIV/0!
Srp19	4	8.63	12.63	-1.10936
Fkbp7	1.21	2.61	3.82	-1.10904
Pfkp	3.45	7.44	10.89	-1.10871
Grcc10	25.17	54.26	79.43	-1.10818
Ccdc61	0.58	1.25	1.83	-1.1078
Gm25363	1.62	3.49	5.11	-1.10723
Ttc37	6.1	13.14	19.24	-1.10708
Rflna	7.01	15.1	22.11	-1.10706
Cd22	0.13	0.28	0.41	-1.10692
Gm44986	0.13	0.28	0.41	-1.10692
G3bp1	7.36	15.85	23.21	-1.10671
Sra1	19.09	41.11	60.2	-1.10667
Pak6	0.92	1.98	2.9	-1.10579
Copb1	25.73	55.37	81.1	-1.10565
Rsl24d1	4.87	10.48	15.35	-1.10565
Mgam	0.33	0.71	1.04	-1.10535
Tmub1	3.37	7.25	10.62	-1.10523
Gm13689	1.19	2.56	3.75	-1.10518
Ldha	3.44	7.4	10.84	-1.10512
Gprasp1	26.82	57.69	84.51	-1.10501
Gm44958	0.53	1.14	1.67	-1.10497
Gas5	58.84	126.55	185.39	-1.10484
Nsdhl	1.66	3.57	5.23	-1.10474
Syde2	1.33	2.86	4.19	-1.10459
Mat1a	9.33	20.05	29.38	-1.10365
1110051M20Rik	4.9	10.53	15.43	-1.10365
Gm43750	0.27	0.58	0.85	-1.10309
Celsr1	0.61	1.31	1.92	-1.10269
Ndufs5	20.99	45.06	66.05	-1.10215
1700125H20Rik	0	0	0	#DIV/0!
Efna5	0.41	0.88	1.29	-1.10188
Ahctf1	6.6	14.16	20.76	-1.10128
Dlec1	1.24	2.66	3.9	-1.10109
Tpcn2	0.69	1.48	2.17	-1.10093
Ecscr	1.74	3.73	5.47	-1.10009
Gm26447	1783.57	3822.44	5606.01	-1.09973
Bcl2	0.63	1.35	1.98	-1.09954
Grik3	0.07	0.15	0.22	-1.09954
1700001P01Rik	0	0	0	#DIV/0!
Cpxm1	0.07	0.15	0.22	-1.09954
Cadm2	0.14	0.3	0.44	-1.09954
Fam228a	0.07	0.15	0.22	-1.09954
Gm43923	0.07	0.15	0.22	-1.09954
Mgst1	1.61	3.45	5.06	-1.09954
Zfp748	3.23	6.92	10.15	-1.09924
Sec22b	25.39	54.36	79.75	-1.09829
Zcchc18	15.68	33.55	49.23	-1.09739
Letm1	4.8	10.26	15.06	-1.09592
Srprb	11.8	25.21	37.01	-1.09521
Gm26601	0.66	1.41	2.07	-1.09516
Tbc1d16	7.34	15.68	23.02	-1.09507
Glmn	1.69	3.61	5.3	-1.09498
Hivep3	5.59	11.94	17.53	-1.09488
Glra2	0	0	0	#DIV/0!
Mrgbp	3.09	6.6	9.69	-1.09486
Timm23	15.88	33.91	49.79	-1.0945
Zcchc17	5.4	11.53	16.93	-1.09436
Sec22c	2.15	4.59	6.74	-1.09416
Mmp20	0	0	0	#DIV/0!
Nptxr	7.29	15.56	22.85	-1.09385
Slc41a2	2.31	4.93	7.24	-1.09369
Mybbp1a	7.23	15.43	22.66	-1.09367
Ddit3	13.5	28.81	42.31	-1.09361
Impdh1	10.16	21.67	31.83	-1.0928
Tcaf3	0	0	0	#DIV/0!
Psmb5	12.14	25.89	38.03	-1.09263
Fastkd5	1.89	4.03	5.92	-1.09239
Tmem8	4.62	9.85	14.47	-1.09223
Sdk2	11.74	25.03	36.77	-1.09223
Psmd2	20.66	44.04	64.7	-1.09197
Kif17	0.38	0.81	1.19	-1.09192
Trib3	0.76	1.62	2.38	-1.09192
Dnm1l	7.55	16.09	23.64	-1.09162
Ifrd2	3.28	6.99	10.27	-1.0916
Ddx54	3.06	6.52	9.58	-1.09134
Cpsf4l	0	0	0	#DIV/0!
Jam3	4.84	10.31	15.15	-1.09097
Ndc1	0.54	1.15	1.69	-1.0906
Ugp2	5.04	10.73	15.77	-1.09015
Tbc1d14	3.8	8.09	11.89	-1.09014
Alas1	10.17	21.65	31.82	-1.09005
Ostf1	2.49	5.3	7.79	-1.08985
Mrps16	11.07	23.56	34.63	-1.08968
Trmt6	5.59	11.89	17.48	-1.08883
Mdp1	4.73	10.06	14.79	-1.08872
Slc35g3	0	0	0	#DIV/0!
Nudcd1	2.37	5.04	7.41	-1.08854
Ctss	5.16	10.97	16.13	-1.08812
Ncbp2	6.14	13.05	19.19	-1.08774
Zfp433	3.19	6.78	9.97	-1.08773
Smpd2	5.44	11.56	17	-1.08746
Runx1	0.16	0.34	0.5	-1.08746
C1qtnf2	0.16	0.34	0.5	-1.08746
Fam78a	0.08	0.17	0.25	-1.08746
Gm15287	1.44	3.06	4.5	-1.08746
Fndc8	0	0	0	#DIV/0!
[truncated: 43,945 more rows]
